# Supplementary material for: Selection following Gene Duplication Shapes Recent Genome Evolution in the Pea Aphid Acyrthosiphon pisum
Source: Mol Biol Evol. 2020 May 2;37(9):2601–15. doi: 10.1093/molbev/msaa110 (PMC7475028; doi:10.1093/molbev/msaa110)
Supplement: msaa110_Supplementary_Data [file msaa110_supplementary_data.zip]

Archive with 19 entries (18 files):
- msaa110-Suppl_Data/
- msaa110-Suppl_Data/SuplFig16.pdf
- msaa110-Suppl_Data/Fernandez_Revision2_MBE 19_0444_SupplementaryTables.xlsx
- msaa110-Suppl_Data/SuplFig1.jpg
- msaa110-Suppl_Data/SuplFig2.jpg
- msaa110-Suppl_Data/SuplFig3.jpg
- msaa110-Suppl_Data/SuplFig4.jpg
- msaa110-Suppl_Data/SuplFig5.jpg
- msaa110-Suppl_Data/SuplFig6.jpg
- msaa110-Suppl_Data/SuplFig7.jpg
- msaa110-Suppl_Data/SuplFig8.jpg
- msaa110-Suppl_Data/SuplFig9.pdf
- msaa110-Suppl_Data/SuplFig10.jpg
- msaa110-Suppl_Data/SuplFig11.jpg
- msaa110-Suppl_Data/SuplFig12.jpg
- msaa110-Suppl_Data/Suplfig13.jpg
- msaa110-Suppl_Data/SuplFig14.jpg
- msaa110-Suppl_Data/SuplFig15.jpg
- msaa110-Suppl_Data/Thumbs.db
