# Supplementary material for: Selection following Gene Duplication Shapes Recent Genome Evolution in the Pea Aphid Acyrthosiphon pisum
Source: Mol Biol Evol. 2020 May 2;37(9):2601–15. doi: 10.1093/molbev/msaa110 (PMC7475028; doi:10.1093/molbev/msaa110)
Supplement: msaa110_Supplementary_Data [file msaa110_supplementary_data.zip › msaa110-Suppl_Data/Fernandez_Revision2_MBE 19_0444_SupplementaryTables.xlsx]

## Sheet: TableS1
Table S1: Taxa included in the present study. Genome source and number of predicted proteins are indicated for each taxon.
Taxon	Source	No. predicted proteins
Diaphorina citri	NCBI BioProject PRJNA29447	19681
Myzus persicae	NCBI PRJNA296778 (G006) and AphidBase	18378
Diuraphis noxia	AphidBase	15072
Aphis glycines	AphidBase	18984
Rhopalosiphum padi	AphidBase	27554
Cinara cedri	European Nucleotide Archive PRJEB33415	16933
Daktulosphaira vitifoliae	AphidBase	25567
Acyrthosiphon pisum	NCBI BioProject PRJNA13657 and AphidBase	23886
Bemisia tabaci	NCBI BioProject PRJNA352527	19320

## Sheet: TableS2
Table S2: List of RNASeq libraries used in this studies
Dohyup Kim, Bushra F. Minhas, Hongmei Li-Byarlay, Allison K. Hansen, 2018, Key Transport and Ammonia Recycling Genes Involved in Aphid Symbiosis Respond to Host-Plant Specialization. Genes, Genomes, Genetics 8, 2433-2443
Jaquiéry J, Stoeckel S, Larose C, Nouhaud P, Rispe C, Mieuzet L, et al. (2014) Genetic Control of Contagious Asexuality in the Pea Aphid. PLoS Genet 10(12): e1004838. https://doi.org/10.1371/journal.pgen.1004838
Hélène Boulain, Fabrice Legeai, Endrick Guy, Stéphanie Morlière, Nadine E Douglas, Jonghee Oh, Marimuthu Murugan, Michael Smith, Julie Jaquiéry, Jean Peccoud, Frank F White, James C Carolan, Jean-Christophe Simon, Akiko Sugio, 2018, Genome Biology and Evolution, Volume 10, Issue 6, June 2018, Pages 1554–1572, https://doi.org/10.1093/gbe/evy097
Hélène Boulain, Fabrice Legeai, Julie Jaquiéry, Endrick Guy, Stéphanie Morlière, Jean-Christophe Simon and Akiko Sugio. 2020. Differential Expression of Candidate Salivary Effector Genes in Pea Aphid Biotypes with Distinct Host Plant Specificity. Submitted
Tissue	Library name	Library ID	Notes
Bacteriocytes	Bacteriocytes	SRX326978	Kim et al. 2018
		SRX326979	Kim et al. 2018
		SRX326980	Kim et al. 2018
		SRX326981	Kim et al. 2018
		SRX326982	Kim et al. 2018
		SRX326984	Kim et al. 2018
Embryos	Embryos_T0	SRX4325047	this study
		SRX4325048	this study
	Embryos_T1A	SRX4325043	this study
		SRX4325044	this study
		SRX4325049	this study
		SRX4325050	this study
	Embryos_T1K	SRX4325041	this study
		SRX4325042	this study
		SRX4325045	this study
		SRX4325046	this study
	Embryos_T2A	SRX4325037	this study
		SRX4325038	this study
		SRX4325039	this study
		SRX4325040	this study
	Embryos_T2K	SRX4325033	this study
		SRX4325034	this study
		SRX4325035	this study
		SRX4325036	this study
	Embryos_T3A	SRX4325027	this study
		SRX4325028	this study
		SRX4325031	this study
		SRX4325032	this study
	Embryos_T3K	SRX4325025	this study
		SRX4325026	this study
		SRX4325029	this study
		SRX4325030	this study
Head	Head_Sample_25_1	PRJNA545527	Boulain et al. 2020
	Head_Sample_25_2	PRJNA545527	Boulain et al. 2020
	Head_Sample_25_3	PRJNA545527	Boulain et al. 2020
	Head_Sample_25_4	PRJNA545527	Boulain et al. 2020
	Head_Sample_26_1	PRJNA545527	Boulain et al. 2020
	Head_Sample_26_2	PRJNA545527	Boulain et al. 2020
	Head_Sample_26_3	PRJNA545527	Boulain et al. 2020
	Head_Sample_26_4	PRJNA545527	Boulain et al. 2020
	Head_Sample_27_1	PRJNA545527	Boulain et al. 2020
	Head_Sample_27_2	PRJNA545527	Boulain et al. 2020
	Head_Sample_27_3	PRJNA545527	Boulain et al. 2020
	Head_Sample_27_4	PRJNA545527	Boulain et al. 2020
	Head_Sample_28_1	PRJNA545527	Boulain et al. 2020
	Head_Sample_28_2	PRJNA545527	Boulain et al. 2020
	Head_Sample_28_3	PRJNA545527	Boulain et al. 2020
	Head_Sample_28_4	PRJNA545527	Boulain et al. 2020
	Head_Sample_29_1	PRJNA545527	Boulain et al. 2020
	Head_Sample_29_2	PRJNA545527	Boulain et al. 2020
	Head_Sample_29_3	PRJNA545527	Boulain et al. 2020
	Head_Sample_29_4	PRJNA545527	Boulain et al. 2020
	Head_Sample_30_1	PRJNA545527	Boulain et al. 2020
	Head_Sample_30_2	PRJNA545527	Boulain et al. 2020
	Head_Sample_30_3	PRJNA545527	Boulain et al. 2020
	Head_Sample_30_4	PRJNA545527	Boulain et al. 2020
	Head_PT1	PRJNA547535	this study
	Head_PT2	PRJNA547535	this study
	Head_R2L2G1-I	PRJNA548886	this study
	Head_R2L2G1-NI	PRJNA548886	this study
	Head_R2L4G1-I	PRJNA548886	this study
	Head_R2L4G1-NI	PRJNA548886	this study
	Head_R4L2G1-I	PRJNA548886	this study
	Head_R4L2G1-NI	PRJNA548886	this study
	Head_R4L4G1-I	PRJNA548886	this study
	Head_R4L4G1-NI	PRJNA548886	this study
Legs	Legs_PP1	PRJNA547535	this study
	Legs_PP2	PRJNA547535	this study
Gut	Gut_Sample_40_1	SRR7037540	Boulain et al. 2018
	Gut_Sample_40_2	SRR7037540	Boulain et al. 2018
	Gut_Sample_40_3	SRR7037540	Boulain et al. 2018
	Gut_Sample_40_4	SRR7037540	Boulain et al. 2018
	Gut_Sample_41_1	SRR7037538	Boulain et al. 2018
	Gut_Sample_41_2	SRR7037538	Boulain et al. 2018
	Gut_Sample_41_3	SRR7037538	Boulain et al. 2018
	Gut_Sample_41_4	SRR7037538	Boulain et al. 2018
	Gut_Sample_42_1	SRR7037539	Boulain et al. 2018
	Gut_Sample_42_2	SRR7037539	Boulain et al. 2018
	Gut_Sample_42_3	SRR7037539	Boulain et al. 2018
	Gut_Sample_42_4	SRR7037539	Boulain et al. 2018
	Gut_Sample_43_4	SRR7037540	Boulain et al. 2018
	Gut_Sample_43_4	SRR7037540	Boulain et al. 2018
	Gut_Sample_43_4	SRR7037540	Boulain et al. 2018
	Gut_Sample_43_4	SRR7037540	Boulain et al. 2018
Salivary glands	Salivary_glands_Sample_36_1	SRX3969575	Boulain et al. 2018
	Salivary_glands_Sample_36_2	SRX3969575	Boulain et al. 2018
	Salivary_glands_Sample_36_3	SRX3969575	Boulain et al. 2018
	Salivary_glands_Sample_36_4	SRX3969575	Boulain et al. 2018
	Salivary_glands_Sample_37_1	SRR7037541	Boulain et al. 2018
	Salivary_glands_Sample_37_2	SRR7037541	Boulain et al. 2018
	Salivary_glands_Sample_37_3	SRR7037541	Boulain et al. 2018
	Salivary_glands_Sample_37_4	SRR7037541	Boulain et al. 2018
	Salivary_glands_Sample_38_1	SRR7037542	Boulain et al. 2018
	Salivary_glands_Sample_38_2	SRR7037542	Boulain et al. 2018
	Salivary_glands_Sample_38_3	SRR7037542	Boulain et al. 2018
	Salivary_glands_Sample_38_4	SRR7037542	Boulain et al. 2018
	Salivary_glands_Sample_39_1	SRR7037543	Boulain et al. 2018
	Salivary_glands_Sample_39_2	SRR7037543	Boulain et al. 2018
	Salivary_glands_Sample_39_3	SRR7037543	Boulain et al. 2018
	Salivary_glands_Sample_39_4	SRR7037543	Boulain et al. 2018
Adult	Adult Male 1	SRX316759	Jaquiéry et al. 2013
	Adult Male 2	SRX316760	Jaquiéry et al. 2013
	Adult Ovipare 1	SRX316761	Jaquiéry et al. 2013
	Adult Ovipare 2	SRX316762	Jaquiéry et al. 2013
	Adult Partheno 1	SRX316639	Jaquiéry et al. 2013
	Adult Partheno 2	SRX316747	Jaquiéry et al. 2013

## Sheet: TableS3
Table S3: Summary of the statistics computed for each gene of the selected duplications
Position: relative position of the two genes in each duplication
Identity: is computed for each position in the multiple alignment of each gene (see material and methods for details) and summarized as mean or median
Rate: dS comparison for the two genes in each duplication; F: fast evolving copy, S: slow; Eq: equal
dS: number of synonymous substitutions per synonymous site
dN: number of non-synonymous substitutions per non-synonymous site
PS: Positive selection; 1: the gene is under selection; 0: the gene is NOT under selection
MNMs: multinucleotide mutations
differentTopology: topology inferred with Pasta differs from the previous
PhylomeID	Duplication_ID	GeneID	position	ncl_length	aa_length	% GC	Average_Identity	Median_Identity	Rate	dS	dN	dNdS	PS	BS+MNMs	number of codons with MNMs	percentage of codons with MNMs per sequence	classification	Gene Conversion	Codon adaptation index	Comment on adaptation
Phy00BWXRB_ACYPI	duplication_104	LOC103308387	DUPLICATION - DIFFERENT CONTIG - RETROCOPY	1221	407	44.47	0.65	0.61	F	0.032	0.023	0.71	1	1	12	1	expansion	T	0.751	-
Phy0010HR2_ACYPI	duplication_106	LOC100160554	DUPLICATION - DIFFERENT CONTIG - DNA-based dupli (DIFF NUM INTRONS)	2412	804	34.62	0.62	0.53	F	0.03	0.033	1.081	1	1	39	1.6	strict duplicate	T	0.852	Optimized codon usage
Phy00BWYA7_ACYPI	duplication_110	LOC103311615	DUPLICATION - DIFFERENT CONTIG - RETROCOPY	357	119	59.94	0.32	0.19	F	0.133	0.04	0.302	1	1	11	3.1	strict duplicate	T	0.587	-
Phy00BX4AO_ACYPI	duplication_113	LOC103307923	DUPLICATION - DIFFERENT CONTIG - DNA-based dupli (DIFF NUM INTRONS)	474	158	36.08	0.31	0.2	F	0.089	0.171	1.923	1	1	29	6.1	strict duplicate	T	0.768	-
Phy00BWX8U_ACYPI	duplication_114	LOC103307906	DUPLICATION - DIFFERENT CONTIG - DNA-based dupli (DIFF NUM INTRONS)	1431	477	30.12	0.58	0.52	F	0.095	0.018	0.185	1	0	21	1.5	strict duplicate	T	0.846	Optimized codon usage
Phy00BWYZ2_ACYPI	duplication_114	LOC103309408	DUPLICATION - DIFFERENT CONTIG - DNA-based dupli (DIFF NUM INTRONS)	2082	694	30.79	0.6	0.53	S	0.017	0.027	1.573	1	0	18	0.9	strict duplicate	T	0.838	Optimized codon usage
Phy00BX1AT_ACYPI	duplication_116	LOC100575793	DUPLICATION - SAME CONTIG - DNA-based dupli (DIFF NUM INTRONS)	852	284	34.62	0.45	0.37	F	0	0.004	1097	1	0	2	0.2	strict duplicate	F	0.826	Optimized codon usage
Phy00BWX54_ACYPI	duplication_118	LOC100574661	DUPLICATION - DIFFERENT CONTIG - DNA-based dupli (DIFF NUM INTRONS)	561	187	34.94	0.42	0.32	F	0.028	0.057	2.006	1	1	11	2	strict duplicate	T	0.77	-
Phy00BWXBS_ACYPI	duplication_120	LOC100167061	DUPLICATION - DIFFERENT CONTIG - DNA-based dupli (SAME NUM INTRONS)	1398	466	37.05	0.83	0.78	F	0.09	0.034	0.38	1	1	30	2.1	expansion	T	0.833	Optimized codon usage
Phy0042D8D_ACYPI	duplication_127	LOC100161514	DUPLICATION - DIFFERENT CONTIG - DNA-based dupli (DIFF NUM INTRONS)	1206	402	34.16	0.82	0.8	F	0.015	0.013	0.847	1	0	7	0.6	strict duplicate	T	0.812	Optimized codon usage
Phy0042EDV_ACYPI	duplication_128	LOC100159659	DUPLICATION - DIFFERENT CONTIG - DNA-based dupli (DIFF NUM INTRONS)	3423	1141	35.06	0.83	0.8	F	0.091	0.068	0.741	1	0	190	5.6	expansion	F	0.843	Optimized codon usage
Phy00BX4QB_ACYPI	duplication_13	LOC100570059	DUPLICATION - DIFFERENT CONTIG - DNA-based dupli (DIFF NUM INTRONS)	720	240	34.44	0.54	0.46	F	0.442	0.294	0.666	1	1	85	11.8	strict duplicate	T	0.792	Optimized codon usage
Phy00BX0PV_ACYPI	duplication_130	LOC107883957	DUPLICATION - DIFFERENT CONTIG - DNA-based dupli (DIFF NUM INTRONS)	282	94	37.59	0.2	0.07	F	0.101	0.081	0.798	1	0	14	5	strict duplicate	F	0.834	Optimized codon usage
Phy00BX3U1_ACYPI	duplication_131	LOC107883696	DUPLICATION - DIFFERENT CONTIG - DNA-based dupli (DIFF NUM INTRONS)	336	112	28.87	0.28	0.17	F	0.118	0.068	0.571	1	1	12	3.6	strict duplicate	T	0.861	Optimized codon usage
Phy0042ENC_ACYPI	duplication_133	LOC100167611	DUPLICATION - DIFFERENT CONTIG - DNA-based dupli (SAME NUM INTRONS)	333	111	35.74	0.27	0.12	F	0.348	0.139	0.4	1	1	26	7.8	strict duplicate	T	0.806	Optimized codon usage
Phy00BWW9Q_ACYPI	duplication_134	LOC100572425	DUPLICATION - DIFFERENT CONTIG - DNA-based dupli (DIFF NUM INTRONS)	783	261	37.55	0.5	0.35	F	0.209	0.084	0.404	1	0	41	5.2	strict duplicate	T	0.835	Optimized codon usage
Phy00BX1K5_ACYPI	duplication_137	LOC100575943	DUPLICATION - DIFFERENT CONTIG - DNA-based dupli (DIFF NUM INTRONS)	456	152	33.11	0.34	0.13	F	0.108	0.129	1.2	1	1	29	6.4	expansion	T	0.807	Optimized codon usage
Phy00420D0_ACYPI	duplication_137	LOC100161354	DUPLICATION - DIFFERENT CONTIG - DNA-based dupli (DIFF NUM INTRONS)	2313	771	38.87	0.45	0.48	S	0.012	0.046	3.797	1	0	10	0.4	expansion	T	0.751	-
Phy00BX47K_ACYPI	duplication_144	LOC100162736	DUPLICATION - DIFFERENT CONTIG - DNA-based dupli (DIFF NUM INTRONS)	888	296	51.91	0.61	0.6	F	0.15	0.215	1.44	1	1	60	6.8	strict duplicate	T	0.684	-
Phy00BWXXQ_ACYPI	duplication_146	LOC100165601	TANDEM REPEAT - DNA-based dupli (DIFF NUM INTRONS)	780	260	32.18	0.6	0.49	F	0.094	0.07	0.746	1	1	28	3.6	strict duplicate	T	0.821	Optimized codon usage
Phy007B5L9_ACYPI	duplication_149	LOC103309359	DUPLICATION - DIFFERENT CONTIG - DNA-based dupli (SAME NUM INTRONS)	1236	412	33.98	0.8	0.88	F	0.014	0.025	1.776	1	1	9	0.7	strict duplicate	T	0.836	Optimized codon usage
Phy00BX0FP_ACYPI	duplication_150	LOC100573880	DUPLICATION - DIFFERENT CONTIG - DNA-based dupli (DIFF NUM INTRONS)	405	135	40.25	0.33	0.2	F	0.026	0.008	0.311	1	0	3	0.7	strict duplicate	F	0.736	-
Phy00BWVC1_ACYPI	duplication_151	LOC107883182	DUPLICATION - SAME CONTIG - DNA-based dupli (DIFF NUM INTRONS)	840	280	33.81	0.44	0.23	F	0.021	0.049	2.287	1	1	23	2.7	expansion	F	0.851	Optimized codon usage
Phy00BX1KA_ACYPI	duplication_151	LOC100571132	DUPLICATION - SAME CONTIG - DNA-based dupli (DIFF NUM INTRONS)	801	267	33.58	0.43	0.22	S	0.014	0.054	3.926	1	0	31	3.9	expansion	F	0.843	Optimized codon usage
Phy004221P_ACYPI	duplication_152	LOC100163729	DUPLICATION - SAME CONTIG - DNA-based dupli (DIFF NUM INTRONS)	969	323	36.95	0.88	0.86	F	0.031	0.009	0.277	1	0	6	0.6	strict duplicate	T	0.833	Optimized codon usage
Phy00BWY1M_ACYPI	duplication_154	LOC100569762	TANDEM REPEAT - DNA-based dupli (DIFF NUM INTRONS)	480	160	30.63	0.3	0.16	F	0.117	0.012	0.1	1	0	6	1.3	strict duplicate	T	0.878	Optimized codon usage
Phy00BWVNY_ACYPI	duplication_155	LOC107884301	DUPLICATION - DIFFERENT CONTIG - DNA-based dupli (DIFF NUM INTRONS)	891	297	33.45	0.36	0.2	S	0.296	0.144	0.485	1	0	74	8.3	strict duplicate	F	0.827	Optimized codon usage
Phy00BX16R_ACYPI	duplication_159	LOC100166252	DUPLICATION - DIFFERENT CONTIG - RETROCOPY	1236	412	35.6	0.55	0.48	F	0.114	0.048	0.423	1	0	11	0.9	strict duplicate	T	0.808	Optimized codon usage
Phy00BX3PU_ACYPI	duplication_16	LOC100159124	DUPLICATION - DIFFERENT CONTIG - DNA-based dupli (DIFF NUM INTRONS)	1287	429	43.43	0.53	0.49	F	0.036	0.022	0.615	1	1	18	1.4	strict duplicate	T	0.707	-
Phy00BWZ3C_ACYPI	duplication_163	LOC103308570	TANDEM REPEAT - DNA-based dupli (DIFF NUM INTRONS)	1521	507	30.31	0.48	0.32	F	0.017	0.007	0.409	1	1	9	0.6	strict duplicate	T	0.817	Optimized codon usage
Phy004294A_ACYPI	duplication_167	LOC100572392	TANDEM REPEAT - DNA-based dupli (DIFF NUM INTRONS)	1266	422	30.81	0.47	0.41	F	0.039	0.017	0.422	1	1	7	0.6	strict duplicate	F	0.861	Optimized codon usage
Phy00BX521_ACYPI	duplication_168	LOC100571326	DUPLICATION - SAME CONTIG - DNA-based dupli (SAME NUM INTRONS)	2118	706	42.87	0.78	0.74	F	0.103	0.068	0.66	1	0	122	5.8	strict duplicate	F	0.729	-
Phy00BX3GX_ACYPI	duplication_169	LOC107884573	DUPLICATION - DIFFERENT CONTIG - DNA-based dupli (DIFF NUM INTRONS)	645	215	31.63	0.51	0.43	F	0.137	0.062	0.456	1	1	24	3.7	strict duplicate	T	0.839	Optimized codon usage
Phy00BWXOD_ACYPI	duplication_171	LOC100163591	DUPLICATION - DIFFERENT CONTIG - DNA-based dupli (DIFF NUM INTRONS)	1077	359	33.05	0.6	0.54	F	0.026	0.015	0.578	1	0	7	0.6	strict duplicate	T	0.843	Optimized codon usage
Phy00BWXWJ_ACYPI	duplication_173	LOC100574279	DUPLICATION - DIFFERENT CONTIG - DNA-based dupli (DIFF NUM INTRONS)	1542	514	39.36	0.52	0.45	F	0.661	0.313	0.474	1	0	181	11.7	strict duplicate	T	0.839	Optimized codon usage
Phy00BWWKI_ACYPI	duplication_175	LOC107882929	DUPLICATION - DIFFERENT CONTIG - DNA-based dupli (DIFF NUM INTRONS)	918	306	35.08	0.38	0.28	S	0.031	0.096	3.13	1	0	29	3.2	expansion	F	0.829	Optimized codon usage
Phy00BWY3S_ACYPI	duplication_176	LOC103310537	DUPLICATION - DIFFERENT CONTIG - DNA-based dupli (DIFF NUM INTRONS)	3016	1005	41.98	0.49	0.49	F	0.153	0.117	0.766	1	0	69	2.3	strict duplicate	T	0.736	-
Phy00BX0KJ_ACYPI	duplication_180	LOC100569626	DUPLICATION - SAME CONTIG - DNA-based dupli (DIFF NUM INTRONS)	927	309	35.06	0.86	0.83	F	0.048	0.02	0.413	1	1	14	1.5	strict duplicate	F	0.801	Optimized codon usage
Phy00BWVQU_ACYPI	duplication_183	LOC100573541	DUPLICATION - DIFFERENT CONTIG - DNA-based dupli (DIFF NUM INTRONS)	1221	407	31.7	0.33	0.22	S	0.059	0.114	1.941	1	0	48	3.9	expansion	T	0.839	Optimized codon usage
Phy00BX2UT_ACYPI	duplication_184	LOC100572240	DUPLICATION - DIFFERENT CONTIG - DNA-based dupli (SAME NUM INTRONS)	1401	467	33.76	0.71	0.73	F	0.057	0.026	0.458	1	1	16	1.1	expansion	T	0.833	Optimized codon usage
Phy00BWWNW_ACYPI	duplication_185	LOC100166561	TANDEM REPEAT - DNA-based dupli (DIFF NUM INTRONS)	1125	375	56.27	0.43	0.32	F	0.117	0.032	0.27	1	0	23	2	expansion	T	0.617	-
Phy00BX3U2_ACYPI	duplication_187	LOC100573931	DUPLICATION - DIFFERENT CONTIG - DNA-based dupli (SAME NUM INTRONS)	552	184	52.9	0.74	0.76	S	0.001	0.005	9.701	1	1	1	0.2	strict duplicate	F	0.647	-
Phy004220K_ACYPI	duplication_19	LOC100569623	DUPLICATION - SAME CONTIG - DNA-based dupli (DIFF NUM INTRONS)	711	237	58.79	0.65	0.55	F	0.084	0.075	0.89	1	1	26	3.7	expansion	T	0.634	-
Phy00BX3QS_ACYPI	duplication_190	LOC100165959	DUPLICATION - DIFFERENT CONTIG - DNA-based dupli (DIFF NUM INTRONS)	6591	2197	58.9	0.54	0.45	F	0.003	0.005	1.98	1	0	5	0.1	strict duplicate	F	0.614	-
Phy00BWYYF_ACYPI	duplication_194	LOC100159925	DUPLICATION - DIFFERENT CONTIG - DNA-based dupli (DIFF NUM INTRONS)	3462	1154	36.89	0.68	0.64	F	0.102	0.032	0.318	1	0	68	2	strict duplicate	T	0.811	Optimized codon usage
Phy00BWY6L_ACYPI	duplication_197	LOC103308584	DUPLICATION - DIFFERENT CONTIG - DNA-based dupli (DIFF NUM INTRONS)	1623	541	37.15	0.49	0.37	S	0.055	0.055	1.005	1	0	66	4.1	strict duplicate	F	0.825	Optimized codon usage
Phy00BWZO1_ACYPI	duplication_198	LOC103310924	DUPLICATION - DIFFERENT CONTIG - DNA-based dupli (SAME NUM INTRONS)	852	284	33.45	0.56	0.5	F	0.166	0.244	1.47	1	0	127	14.9	strict duplicate	F	0.822	Optimized codon usage
Phy00BX3PW_ACYPI	duplication_202	LOC100570903	DUPLICATION - DIFFERENT CONTIG - DNA-based dupli (DIFF NUM INTRONS)	1548	516	39.86	0.59	0.52	F	0	0.002	305.5	1	0	2	0.1	strict duplicate	F	0.833	Optimized codon usage
Phy0042E7B_ACYPI	duplication_203	LOC100165861	TANDEM REPEAT - DNA-based dupli (DIFF NUM INTRONS)	2889	963	34.54	0.74	0.77	S	0.014	0.003	0.245	1	0	4	0.1	strict duplicate	F	0.834	Optimized codon usage
Phy00BX071_ACYPI	duplication_204	LOC100574497	DUPLICATION - DIFFERENT CONTIG - DNA-based dupli (DIFF NUM INTRONS)	612	204	44.93	0.51	0.41	F	0.011	0.007	0.663	1	0	2	0.3	strict duplicate	F	0.72	-
Phy00425IV_ACYPI	duplication_207	LOC100573024	DUPLICATION - SAME CONTIG - DNA-based dupli (DIFF NUM INTRONS)	369	123	42.01	0.3	0.15	F	0.039	0.01	0.245	1	0	3	0.8	strict duplicate	F	0.721	-
Phy00BX4U8_ACYPI	duplication_210	LOC100575435	TANDEM REPEAT - DNA-based dupli (SAME NUM INTRONS)	1554	518	33.01	0.79	0.84	F	0.01	0.01	1.024	1	0	7	0.5	expansion	T	0.839	Optimized codon usage
Phy00BWXHC_ACYPI	duplication_213	LOC100574933	DUPLICATION - DIFFERENT CONTIG - DNA-based dupli (SAME NUM INTRONS)	1575	525	32.25	0.53	0.45	F	0.252	0.146	0.579	1	0	134	8.5	strict duplicate	F	0.816	Optimized codon usage
Phy00BX441_ACYPI	duplication_215	LOC100161855	DUPLICATION - DIFFERENT CONTIG - DNA-based dupli (SAME NUM INTRONS)	1386	462	32.18	0.58	0.52	S	0.1	0.082	0.826	1	1	55	4	strict duplicate	F	0.856	Optimized codon usage
Phy00BX019_ACYPI	duplication_215	LOC100168909	DUPLICATION - DIFFERENT CONTIG - DNA-based dupli (SAME NUM INTRONS)	1461	487	32.51	0.58	0.53	F	0.119	0.055	0.458	1	0	48	3.3	strict duplicate	F	0.849	Optimized codon usage
Phy00BX30B_ACYPI	duplication_221	LOC103309950	DUPLICATION - DIFFERENT CONTIG - DNA-based dupli (DIFF NUM INTRONS)	1170	390	35.47	0.45	0.4	F	0.389	0.141	0.364	1	0	94	8	strict duplicate	T	0.818	Optimized codon usage
Phy00BWX3P_ACYPI	duplication_225	LOC103308177	DUPLICATION - DIFFERENT CONTIG - DNA-based dupli (DIFF NUM INTRONS)	456	152	39.25	0.35	0.26	S	0.028	0.065	2.337	1	1	7	1.5	expansion	F	0.747	-
Phy00BX0CM_ACYPI	duplication_226	LOC100574604	DUPLICATION - DIFFERENT CONTIG - DNA-based dupli (DIFF NUM INTRONS)	502	167	48.41	0.47	0.38	F	0.137	0.088	0.645	1	1	25	5	strict duplicate	T	0.754	-
Phy00BX3I3_ACYPI	duplication_229	LOC100571540	DUPLICATION - DIFFERENT CONTIG - DNA-based dupli (DIFF NUM INTRONS)	504	168	34.72	0.23	0.08	F	0.118	0.046	0.387	1	1	14	2.8	strict duplicate	T	0.821	Optimized codon usage
Phy000YMMW_ACYPI	duplication_23	LOC100575033	DUPLICATION - DIFFERENT CONTIG - DNA-based dupli (SAME NUM INTRONS)	411	137	34.55	0.48	0.39	F	0.074	0.041	0.551	1	0	12	2.9	expansion	F	0.804	Optimized codon usage
Phy00BX2M0_ACYPI	duplication_23	LOC103309286	DUPLICATION - DIFFERENT CONTIG - DNA-based dupli (SAME NUM INTRONS)	339	113	30.68	0.46	0.37	S	0.03	0.036	1.182	1	0	9	2.7	expansion	F	0.834	Optimized codon usage
Phy00BX09L_ACYPI	duplication_230	LOC100574266	TANDEM REPEAT - DNA-based dupli (SAME NUM INTRONS)	747	249	32.8	0.25	0.06	S	0.029	0.062	2.099	1	0	8	1.1	expansion	F	0.835	Optimized codon usage
Phy00424JS_ACYPI	duplication_234	LOC100167623	DUPLICATION - DIFFERENT CONTIG - DNA-based dupli (DIFF NUM INTRONS)	810	270	32.22	0.52	0.44	F	0.061	0.031	0.518	1	1	16	2	strict duplicate	F	0.828	Optimized codon usage
Phy0042916_ACYPI	duplication_236	LOC100159810	DUPLICATION - DIFFERENT CONTIG - DNA-based dupli (DIFF NUM INTRONS)	1176	392	44.56	0.87	0.83	S	0.08	0.055	0.692	1	0	54	4.6	strict duplicate	F	0.763	-
Phy00BX52Z_ACYPI	duplication_24	LOC100165708	DUPLICATION - DIFFERENT CONTIG - DNA-based dupli (DIFF NUM INTRONS)	2112	704	40.06	0.74	0.71	F	0.133	0.063	0.478	1	0	93	4.4	strict duplicate	T	0.818	Optimized codon usage
Phy00BX39S_ACYPI	duplication_241	LOC107883333	TANDEM REPEAT - DNA-based dupli (DIFF NUM INTRONS)	1764	588	36.51	0.74	0.74	F	0.006	0.003	0.51	1	1	3	0.2	strict duplicate	F	0.818	Optimized codon usage
Phy00BX469_ACYPI	duplication_242	LOC107883332	TANDEM REPEAT - DNA-based dupli (DIFF NUM INTRONS)	660	220	36.06	0.56	0.47	F	0.03	0.012	0.395	1	0	6	0.9	strict duplicate	T	0.839	Optimized codon usage
Phy00BX50P_ACYPI	duplication_244	LOC100159652	TANDEM REPEAT - DNA-based dupli (DIFF NUM INTRONS)	846	282	35.46	0.5	0.38	F	0.198	0.069	0.351	1	0	47	5.6	strict duplicate	T	0.84	Optimized codon usage
Phy00BWZ15_ACYPI	duplication_245	LOC100574254	DUPLICATION - SAME CONTIG - RETROCOPY	855	285	32.51	0.58	0.51	F	0.263	0.121	0.459	1	1	48	5.6	expansion	T	0.809	Optimized codon usage
Phy00BX2KO_ACYPI	duplication_25	LOC107885736	DUPLICATION - DIFFERENT CONTIG - DNA-based dupli (SAME NUM INTRONS)	693	231	34.2	0.51	0.43	F	0.032	0.022	0.677	1	0	5	0.7	strict duplicate	T	0.827	Optimized codon usage
Phy00BX13V_ACYPI	duplication_250	LOC107882986	DUPLICATION - DIFFERENT CONTIG - DNA-based dupli (SAME NUM INTRONS)	984	328	32.93	0.61	0.56	F	0.186	0.102	0.546	1	1	40	4.1	strict duplicate	T	0.813	Optimized codon usage
Phy00420C0_ACYPI	duplication_251	LOC103307796	DUPLICATION - DIFFERENT CONTIG - DNA-based dupli (DIFF NUM INTRONS)	360	120	35.56	0.41	0.25	F	0.11	0.082	0.748	1	0	18	5	expansion	F	0.833	Optimized codon usage
Phy00BWX2V_ACYPI	duplication_253	LOC100569397	DUPLICATION - DIFFERENT CONTIG - DNA-based dupli (DIFF NUM INTRONS)	1179	393	36.47	0.73	0.72	S	0.009	0.01	1.047	1	1	6	0.5	expansion	F	0.829	Optimized codon usage
Phy00BWYCR_ACYPI	duplication_253	LOC100573176	DUPLICATION - DIFFERENT CONTIG - DNA-based dupli (DIFF NUM INTRONS)	1221	407	36.36	0.73	0.72	F	0.058	0.028	0.48	1	1	20	1.6	expansion	F	0.825	Optimized codon usage
Phy00BX4DH_ACYPI	duplication_257	LOC100570537	DUPLICATION - DIFFERENT CONTIG - DNA-based dupli (DIFF NUM INTRONS)	774	258	28.29	0.45	0.35	F	0.277	0.2	0.722	1	1	73	9.4	strict duplicate	T	0.846	Optimized codon usage
Phy00BX4GG_ACYPI	duplication_258	LOC107882994	TANDEM REPEAT - DNA-based dupli (DIFF NUM INTRONS)	564	188	31.74	0.41	0.35	F	0.028	0.015	0.553	1	1	6	1.1	strict duplicate	F	0.83	Optimized codon usage
Phy0042A6E_ACYPI	duplication_260	LOC100166024	DUPLICATION - DIFFERENT CONTIG - DNA-based dupli (SAME NUM INTRONS)	813	271	58.3	0.69	0.66	F	0.09	0.047	0.518	1	1	15	1.8	strict duplicate	T	0.632	-
Phy00BWYR3_ACYPI	duplication_262	LOC100572379	DUPLICATION - DIFFERENT CONTIG - DNA-based dupli (DIFF NUM INTRONS)	1113	371	34.5	0.68	0.63	F	0.03	0.005	0.172	1	1	7	0.6	strict duplicate	F	0.85	Optimized codon usage
Phy00420VV_ACYPI	duplication_263	LOC100575234	DUPLICATION - DIFFERENT CONTIG - DNA-based dupli (DIFF NUM INTRONS)	1245	415	34.06	0.64	0.66	S	0	0.068	1005.68	1	1	39	3.1	expansion	T	0.842	Optimized codon usage
Phy00BX02B_ACYPI	duplication_263	LOC103310552	DUPLICATION - DIFFERENT CONTIG - DNA-based dupli (DIFF NUM INTRONS)	1110	370	35.68	0.44	0.38	F	0.487	0.306	0.627	1	0	127	11.4	expansion	T	0.813	Optimized codon usage
Phy00BWXOK_ACYPI	duplication_264	LOC100159076	DUPLICATION - DIFFERENT CONTIG - DNA-based dupli (SAME NUM INTRONS)	1614	538	41.64	0.62	0.71	F	0.045	0.034	0.757	1	1	27	1.7	strict duplicate	T	0.733	-
Phy00BX1FX_ACYPI	duplication_27	LOC100163968	DUPLICATION - DIFFERENT CONTIG - DNA-based dupli (DIFF NUM INTRONS)	1185	395	32.24	0.75	0.74	S	0.093	0.064	0.688	1	0	50	4.2	strict duplicate	F	0.845	Optimized codon usage
Phy0042A0T_ACYPI	duplication_273	LOC100570996	DUPLICATION - SAME CONTIG - DNA-based dupli (DIFF NUM INTRONS)	1422	474	43.11	0.34	0.24	F	0.049	0.031	0.647	1	1	28	2	strict duplicate	T	0.8	Optimized codon usage
Phy00BX4JY_ACYPI	duplication_276	LOC100575955	DUPLICATION - DIFFERENT CONTIG - RETROCOPY	301	100	35.88	0.22	0.07	F	0.097	0.052	0.539	1	1	8	2.7	strict duplicate	T	0.798	Optimized codon usage
Phy00BWVMM_ACYPI	duplication_278	LOC100569670	TANDEM REPEAT - DNA-based dupli (DIFF NUM INTRONS)	1378	459	33.31	0.37	0.21	F	0.555	0.28	0.505	1	1	70	5.1	expansion	T	0.806	Optimized codon usage
Phy00BX51B_ACYPI	duplication_278	LOC100569586	TANDEM REPEAT - DNA-based dupli (DIFF NUM INTRONS)	801	267	30.34	0.34	0.15	S	0.14	0.021	0.151	1	0	9	1.1	expansion	T	0.827	Optimized codon usage
Phy00BWWLE_ACYPI	duplication_279	LOC107885270	DUPLICATION - DIFFERENT CONTIG - DNA-based dupli (SAME NUM INTRONS)	1050	350	44.57	0.51	0.45	F	0.006	0.009	1.465	1	0	5	0.5	expansion	F	0.775	Optimized codon usage
Phy0010F1M_ACYPI	duplication_28	LOC100164316	DUPLICATION - DIFFERENT CONTIG - DNA-based dupli (SAME NUM INTRONS)	654	218	29.66	0.25	0.07	F	0.507	0.221	0.436	1	0	62	9.5	strict duplicate	T	0.855	Optimized codon usage
Phy00BWVCB_ACYPI	duplication_281	LOC107882171	DUPLICATION - DIFFERENT CONTIG - DNA-based dupli (SAME NUM INTRONS)	1254	418	49.68	0.42	0.32	S	0.036	0.093	2.579	1	0	48	3.8	expansion	T	0.631	-
Phy00BWXRU_ACYPI	duplication_281	LOC103311834	DUPLICATION - DIFFERENT CONTIG - DNA-based dupli (SAME NUM INTRONS)	1239	413	49.96	0.36	0.21	F	0.096	0.097	1.008	1	0	66	5.3	expansion	T	0.65	-
Phy0042E58_ACYPI	duplication_287	LOC100571447	DUPLICATION - SAME CONTIG - DNA-based dupli (SAME NUM INTRONS)	1701	567	47.56	0.59	0.51	S	0.038	0.015	0.385	1	0	18	1.1	expansion	F	0.677	-
Phy00BX206_ACYPI	duplication_288	LOC103308356	DUPLICATION - SAME CONTIG - DNA-based dupli (SAME NUM INTRONS)	750	250	31.47	0.31	0.16	F	0.951	0.355	0.374	1	0	79	10.5	strict duplicate	T	0.865	Optimized codon usage
Phy00BWYNC_ACYPI	duplication_289	LOC100161636	DUPLICATION - DIFFERENT CONTIG - DNA-based dupli (DIFF NUM INTRONS)	1170	390	40	0.88	0.86	F	0.043	0.022	0.526	1	1	16	1.4	expansion	T	0.825	Optimized codon usage
Phy00BX1X7_ACYPI	duplication_29	LOC107885105	DUPLICATION - DIFFERENT CONTIG - RETROCOPY	813	271	34.93	0.55	0.48	F	0.386	0.145	0.376	1	1	32	3.9	strict duplicate	T	0.796	Optimized codon usage
Phy00BWWUZ_ACYPI	duplication_290	LOC100572017	DUPLICATION - DIFFERENT CONTIG - DNA-based dupli (SAME NUM INTRONS)	531	177	35.4	0.42	0.15	F	0.335	0.253	0.757	1	1	25	4.7	expansion	T	0.761	-
Phy00420MZ_ACYPI	duplication_294	LOC100571392	DUPLICATION - SAME CONTIG - DNA-based dupli (DIFF NUM INTRONS)	2661	887	36.23	0.7	0.69	F	0.021	0.005	0.238	1	0	8	0.3	strict duplicate	T	0.767	-
Phy000YIID_ACYPI	duplication_298	LOC100568798	TANDEM REPEAT - DNA-based dupli (SAME NUM INTRONS)	1539	513	45.68	0.72	0.66	F	0.102	0.08	0.781	1	0	78	5.1	strict duplicate	T	0.731	-
Phy000YOTJ_ACYPI	duplication_298	LOC103309453	TANDEM REPEAT - DNA-based dupli (SAME NUM INTRONS)	1371	457	47.05	0.71	0.64	S	0.048	0.057	1.201	1	0	48	3.5	strict duplicate	T	0.713	-
Phy00BWW8Z_ACYPI	duplication_305	LOC100166609	DUPLICATION - DIFFERENT CONTIG - DNA-based dupli (DIFF NUM INTRONS)	501	167	42.12	0.35	0.22	F	0.166	0.056	0.336	1	1	23	4.6	strict duplicate	F	0.752	-
Phy00BWWNB_ACYPI	duplication_308	LOC103311801	DUPLICATION - DIFFERENT CONTIG - DNA-based dupli (DIFF NUM INTRONS)	273	91	38.83	0.38	0.22	S	0.043	0.025	0.584	1	0	5	1.8	expansion	T	0.809	Optimized codon usage
Phy00BWWG0_ACYPI	duplication_31	LOC103310497	TANDEM REPEAT - DNA-based dupli (SAME NUM INTRONS)	5082	1694	43.9	0.61	0.58	F	0.01	0.004	0.371	1	0	10	0.2	strict duplicate	F	0.73	-
Phy00BWZUY_ACYPI	duplication_31	LOC103310495	TANDEM REPEAT - DNA-based dupli (SAME NUM INTRONS)	3693	1231	44.27	0.57	0.52	S	0	0.002	9.154	1	0	3	0.1	strict duplicate	F	0.73	-
Phy00BWXRS_ACYPI	duplication_310	LOC107884843	DUPLICATION - DIFFERENT CONTIG - DNA-based dupli (SAME NUM INTRONS)	798	266	41.1	0.42	0.3	F	0.042	0.025	0.594	1	1	5	0.6	expansion	T	0.818	Optimized codon usage
Phy00BX45J_ACYPI	duplication_312	LOC107885150	DUPLICATION - SAME CONTIG - DNA-based dupli (DIFF NUM INTRONS)	582	194	32.47	0.57	0.57	S	0.027	0.045	1.674	1	0	13	2.2	expansion	F	0.81	Optimized codon usage
Phy0042EDW_ACYPI	duplication_314	LOC100569470	DUPLICATION - DIFFERENT CONTIG - DNA-based dupli (DIFF NUM INTRONS)	486	162	34.36	0.64	0.62	F	0.041	0.007	0.181	1	0	2	0.4	strict duplicate	F	0.881	Optimized codon usage
Phy00BWW3G_ACYPI	duplication_317	LOC100568917	DUPLICATION - DIFFERENT CONTIG - DNA-based dupli (DIFF NUM INTRONS)	939	313	30.03	0.87	0.86	S	0.008	0.008	1.024	1	0	4	0.4	strict duplicate	F	0.855	Optimized codon usage
Phy0042EXC_ACYPI	duplication_319	ACYPI25200	DUPLICATION - DIFFERENT CONTIG - DNA-based dupli (SAME NUM INTRONS)	648	216	29.17	0.48	0.38	S	0.209	0.142	0.681	1	0	40	6.2	strict duplicate	F	0.861	Optimized codon usage
Phy00BX0GL_ACYPI	duplication_322	LOC107883068	DUPLICATION - DIFFERENT CONTIG - DNA-based dupli (DIFF NUM INTRONS)	441	147	34.69	0.43	0.26	F	0.025	0.088	3.51	1	1	0	0	strict duplicate	F	0.805	Optimized codon usage
Phy0042A2O_ACYPI	duplication_328	LOC100575453	TANDEM REPEAT - DNA-based dupli (DIFF NUM INTRONS)	1401	467	38.12	0.45	0.35	F	0.115	0.067	0.577	1	0	56	4	expansion	T	0.738	-
Phy00BX2RL_ACYPI	duplication_328	LOC100575370	TANDEM REPEAT - DNA-based dupli (DIFF NUM INTRONS)	1890	630	37.72	0.45	0.34	S	0.005	0.056	11.551	1	0	31	1.6	expansion	T	0.733	-
Phy00BWZQY_ACYPI	duplication_331	LOC100164763	TANDEM REPEAT - DNA-based dupli (DIFF NUM INTRONS)	2067	689	35.85	0.62	0.59	F	0.111	0.035	0.311	1	1	51	2.5	expansion	T	0.79	Optimized codon usage
Phy00428AS_ACYPI	duplication_332	LOC107884727	DUPLICATION - DIFFERENT CONTIG - DNA-based dupli (SAME NUM INTRONS)	1653	551	28.74	0.61	0.6	F	0.126	0.07	0.557	1	0	95	5.7	strict duplicate	F	0.839	Optimized codon usage
Phy00426TE_ACYPI	duplication_340	LOC100571229	DUPLICATION - DIFFERENT CONTIG - DNA-based dupli (DIFF NUM INTRONS)	1311	437	36.16	0.47	0.31	F	0.241	0.14	0.583	1	0	55	4.2	strict duplicate	F	0.83	Optimized codon usage
Phy00BX3AC_ACYPI	duplication_342	LOC100574361	DUPLICATION - DIFFERENT CONTIG - DNA-based dupli (DIFF NUM INTRONS)	1803	601	33.33	0.53	0.44	F	0.012	0.007	0.622	1	1	3	0.2	expansion	F	0.853	Optimized codon usage
Phy00BWWOV_ACYPI	duplication_343	LOC107885829	DUPLICATION - DIFFERENT CONTIG - DNA-based dupli (DIFF NUM INTRONS)	549	183	38.98	0.44	0.33	F	0	0.01	979.7	1	0	2	0.4	expansion	F	0.791	Optimized codon usage
Phy004210Z_ACYPI	duplication_349	LOC100166845	DUPLICATION - DIFFERENT CONTIG - DNA-based dupli (DIFF NUM INTRONS)	1869	623	30.02	0.56	0.58	F	0.023	0.045	1.944	1	0	20	1.1	strict duplicate	T	0.837	Optimized codon usage
Phy00BWZDK_ACYPI	duplication_352	LOC107884440	DUPLICATION - DIFFERENT CONTIG - DNA-based dupli (DIFF NUM INTRONS)	801	267	40.95	0.36	0.19	F	0.23	0.262	1.142	1	0	76	9.5	expansion	T	0.721	-
Phy0041ZO2_ACYPI	duplication_354	LOC100168010	DUPLICATION - DIFFERENT CONTIG - DNA-based dupli (SAME NUM INTRONS)	1590	530	33.02	0.73	0.7	S	0.053	0.106	1.982	1	0	121	7.6	strict duplicate	T	0.833	Optimized codon usage
Phy00BX1WD_ACYPI	duplication_355	LOC107882738	DUPLICATION - DIFFERENT CONTIG - DNA-based dupli (DIFF NUM INTRONS)	768	256	31.77	0.43	0.24	F	0.044	0.007	0.155	1	0	6	0.8	expansion	F	0.834	Optimized codon usage
Phy0042727_ACYPI	duplication_363	LOC100163465	DUPLICATION - DIFFERENT CONTIG - DNA-based dupli (DIFF NUM INTRONS)	2190	730	40.64	0.59	0.53	S	0.133	0.104	0.782	1	0	125	5.7	expansion	F	0.713	-
Phy0042BHM_ACYPI	duplication_363	LOC100160699	DUPLICATION - DIFFERENT CONTIG - DNA-based dupli (DIFF NUM INTRONS)	1641	547	41.38	0.52	0.43	F	0.21	0.127	0.605	1	0	153	9.3	expansion	F	0.716	-
Phy00BWWQD_ACYPI	duplication_364	LOC103311917	DUPLICATION - DIFFERENT CONTIG - DNA-based dupli (DIFF NUM INTRONS)	681	227	36.56	0.56	0.4	F	0.119	0.045	0.379	1	0	26	3.8	strict duplicate	F	0.818	Optimized codon usage
Phy00BWZRX_ACYPI	duplication_368	LOC100574164	TANDEM REPEAT - DNA-based dupli (DIFF NUM INTRONS)	1623	541	32.9	0.7	0.67	F	0.054	0.019	0.359	1	1	24	1.5	strict duplicate	T	0.841	Optimized codon usage
Phy0042AZJ_ACYPI	duplication_369	LOC100168325	DUPLICATION - DIFFERENT CONTIG - DNA-based dupli (DIFF NUM INTRONS)	1044	348	36.88	0.58	0.53	S	0.057	0.101	1.766	1	0	69	6.6	expansion	T	0.807	Optimized codon usage
Phy00BX00T_ACYPI	duplication_372	LOC100572858	DUPLICATION - DIFFERENT CONTIG - DNA-based dupli (DIFF NUM INTRONS)	570	190	32.11	0.41	0.32	F	0.698	0.382	0.547	1	1	79	13.9	strict duplicate	T	0.802	Optimized codon usage
Phy00421YB_ACYPI	duplication_374	LOC103308273	DUPLICATION - DIFFERENT CONTIG - DNA-based dupli (SAME NUM INTRONS)	1125	375	55.64	0.63	0.56	F	0.008	0.005	0.655	1	0	4	0.4	strict duplicate	F	0.645	-
Phy007B0WA_ACYPI	duplication_375	LOC100569104	DUPLICATION - DIFFERENT CONTIG - DNA-based dupli (DIFF NUM INTRONS)	1263	421	40.06	0.55	0.5	F	0.034	0.023	0.672	1	0	19	1.5	expansion	T	0.753	-
Phy00BX37F_ACYPI	duplication_375	LOC100575164	DUPLICATION - DIFFERENT CONTIG - DNA-based dupli (DIFF NUM INTRONS)	1998	666	40.39	0.69	0.68	S	0	0.006	424.857	1	0	5	0.3	expansion	T	0.75	-
Phy000YMD0_ACYPI	duplication_389	LOC103311860	DUPLICATION - SAME CONTIG - DNA-based dupli (DIFF NUM INTRONS)	1584	528	47.85	0.66	0.65	F	0.087	0.053	0.61	1	1	58	3.7	strict duplicate	T	0.664	-
Phy00BWYBL_ACYPI	duplication_39	LOC103309033	DUPLICATION - DIFFERENT CONTIG - RETROCOPY	510	170	33.73	0.34	0.16	F	0.316	0.262	0.83	1	1	20	3.9	strict duplicate	T	0.768	-
Phy00BWX22_ACYPI	duplication_390	LOC103310836	TANDEM REPEAT - DNA-based dupli (DIFF NUM INTRONS)	5778	1926	32.35	0.46	0.36	S	0.121	0.072	0.595	1	0	134	2.3	expansion	T	0.815	Optimized codon usage
Phy00BX531_ACYPI	duplication_390	LOC103307678	TANDEM REPEAT - DNA-based dupli (DIFF NUM INTRONS)	6135	2045	31.72	0.46	0.36	F	0.222	0.118	0.532	1	0	437	7.1	expansion	T	0.822	Optimized codon usage
Phy0042755_ACYPI	duplication_393	LOC100160453	DUPLICATION - DIFFERENT CONTIG - DNA-based dupli (DIFF NUM INTRONS)	1374	458	34.86	0.52	0.39	S	0.212	0.147	0.693	1	0	77	5.6	expansion	F	0.833	Optimized codon usage
Phy00422BF_ACYPI	duplication_394	LOC100569457	DUPLICATION - SAME CONTIG - DNA-based dupli (DIFF NUM INTRONS)	2163	721	29.22	0.46	0.32	S	0.031	0.02	0.654	1	0	24	1.1	expansion	T	0.831	Optimized codon usage
Phy00BWVOC_ACYPI	duplication_394	LOC100570016	DUPLICATION - SAME CONTIG - DNA-based dupli (DIFF NUM INTRONS)	1983	661	30.96	0.42	0.25	F	0.185	0.125	0.678	1	0	101	5.1	expansion	T	0.819	Optimized codon usage
Phy000YH86_ACYPI	duplication_397	LOC107882216	DUPLICATION - DIFFERENT CONTIG - DNA-based dupli (DIFF NUM INTRONS)	264	88	33.33	0.18	0.05	F	0.408	0.163	0.398	1	0	20	7.6	strict duplicate	F	0.809	Optimized codon usage
Phy007B4EI_ACYPI	duplication_4	LOC100160128	DUPLICATION - DIFFERENT CONTIG - DNA-based dupli (SAME NUM INTRONS)	390	130	34.87	0.4	0.21	S	0.08	0.08	0.994	1	0	19	4.9	strict duplicate	T	0.875	Optimized codon usage
Phy00BWYSP_ACYPI	duplication_402	LOC103310267	DUPLICATION - DIFFERENT CONTIG - DNA-based dupli (DIFF NUM INTRONS)	726	242	28.93	0.54	0.43	S	0	0.023	321.429	1	1	3	0.4	expansion	F	0.826	Optimized codon usage
Phy00BWWB8_ACYPI	duplication_403	LOC100166058	DUPLICATION - DIFFERENT CONTIG - DNA-based dupli (DIFF NUM INTRONS)	1389	463	37.15	0.36	0.19	F	0.134	0.056	0.417	1	0	22	1.6	expansion	F	0.794	Optimized codon usage
Phy00BWWMA_ACYPI	duplication_410	LOC100569303	DUPLICATION - SAME CONTIG - DNA-based dupli (SAME NUM INTRONS)	1536	512	36.2	0.78	0.81	S	0.006	0.01	1.721	1	0	8	0.5	expansion	F	0.779	Optimized codon usage
Phy00BWZC0_ACYPI	duplication_417	LOC100572025	DUPLICATION - DIFFERENT CONTIG - DNA-based dupli (DIFF NUM INTRONS)	268	89	32.09	0.39	0.2	F	0.062	0.054	0.864	1	0	8	3	strict duplicate	T	0.853	Optimized codon usage
Phy00BWW36_ACYPI	duplication_418	LOC100572217	TANDEM REPEAT - DNA-based dupli (DIFF NUM INTRONS)	420	140	33.57	0.3	0.18	S	0.034	0.019	0.569	1	0	5	1.2	expansion	T	0.803	Optimized codon usage
Phy00BX2UH_ACYPI	duplication_418	LOC103309934	TANDEM REPEAT - DNA-based dupli (DIFF NUM INTRONS)	1434	478	35.15	0.44	0.4	F	0.185	0.116	0.628	1	0	21	1.5	expansion	T	0.806	Optimized codon usage
Phy00BX4EL_ACYPI	duplication_419	LOC107885082	DUPLICATION - DIFFERENT CONTIG - DNA-based dupli (DIFF NUM INTRONS)	867	289	32.3	0.44	0.29	F	0.446	0.183	0.411	1	1	62	7.2	strict duplicate	T	0.803	Optimized codon usage
Phy00BWXL4_ACYPI	duplication_421	LOC100568757	TANDEM REPEAT - DNA-based dupli (SAME NUM INTRONS)	1431	477	48.99	0.41	0.35	F	0.272	0.131	0.483	1	1	108	7.5	expansion	F	0.674	-
Phy0042A1W_ACYPI	duplication_421	LOC100574667	TANDEM REPEAT - DNA-based dupli (SAME NUM INTRONS)	3183	1061	49.98	0.37	0.29	S	0.131	0.103	0.784	1	0	68	2.1	expansion	F	0.67	-
Phy00BX3AU_ACYPI	duplication_422	LOC100573894	DUPLICATION - DIFFERENT CONTIG - DNA-based dupli (DIFF NUM INTRONS)	3156	1052	30.96	0.73	0.68	S	0.066	0.038	0.581	1	0	94	3	strict duplicate	F	0.87	Optimized codon usage
Phy00424EV_ACYPI	duplication_425	LOC100569444	DUPLICATION - SAME CONTIG - DNA-based dupli (DIFF NUM INTRONS)	804	268	32.84	0.61	0.56	F	0.019	0.01	0.519	1	0	6	0.7	strict duplicate	F	0.826	Optimized codon usage
Phy00BX56I_ACYPI	duplication_427	LOC100159090	DUPLICATION - DIFFERENT CONTIG - DNA-based dupli (DIFF NUM INTRONS)	1803	601	35.11	0.6	0.55	F	0.078	0.036	0.459	1	0	24	1.3	expansion	F	0.847	Optimized codon usage
Phy0042479_ACYPI	duplication_430	LOC100163965	DUPLICATION - SAME CONTIG - DNA-based dupli (DIFF NUM INTRONS)	1656	552	35.57	0.82	0.79	F	0.056	0.012	0.21	1	0	29	1.8	strict duplicate	T	0.805	Optimized codon usage
Phy00BWY6A_ACYPI	duplication_439	LOC100568822	DUPLICATION - DIFFERENT CONTIG - DNA-based dupli (DIFF NUM INTRONS)	1137	379	34.21	0.61	0.58	S	0.031	0.084	2.714	1	0	54	4.7	strict duplicate	F	0.786	Optimized codon usage
Phy00BX2LC_ACYPI	duplication_440	LOC107883965	TANDEM REPEAT - DNA-based dupli (DIFF NUM INTRONS)	708	236	34.75	0.67	0.58	F	0.229	0.05	0.216	1	1	21	3	strict duplicate	T	0.836	Optimized codon usage
Phy00BWWA4_ACYPI	duplication_442	LOC107884128	DUPLICATION - DIFFERENT CONTIG - DNA-based dupli (DIFF NUM INTRONS)	1623	541	35.92	0.47	0.35	F	0.06	0.05	0.832	1	1	46	2.8	expansion	T	0.776	Optimized codon usage
Phy00BWZ1G_ACYPI	duplication_448	LOC107884213	DUPLICATION - SAME CONTIG - DNA-based dupli (DIFF NUM INTRONS)	630	210	46.51	0.45	0.39	F	0.295	0.097	0.33	1	0	42	6.7	strict duplicate	T	0.7	-
Phy00BX4HI_ACYPI	duplication_448	LOC107884214	DUPLICATION - SAME CONTIG - DNA-based dupli (DIFF NUM INTRONS)	699	233	40.34	0.46	0.39	S	0	0.075	1001.79	1	0	17	2.4	strict duplicate	T	0.738	-
Phy00BWZH3_ACYPI	duplication_450	LOC100159206	TANDEM REPEAT - DNA-based dupli (DIFF NUM INTRONS)	3036	1012	35.18	0.56	0.46	F	0.108	0.07	0.655	1	1	59	1.9	expansion	T	0.853	Optimized codon usage
Phy004255U_ACYPI	duplication_452	LOC100160309	DUPLICATION - DIFFERENT CONTIG - DNA-based dupli (SAME NUM INTRONS)	1020	340	38.53	0.95	0.94	F	0.013	0.003	0.214	1	1	3	0.3	strict duplicate	F	0.838	Optimized codon usage
Phy00BWWHX_ACYPI	duplication_453	LOC100573941	DUPLICATION - DIFFERENT CONTIG - DNA-based dupli (SAME NUM INTRONS)	1275	425	50.04	0.46	0.3	F	0.076	0.114	1.512	1	1	66	5.2	strict duplicate	T	0.672	-
Phy00BWY4U_ACYPI	duplication_453	LOC100164239	DUPLICATION - DIFFERENT CONTIG - DNA-based dupli (SAME NUM INTRONS)	1323	441	49.58	0.49	0.35	S	0.05	0.032	0.648	1	1	31	2.3	strict duplicate	T	0.656	-
Phy00BWWRN_ACYPI	duplication_454	LOC107882969	DUPLICATION - SAME CONTIG - DNA-based dupli (DIFF NUM INTRONS)	648	216	37.96	0.54	0.49	F	0.019	0.01	0.521	1	0	3	0.5	expansion	F	0.749	-
Phy00BWVN4_ACYPI	duplication_456	LOC103312031	DUPLICATION - DIFFERENT CONTIG - RETROCOPY	1698	566	30.92	0.5	0.38	F	0.021	0.007	0.311	1	1	5	0.3	expansion	T	0.842	Optimized codon usage
Phy00BWZ2S_ACYPI	duplication_460	LOC103310004	TANDEM REPEAT - DNA-based dupli (DIFF NUM INTRONS)	1149	383	42.12	0.44	0.3	F	0.093	0.036	0.386	1	0	15	1.3	strict duplicate	T	0.784	Optimized codon usage
Phy00BWVDT_ACYPI	duplication_462	LOC100572658	DUPLICATION - SAME CONTIG - DNA-based dupli (DIFF NUM INTRONS)	3675	1225	29.41	0.64	0.74	F	0.016	0.005	0.28	1	0	5	0.1	strict duplicate	F	0.854	Optimized codon usage
Phy00BWXNO_ACYPI	duplication_465	LOC100572322	DUPLICATION - DIFFERENT CONTIG - DNA-based dupli (DIFF NUM INTRONS)	752	250	43.35	0.36	0.26	F	0.007	0.015	2.263	1	0	5	0.7	strict duplicate	T	0.775	Optimized codon usage
Phy00BX2KC_ACYPI	duplication_466	LOC100573319	DUPLICATION - DIFFERENT CONTIG - DNA-based dupli (DIFF NUM INTRONS)	1971	657	31.25	0.57	0.47	F	0.012	0.004	0.357	1	0	1	0.1	strict duplicate	F	0.84	Optimized codon usage
Phy00BX4WI_ACYPI	duplication_467	LOC100568805	DUPLICATION - DIFFERENT CONTIG - DNA-based dupli (DIFF NUM INTRONS)	399	133	30.83	0.27	0.05	S	0.065	0.067	1.031	1	0	11	2.8	expansion	F	0.825	Optimized codon usage
Phy0042DQJ_ACYPI	duplication_469	LOC100571250	DUPLICATION - DIFFERENT CONTIG - DNA-based dupli (SAME NUM INTRONS)	684	228	32.46	0.9	0.9	F	0.02	0.004	0.208	1	0	2	0.3	strict duplicate	F	0.824	Optimized codon usage
Phy00BWZC3_ACYPI	duplication_470	LOC100572768	DUPLICATION - DIFFERENT CONTIG - DNA-based dupli (DIFF NUM INTRONS)	357	119	34.45	0.47	0.39	F	0.354	0.153	0.433	1	1	28	7.8	strict duplicate	T	0.836	Optimized codon usage
Phy00BX35N_ACYPI	duplication_470	LOC100573978	DUPLICATION - DIFFERENT CONTIG - DNA-based dupli (DIFF NUM INTRONS)	420	140	27.38	0.5	0.43	S	0	0.06	614.237	1	0	10	2.4	strict duplicate	T	0.866	Optimized codon usage
Phy00BWYHS_ACYPI	duplication_471	LOC100162648	TANDEM REPEAT - DNA-based dupli (DIFF NUM INTRONS)	921	307	35.61	0.49	0.36	F	0.024	0.017	0.703	1	1	11	1.2	strict duplicate	T	0.796	Optimized codon usage
Phy00BX3CR_ACYPI	duplication_476	LOC103309385	TANDEM REPEAT - DNA-based dupli (DIFF NUM INTRONS)	1881	627	32.22	0.49	0.39	F	0.008	0.011	1.307	1	0	6	0.3	expansion	F	0.868	Optimized codon usage
Phy004228N_ACYPI	duplication_477	LOC100569864	DUPLICATION - SAME CONTIG - DNA-based dupli (DIFF NUM INTRONS)	618	206	31.55	0.62	0.48	F	0.022	0.004	0.189	1	0	2	0.3	strict duplicate	F	0.878	Optimized codon usage
Phy00BWWAJ_ACYPI	duplication_483	LOC100169015	DUPLICATION - DIFFERENT CONTIG - DNA-based dupli (SAME NUM INTRONS)	1800	600	48.06	0.62	0.59	F	0.152	0.075	0.493	1	0	83	4.6	expansion	F	0.672	-
Phy00BWXMP_ACYPI	duplication_484	LOC100160337	DUPLICATION - DIFFERENT CONTIG - DNA-based dupli (DIFF NUM INTRONS)	648	216	42.28	0.48	0.35	S	0	0.009	957.222	1	0	2	0.3	strict duplicate	F	0.75	-
Phy00BX149_ACYPI	duplication_487	LOC100161475	DUPLICATION - DIFFERENT CONTIG - DNA-based dupli (DIFF NUM INTRONS)	1119	373	45.93	0.79	0.76	F	0.144	0.074	0.511	1	1	47	4.2	strict duplicate	T	0.683	-
Phy00423MT_ACYPI	duplication_489	LOC100162929	DUPLICATION - SAME CONTIG - DNA-based dupli (DIFF NUM INTRONS)	837	279	28.91	0.54	0.53	F	0.101	0.024	0.235	1	0	13	1.6	strict duplicate	F	0.836	Optimized codon usage
Phy00BWVP5_ACYPI	duplication_493	LOC100167647	DUPLICATION - DIFFERENT CONTIG - DNA-based dupli (DIFF NUM INTRONS)	738	246	42.28	0.59	0.52	F	0.166	0.14	0.841	1	1	41	5.6	expansion	T	0.808	Optimized codon usage
Phy00BX3XD_ACYPI	duplication_493	LOC100169472	DUPLICATION - DIFFERENT CONTIG - DNA-based dupli (DIFF NUM INTRONS)	1056	352	39.68	0.82	0.83	S	0.022	0.019	0.873	1	0	11	1	expansion	T	0.827	Optimized codon usage
Phy00BX0UB_ACYPI	duplication_5	LOC100164234	DUPLICATION - DIFFERENT CONTIG - DNA-based dupli (DIFF NUM INTRONS)	4287	1429	45	0.75	0.75	F	0.209	0.164	0.783	1	1	253	5.9	strict duplicate	T	0.711	-
Phy00BWYTX_ACYPI	duplication_5	LOC100162249	DUPLICATION - DIFFERENT CONTIG - DNA-based dupli (DIFF NUM INTRONS)	3693	1231	47.6	0.81	0.81	S	0.025	0.009	0.357	1	0	28	0.8	strict duplicate	T	0.686	-
Phy00BX2GN_ACYPI	duplication_500	LOC100165645	DUPLICATION - SAME CONTIG - DNA-based dupli (DIFF NUM INTRONS)	1488	496	45.56	0.66	0.62	F	0.218	0.087	0.398	1	1	77	5.2	expansion	T	0.706	-
Phy00BX3VJ_ACYPI	duplication_500	LOC103309843	DUPLICATION - SAME CONTIG - DNA-based dupli (DIFF NUM INTRONS)	1242	414	48.63	0.65	0.6	S	0.028	0.034	1.202	1	0	25	2	expansion	T	0.674	-
Phy00BWXAW_ACYPI	duplication_502	LOC100575578	DUPLICATION - DIFFERENT CONTIG - DNA-based dupli (DIFF NUM INTRONS)	1254	418	38.76	0.66	0.61	F	0.245	0.142	0.579	1	1	72	5.7	strict duplicate	T	0.811	Optimized codon usage
Phy00BWZM4_ACYPI	duplication_502	LOC100166502	DUPLICATION - DIFFERENT CONTIG - DNA-based dupli (DIFF NUM INTRONS)	1353	451	38.21	0.83	0.86	S	0.03	0.011	0.369	1	0	9	0.7	strict duplicate	T	0.805	Optimized codon usage
Phy00BWXVB_ACYPI	duplication_504	LOC107882607	DUPLICATION - DIFFERENT CONTIG - DNA-based dupli (SAME NUM INTRONS)	366	122	39.89	0.6	0.59	F	0.066	0.143	2.158	1	0	19	5.2	expansion	T	0.782	Optimized codon usage
Phy00423PG_ACYPI	duplication_505	LOC100159939	TANDEM REPEAT - DNA-based dupli (SAME NUM INTRONS)	1176	392	64.37	0.76	0.82	F	0.098	0.006	0.062	1	0	24	2	strict duplicate	T	0.629	-
Phy00BX3QH_ACYPI	duplication_506	LOC107883707	DUPLICATION - DIFFERENT CONTIG - DNA-based dupli (SAME NUM INTRONS)	1755	585	29.23	0.33	0.15	F	0.548	0.206	0.375	1	0	80	4.6	strict duplicate	F	0.851	Optimized codon usage
Phy00BX0SG_ACYPI	duplication_508	LOC100570759	DUPLICATION - DIFFERENT CONTIG - DNA-based dupli (DIFF NUM INTRONS)	390	130	32.56	0.38	0.21	F	0.151	0.072	0.476	1	1	17	4.4	strict duplicate	T	0.849	Optimized codon usage
Phy0042381_ACYPI	duplication_510	LOC100568573	DUPLICATION - DIFFERENT CONTIG - DNA-based dupli (DIFF NUM INTRONS)	1050	350	54.57	0.38	0.27	F	0.251	0.158	0.627	1	1	80	7.6	expansion	T	0.632	-
Phy00BWX8E_ACYPI	duplication_510	LOC100575574	DUPLICATION - DIFFERENT CONTIG - DNA-based dupli (DIFF NUM INTRONS)	1794	598	45.04	0.51	0.42	S	0.04	0.078	1.982	1	1	40	2.2	expansion	T	0.695	-
Phy00BX2XP_ACYPI	duplication_511	LOC100165488	DUPLICATION - DIFFERENT CONTIG - DNA-based dupli (DIFF NUM INTRONS)	2076	692	40.85	0.53	0.52	S	0.106	0.079	0.746	1	0	12	0.6	expansion	T	0.714	-
Phy00BX0MU_ACYPI	duplication_512	LOC100160706	DUPLICATION - DIFFERENT CONTIG - DNA-based dupli (DIFF NUM INTRONS)	801	267	29.71	0.59	0.53	F	0.015	0.01	0.639	1	0	5	0.6	strict duplicate	T	0.858	Optimized codon usage
Phy00BWZ7E_ACYPI	duplication_514	LOC100574657	DUPLICATION - DIFFERENT CONTIG - DNA-based dupli (DIFF NUM INTRONS)	1164	388	35.31	0.78	0.75	F	0.047	0.024	0.506	1	0	18	1.5	strict duplicate	T	0.83	Optimized codon usage
Phy00420VZ_ACYPI	duplication_515	LOC100571299	DUPLICATION - DIFFERENT CONTIG - DNA-based dupli (DIFF NUM INTRONS)	1833	611	32.73	0.55	0.5	F	0.326	0.149	0.457	1	0	188	10.3	strict duplicate	F	0.854	Optimized codon usage
Phy00BX1ID_ACYPI	duplication_518	LOC100571928	DUPLICATION - DIFFERENT CONTIG - DNA-based dupli (DIFF NUM INTRONS)	696	232	35.78	0.64	0.61	F	0.156	0.049	0.314	1	0	22	3.2	expansion	F	0.77	-
Phy00BWVHK_ACYPI	duplication_52	LOC103311028	DUPLICATION - DIFFERENT CONTIG - DNA-based dupli (DIFF NUM INTRONS)	1542	514	36.58	0.46	0.37	F	0.018	0.008	0.449	1	0	9	0.6	strict duplicate	T	0.832	Optimized codon usage
Phy00BX1CW_ACYPI	duplication_530	LOC100569414	DUPLICATION - DIFFERENT CONTIG - DNA-based dupli (DIFF NUM INTRONS)	351	117	32.48	0.71	0.66	F	0.186	0.113	0.606	1	1	19	5.4	strict duplicate	T	0.86	Optimized codon usage
Phy00BX1KH_ACYPI	duplication_532	LOC100571600	DUPLICATION - DIFFERENT CONTIG - DNA-based dupli (DIFF NUM INTRONS)	1707	569	32.45	0.63	0.63	F	0.182	0.084	0.462	1	1	21	1.2	strict duplicate	T	0.82	Optimized codon usage
Phy00429XW_ACYPI	duplication_533	LOC100573807	DUPLICATION - DIFFERENT CONTIG - DNA-based dupli (DIFF NUM INTRONS)	1101	367	31.43	0.72	0.64	F	0.161	0.065	0.405	1	0	54	4.9	strict duplicate	F	0.819	Optimized codon usage
Phy004256I_ACYPI	duplication_534	LOC103310510	DUPLICATION - SAME CONTIG - DNA-based dupli (DIFF NUM INTRONS)	1371	457	37.42	0.49	0.33	F	0.023	0.011	0.466	1	0	14	1	strict duplicate	T	0.765	-
Phy00BX3KR_ACYPI	duplication_537	LOC100570626	DUPLICATION - SAME CONTIG - DNA-based dupli (DIFF NUM INTRONS)	1002	334	40.62	0.55	0.48	F	0.025	0.024	0.983	1	1	7	0.7	expansion	T	0.717	-
Phy00BX1PT_ACYPI	duplication_54	LOC100167261	DUPLICATION - SAME CONTIG - DNA-based dupli (DIFF NUM INTRONS)	891	297	57.35	0.51	0.36	F	0.128	0.076	0.598	1	1	43	4.8	expansion	T	0.63	-
Phy00BX3RX_ACYPI	duplication_541	LOC107884467	DUPLICATION - DIFFERENT CONTIG - DNA-based dupli (DIFF NUM INTRONS)	960	320	31.77	0.48	0.42	F	0.221	0.162	0.736	1	0	85	8.9	expansion	F	0.784	Optimized codon usage
Phy00BX1D2_ACYPI	duplication_544	LOC100572184	DUPLICATION - SAME CONTIG - DNA-based dupli (DIFF NUM INTRONS)	567	189	42.5	0.41	0.24	F	0.559	0.329	0.588	1	1	71	12.5	strict duplicate	T	0.722	-
Phy00BWWLH_ACYPI	duplication_546	LOC100159581	DUPLICATION - DIFFERENT CONTIG - DNA-based dupli (DIFF NUM INTRONS)	678	226	34.37	0.53	0.43	F	0.139	0.05	0.358	1	0	28	4.1	strict duplicate	F	0.786	Optimized codon usage
Phy00425TO_ACYPI	duplication_547	LOC100569711	DUPLICATION - DIFFERENT CONTIG - DNA-based dupli (SAME NUM INTRONS)	423	141	40.43	0.4	0.29	F	0.097	0.25	2.576	1	1	34	8	expansion	F	0.761	-
Phy00BWWND_ACYPI	duplication_555	LOC107882973	DUPLICATION - SAME CONTIG - DNA-based dupli (DIFF NUM INTRONS)	594	198	32.83	0.31	0.17	F	0.122	0.059	0.485	1	0	25	4.2	expansion	F	0.833	Optimized codon usage
Phy00BWYI3_ACYPI	duplication_558	LOC107883894	TANDEM REPEAT - DNA-based dupli (DIFF NUM INTRONS)	570	190	33.51	0.41	0.27	F	0.043	0.03	0.702	1	1	10	1.8	strict duplicate	F	0.806	Optimized codon usage
Phy00BWZMM_ACYPI	duplication_559	LOC100165758	DUPLICATION - DIFFERENT CONTIG - DNA-based dupli (DIFF NUM INTRONS)	1539	513	36.06	0.85	0.84	F	0.03	0.014	0.464	1	0	17	1.1	strict duplicate	F	0.842	Optimized codon usage
Phy00BWZGK_ACYPI	duplication_565	LOC100571178	DUPLICATION - DIFFERENT CONTIG - DNA-based dupli (DIFF NUM INTRONS)	1758	586	31.85	0.4	0.27	F	0.17	0.081	0.477	1	0	18	1	expansion	T	0.861	Optimized codon usage
Phy007B0O3_ACYPI	duplication_567	LOC107882766	DUPLICATION - DIFFERENT CONTIG - DNA-based dupli (DIFF NUM INTRONS)	528	176	39.58	0.53	0.37	F	0.645	0.224	0.348	1	1	53	10	expansion	T	0.776	Optimized codon usage
Phy00BWYY6_ACYPI	duplication_568	LOC107884867	DUPLICATION - DIFFERENT CONTIG - DNA-based dupli (DIFF NUM INTRONS)	366	122	34.43	0.44	0.34	F	0.345	0.173	0.501	1	1	22	6	strict duplicate	T	0.798	Optimized codon usage
Phy00BWWGU_ACYPI	duplication_57	LOC103307772	DUPLICATION - DIFFERENT CONTIG - DNA-based dupli (DIFF NUM INTRONS)	348	116	40.23	0.24	0.1	F	0.169	0.129	0.763	1	1	23	6.6	expansion	T	0.748	-
Phy00BWWVC_ACYPI	duplication_571	LOC100161264	DUPLICATION - DIFFERENT CONTIG - DNA-based dupli (SAME NUM INTRONS)	1851	617	38.3	0.64	0.6	S	0.064	0.078	1.219	1	1	106	5.7	expansion	T	0.762	-
Phy00BX23D_ACYPI	duplication_576	LOC100574180	DUPLICATION - DIFFERENT CONTIG - DNA-based dupli (DIFF NUM INTRONS)	690	230	48.99	0.36	0.19	F	0.622	0.385	0.62	1	1	103	14.9	strict duplicate	T	0.665	-
Phy00BWW5I_ACYPI	duplication_578	LOC100162896	DUPLICATION - DIFFERENT CONTIG - DNA-based dupli (DIFF NUM INTRONS)	2454	818	35.21	0.59	0.52	F	0.184	0.087	0.474	1	0	132	5.4	expansion	T	0.804	Optimized codon usage
Phy00BWY6P_ACYPI	duplication_58	LOC100574555	DUPLICATION - SAME CONTIG - DNA-based dupli (DIFF NUM INTRONS)	1194	398	32.33	0.45	0.37	F	0.044	0.089	2.016	1	1	43	3.6	expansion	T	0.819	Optimized codon usage
Phy00BX22G_ACYPI	duplication_582	LOC103308155	DUPLICATION - DIFFERENT CONTIG - DNA-based dupli (SAME NUM INTRONS)	1128	376	31.56	0.51	0.46	S	0	0.016	401.488	1	0	14	1.2	strict duplicate	T	0.841	Optimized codon usage
Phy00420QN_ACYPI	duplication_586	LOC100572510	DUPLICATION - SAME CONTIG - DNA-based dupli (SAME NUM INTRONS)	1740	580	38.97	0.49	0.41	S	0.152	0.126	0.826	1	0	132	7.6	expansion	T	0.734	-
Phy0042EBD_ACYPI	duplication_586	LOC100572590	DUPLICATION - SAME CONTIG - DNA-based dupli (SAME NUM INTRONS)	1824	608	37.99	0.49	0.41	F	0.254	0.083	0.326	1	0	131	7.2	expansion	T	0.743	-
Phy0041ZGT_ACYPI	duplication_596	LOC100163028	DUPLICATION - DIFFERENT CONTIG - DNA-based dupli (DIFF NUM INTRONS)	2457	819	33.74	0.38	0.29	F	0.337	0.22	0.654	1	1	143	5.8	strict duplicate	F	0.827	Optimized codon usage
Phy00424NH_ACYPI	duplication_597	LOC100573107	DUPLICATION - DIFFERENT CONTIG - DNA-based dupli (SAME NUM INTRONS)	459	153	54.03	0.47	0.34	F	0.058	0.008	0.134	1	0	5	1.1	strict duplicate	T	0.661	-
Phy00BWYFR_ACYPI	duplication_602	LOC100163612	DUPLICATION - DIFFERENT CONTIG - DNA-based dupli (DIFF NUM INTRONS)	789	263	48.42	0.42	0.28	F	0.015	0.01	0.673	1	0	4	0.5	strict duplicate	T	0.652	-
Phy00BWYW8_ACYPI	duplication_603	LOC103309029	DUPLICATION - DIFFERENT CONTIG - DNA-based dupli (SAME NUM INTRONS)	750	250	45.33	0.36	0.2	F	0.03	0.019	0.628	1	0	9	1.2	expansion	F	0.717	-
Phy00BWVU7_ACYPI	duplication_61	LOC100162332	DUPLICATION - DIFFERENT CONTIG - DNA-based dupli (DIFF NUM INTRONS)	813	271	49.08	0.69	0.61	F	0.037	0.01	0.287	1	0	9	1.1	strict duplicate	F	0.679	-
Phy00BWX43_ACYPI	duplication_611	LOC103308337	DUPLICATION - SAME CONTIG - DNA-based dupli (DIFF NUM INTRONS)	840	280	30.95	0.33	0.23	F	0.057	0.027	0.472	1	1	12	1.4	strict duplicate	T	0.83	Optimized codon usage
Phy00BX0Q2_ACYPI	duplication_611	LOC100159740	DUPLICATION - SAME CONTIG - DNA-based dupli (DIFF NUM INTRONS)	2862	954	31.17	0.7	0.76	S	0.029	0.028	0.969	1	0	12	0.4	strict duplicate	T	0.822	Optimized codon usage
Phy00BWWAC_ACYPI	duplication_613	LOC100572168	DUPLICATION - SAME CONTIG - DNA-based dupli (DIFF NUM INTRONS)	1230	410	33.98	0.49	0.41	S	0.034	0.028	0.835	1	0	7	0.6	strict duplicate	T	0.81	Optimized codon usage
Phy00BX4SP_ACYPI	duplication_613	LOC100568999	DUPLICATION - SAME CONTIG - DNA-based dupli (DIFF NUM INTRONS)	510	170	33.33	0.46	0.34	F	0.037	0.032	0.863	1	0	8	1.6	strict duplicate	T	0.798	Optimized codon usage
Phy00426AX_ACYPI	duplication_617	LOC107885756	DUPLICATION - DIFFERENT CONTIG - DNA-based dupli (DIFF NUM INTRONS)	306	102	55.56	0.39	0.25	F	0.19	0.106	0.56	1	1	15	4.9	strict duplicate	T	0.661	-
Phy00BX2K7_ACYPI	duplication_620	LOC100574016	DUPLICATION - DIFFERENT CONTIG - DNA-based dupli (DIFF NUM INTRONS)	1101	367	43.96	0.74	0.75	S	0	0.004	913.25	1	0	1	0.1	strict duplicate	F	0.684	-
Phy00BWXLX_ACYPI	duplication_631	LOC100575349	DUPLICATION - SAME CONTIG - DNA-based dupli (SAME NUM INTRONS)	1155	385	44.07	0.8	0.79	F	0.028	0.006	0.203	1	0	10	0.9	strict duplicate	F	0.71	-
Phy00BX2F3_ACYPI	duplication_632	LOC100570639	DUPLICATION - DIFFERENT CONTIG - RETROCOPY	531	177	53.86	0.61	0.59	F	0.054	0.035	0.652	1	0	11	2.1	strict duplicate	T	0.611	-
Phy00BX2TU_ACYPI	duplication_633	LOC103307955	DUPLICATION - DIFFERENT CONTIG - DNA-based dupli (SAME NUM INTRONS)	771	257	32.56	0.58	0.63	F	0.019	0.017	0.939	1	0	5	0.6	strict duplicate	F	0.815	Optimized codon usage
Phy00BWW4A_ACYPI	duplication_634	LOC107883803	DUPLICATION - DIFFERENT CONTIG - DNA-based dupli (DIFF NUM INTRONS)	1965	655	35.11	0.49	0.38	F	0.205	0.118	0.578	1	1	130	6.6	expansion	F	0.842	Optimized codon usage
Phy00BWXL2_ACYPI	duplication_638	LOC100168992	DUPLICATION - DIFFERENT CONTIG - DNA-based dupli (SAME NUM INTRONS)	1329	443	44.85	0.76	0.74	F	0.023	0.003	0.15	1	0	9	0.7	strict duplicate	F	0.724	-
Phy00BX46V_ACYPI	duplication_639	LOC100573704	DUPLICATION - SAME CONTIG - DNA-based dupli (DIFF NUM INTRONS)	600	200	34.83	0.42	0.33	F	0.027	0.031	1.134	1	0	12	2	strict duplicate	T	0.783	Optimized codon usage
Phy00BWVXM_ACYPI	duplication_64	LOC100163549	DUPLICATION - DIFFERENT CONTIG - DNA-based dupli (DIFF NUM INTRONS)	1398	466	47.93	0.81	0.8	F	0.017	0.015	0.852	1	0	7	0.5	strict duplicate	F	0.684	-
Phy00BX3EF_ACYPI	duplication_643	LOC107884478	DUPLICATION - DIFFERENT CONTIG - DNA-based dupli (SAME NUM INTRONS)	375	125	29.07	0.35	0.15	F	0.065	0.068	1.055	1	0	12	3.2	strict duplicate	T	0.849	Optimized codon usage
Phy0041ZK6_ACYPI	duplication_644	LOC100168713	DUPLICATION - DIFFERENT CONTIG - DNA-based dupli (DIFF NUM INTRONS)	1644	548	41.48	0.72	0.74	F	0.065	0.027	0.409	1	1	10	0.6	expansion	F	0.723	-
Phy00BX1O0_ACYPI	duplication_653	LOC100159339	DUPLICATION - DIFFERENT CONTIG - DNA-based dupli (DIFF NUM INTRONS)	984	328	37.2	0.65	0.68	F	0.083	0.041	0.494	1	1	16	1.6	strict duplicate	T	0.822	Optimized codon usage
Phy00BWWK6_ACYPI	duplication_661	LOC103310899	DUPLICATION - DIFFERENT CONTIG - DNA-based dupli (DIFF NUM INTRONS)	555	185	30.63	0.38	0.28	F	0.206	0.083	0.402	1	1	32	5.8	strict duplicate	F	0.854	Optimized codon usage
Phy00BX0GK_ACYPI	duplication_663	LOC100570263	DUPLICATION - DIFFERENT CONTIG - DNA-based dupli (SAME NUM INTRONS)	1131	377	31.65	0.36	0.2	F	1.433	0.159	0.111	1	0	77	6.8	strict duplicate	F	0.834	Optimized codon usage
Phy00BWXWT_ACYPI	duplication_664	LOC100570105	DUPLICATION - DIFFERENT CONTIG - DNA-based dupli (DIFF NUM INTRONS)	333	111	40.54	0.35	0.15	F	0.265	0.083	0.311	1	0	22	6.6	expansion	T	0.835	Optimized codon usage
Phy00BX2G6_ACYPI	duplication_665	LOC107882230	DUPLICATION - DIFFERENT CONTIG - DNA-based dupli (DIFF NUM INTRONS)	1413	471	32.55	0.5	0.43	F	0.194	0.083	0.427	1	0	82	5.8	strict duplicate	F	0.849	Optimized codon usage
Phy00BWWUT_ACYPI	duplication_670	LOC100575411	DUPLICATION - SAME CONTIG - DNA-based dupli (DIFF NUM INTRONS)	444	148	39.64	0.44	0.36	F	0.105	0.048	0.456	1	1	11	2.5	strict duplicate	T	0.796	Optimized codon usage
Phy00BWWI0_ACYPI	duplication_671	LOC100164274	DUPLICATION - DIFFERENT CONTIG - DNA-based dupli (DIFF NUM INTRONS)	1071	357	41.18	0.52	0.4	F	0.099	0.032	0.324	1	0	18	1.7	expansion	F	0.762	-
Phy00BX2RE_ACYPI	duplication_674	LOC100165975	TANDEM REPEAT - DNA-based dupli (DIFF NUM INTRONS)	4344	1448	53.22	0.86	0.91	S	0.014	0.009	0.651	1	0	14	0.3	strict duplicate	T	0.653	-
Phy00BX35W_ACYPI	duplication_674	LOC100575190	TANDEM REPEAT - DNA-based dupli (DIFF NUM INTRONS)	2397	799	55.07	0.6	0.52	F	0.028	0.009	0.334	1	0	23	1	strict duplicate	T	0.634	-
Phy00BX25W_ACYPI	duplication_676	LOC103311685	DUPLICATION - DIFFERENT CONTIG - DNA-based dupli (SAME NUM INTRONS)	897	299	33.22	0.51	0.38	F	0.271	0.149	0.549	1	1	85	9.5	strict duplicate	T	0.804	Optimized codon usage
Phy00BWX5M_ACYPI	duplication_680	LOC103307971	TANDEM REPEAT - DNA-based dupli (DIFF NUM INTRONS)	1140	380	31.49	0.83	0.82	F	0.007	0.005	0.793	1	0	3	0.3	strict duplicate	F	0.836	Optimized codon usage
Phy00BX2QW_ACYPI	duplication_684	LOC100569667	TANDEM REPEAT - DNA-based dupli (DIFF NUM INTRONS)	486	162	30.66	0.25	0.11	F	0.094	0.032	0.335	1	1	12	2.5	strict duplicate	T	0.848	Optimized codon usage
Phy004218K_ACYPI	duplication_690	LOC100159630	TANDEM REPEAT - DNA-based dupli (SAME NUM INTRONS)	1389	463	34.41	0.65	0.61	S	0.077	0.077	0.999	1	0	65	4.7	expansion	T	0.797	Optimized codon usage
Phy00BWY1G_ACYPI	duplication_693	LOC100165046	DUPLICATION - SAME CONTIG - DNA-based dupli (DIFF NUM INTRONS)	9111	3037	32.91	0.73	0.73	F	0.07	0.012	0.179	1	1	97	1.1	strict duplicate	F	0.843	Optimized codon usage
Phy00426AI_ACYPI	duplication_695	LOC100575488	DUPLICATION - DIFFERENT CONTIG - DNA-based dupli (SAME NUM INTRONS)	339	113	39.82	0.51	0.46	S	0.045	0.087	1.942	1	0	16	4.7	expansion	T	0.715	-
Phy0042209_ACYPI	duplication_703	LOC100575111	DUPLICATION - DIFFERENT CONTIG - DNA-based dupli (DIFF NUM INTRONS)	3384	1128	52.72	0.54	0.48	F	0.236	0.1	0.422	1	0	217	6.4	strict duplicate	T	0.642	-
Phy004289H_ACYPI	duplication_703	LOC100569797	DUPLICATION - DIFFERENT CONTIG - DNA-based dupli (DIFF NUM INTRONS)	2727	909	51.34	0.54	0.45	S	0.174	0.132	0.758	1	0	0	0	strict duplicate	T	0.657	-
Phy00BX46C_ACYPI	duplication_708	LOC100570580	DUPLICATION - DIFFERENT CONTIG - DNA-based dupli (DIFF NUM INTRONS)	1272	424	44.03	0.4	0.32	F	0.025	0.021	0.817	1	0	14	1.1	strict duplicate	T	0.731	-
Phy007B5PW_ACYPI	duplication_709	LOC100574165	DUPLICATION - DIFFERENT CONTIG - DNA-based dupli (DIFF NUM INTRONS)	744	248	30.65	0.35	0.13	F	0.352	0.088	0.249	1	1	29	3.9	expansion	T	0.835	Optimized codon usage
Phy00BWW2Q_ACYPI	duplication_709	LOC107884357	DUPLICATION - DIFFERENT CONTIG - DNA-based dupli (DIFF NUM INTRONS)	498	166	29.52	0.34	0.1	S	0.345	0.143	0.414	1	0	42	8.4	expansion	T	0.885	Optimized codon usage
Phy00BWW86_ACYPI	duplication_711	LOC103310147	DUPLICATION - DIFFERENT CONTIG - DNA-based dupli (SAME NUM INTRONS)	1860	620	39.3	0.58	0.58	S	0.026	0.08	3.068	1	1	32	1.7	expansion	F	0.751	-
Phy00427OS_ACYPI	duplication_712	LOC100573063	TANDEM REPEAT - DNA-based dupli (DIFF NUM INTRONS)	609	203	52.05	0.45	0.35	F	0.056	0.037	0.671	1	1	15	2.5	strict duplicate	T	0.638	-
Phy00BWW2V_ACYPI	duplication_72	LOC100575308	DUPLICATION - DIFFERENT CONTIG - DNA-based dupli (SAME NUM INTRONS)	483	161	36.65	0.32	0.14	S	0.204	0.108	0.529	1	1	33	6.8	expansion	T	0.829	Optimized codon usage
Phy00BWZ4J_ACYPI	duplication_72	LOC100573980	DUPLICATION - DIFFERENT CONTIG - DNA-based dupli (SAME NUM INTRONS)	540	180	38.52	0.32	0.14	F	0.43	0.123	0.287	1	1	34	6.3	expansion	T	0.784	Optimized codon usage
Phy0042D9Z_ACYPI	duplication_720	LOC100575375	DUPLICATION - DIFFERENT CONTIG - DNA-based dupli (DIFF NUM INTRONS)	1128	376	31.83	0.54	0.5	F	0.095	0.08	0.839	1	0	66	5.9	expansion	F	0.84	Optimized codon usage
Phy00423LG_ACYPI	duplication_721	LOC103307901	DUPLICATION - DIFFERENT CONTIG - DNA-based dupli (SAME NUM INTRONS)	1347	449	38.46	0.45	0.35	S	0	0.009	161.93	1	1	3	0.2	strict duplicate	T	0.753	-
Phy00BX0WF_ACYPI	duplication_721	LOC103309396	DUPLICATION - DIFFERENT CONTIG - DNA-based dupli (SAME NUM INTRONS)	789	263	38.4	0.47	0.37	F	0.041	0	0	1	0	0	0	strict duplicate	T	0.753	-
Phy00BX2SB_ACYPI	duplication_729	LOC103310238	DUPLICATION - SAME CONTIG - DNA-based dupli (DIFF NUM INTRONS)	6186	2062	39.28	0.71	0.59	S	0.011	0.007	0.709	1	0	32	0.5	strict duplicate	T	0.834	Optimized codon usage
Phy00429PL_ACYPI	duplication_734	LOC100571474	DUPLICATION - DIFFERENT CONTIG - DNA-based dupli (SAME NUM INTRONS)	1323	441	43.08	0.55	0.42	F	0.241	0.212	0.882	1	0	134	10.1	expansion	F	0.713	-
Phy00BX4UX_ACYPI	duplication_742	LOC100160856	DUPLICATION - DIFFERENT CONTIG - DNA-based dupli (DIFF NUM INTRONS)	2226	742	33.92	0.58	0.52	F	0.111	0.043	0.383	1	0	65	2.9	strict duplicate	F	0.838	Optimized codon usage
Phy00423PN_ACYPI	duplication_748	LOC100165833	DUPLICATION - DIFFERENT CONTIG - DNA-based dupli (DIFF NUM INTRONS)	1827	609	44.72	0.71	0.66	F	0.214	0.11	0.514	1	1	107	5.9	strict duplicate	T	0.72	-
Phy00BWZS3_ACYPI	duplication_749	LOC107882572	DUPLICATION - DIFFERENT CONTIG - DNA-based dupli (DIFF NUM INTRONS)	474	158	25.32	0.35	0.27	F	0.038	0.025	0.646	1	1	4	0.8	strict duplicate	T	0.833	Optimized codon usage
Phy00426AW_ACYPI	duplication_75	LOC100164305	DUPLICATION - SAME CONTIG - DNA-based dupli (DIFF NUM INTRONS)	1266	422	34.83	0.58	0.51	F	0.044	0.014	0.314	1	0	16	1.3	strict duplicate	F	0.841	Optimized codon usage
Phy00BWY7U_ACYPI	duplication_750	LOC100572137	DUPLICATION - DIFFERENT CONTIG - DNA-based dupli (DIFF NUM INTRONS)	471	157	39.7	0.3	0.14	F	0.009	0.012	1.387	1	0	2	0.4	strict duplicate	F	0.732	-
Phy00BX4MV_ACYPI	duplication_752	LOC100572515	DUPLICATION - DIFFERENT CONTIG - DNA-based dupli (DIFF NUM INTRONS)	363	121	35.54	0.3	0.12	F	0.061	0.023	0.384	1	0	7	1.9	strict duplicate	F	0.784	Optimized codon usage
Phy00BWWX2_ACYPI	duplication_753	LOC103309763	DUPLICATION - DIFFERENT CONTIG - DNA-based dupli (DIFF NUM INTRONS)	954	318	34.7	0.47	0.36	F	0.099	0.026	0.259	1	0	19	2	strict duplicate	T	0.825	Optimized codon usage
Phy00BX0T0_ACYPI	duplication_756	LOC100571289	DUPLICATION - DIFFERENT CONTIG - DNA-based dupli (DIFF NUM INTRONS)	750	250	41.2	0.31	0.21	F	0.018	0.006	0.318	1	0	4	0.5	strict duplicate	F	0.779	Optimized codon usage
Phy00BWZTM_ACYPI	duplication_757	LOC107882228	DUPLICATION - DIFFERENT CONTIG - DNA-based dupli (DIFF NUM INTRONS)	444	148	33.33	0.42	0.27	F	0.245	0.057	0.232	1	1	22	5	expansion	T	0.859	Optimized codon usage
Phy00BWXPA_ACYPI	duplication_765	LOC100571963	DUPLICATION - SAME CONTIG - DNA-based dupli (SAME NUM INTRONS)	957	319	33.23	0.52	0.44	F	0.073	0.028	0.384	1	0	14	1.5	expansion	T	0.864	Optimized codon usage
Phy00BWWV1_ACYPI	duplication_767	LOC100570590	DUPLICATION - SAME CONTIG - DNA-based dupli (DIFF NUM INTRONS)	2442	814	39.39	0.4	0.32	F	0.043	0.017	0.394	1	1	36	1.5	strict duplicate	T	0.741	-
Phy00BWVM0_ACYPI	duplication_769	LOC100575835	DUPLICATION - DIFFERENT CONTIG - DNA-based dupli (DIFF NUM INTRONS)	672	224	50.6	0.43	0.32	F	0.029	0.018	0.605	1	0	9	1.3	strict duplicate	T	0.664	-
Phy00BX00V_ACYPI	duplication_771	LOC103311193	DUPLICATION - DIFFERENT CONTIG - RETROCOPY	453	151	36.87	0.44	0.37	F	0.107	0.067	0.627	1	1	8	1.8	strict duplicate	T	0.816	Optimized codon usage
Phy00BX02X_ACYPI	duplication_772	LOC100575098	DUPLICATION - DIFFERENT CONTIG - DNA-based dupli (DIFF NUM INTRONS)	820	273	39.02	0.41	0.29	S	0.004	0.003	0.83	1	0	2	0.2	strict duplicate	F	0.829	Optimized codon usage
Phy00BWYDK_ACYPI	duplication_78	LOC100571201	TANDEM REPEAT - DNA-based dupli (DIFF NUM INTRONS)	1113	371	32.7	0.53	0.44	S	0.156	0.085	0.545	1	0	68	6.1	strict duplicate	T	0.838	Optimized codon usage
Phy007B3DB_ACYPI	duplication_781	LOC100167418	DUPLICATION - DIFFERENT CONTIG - DNA-based dupli (DIFF NUM INTRONS)	924	308	43.4	0.57	0.48	F	0.087	0.078	0.9	1	1	19	2.1	strict duplicate	T	0.687	-
Phy00BX3S4_ACYPI	duplication_782	LOC100570007	DUPLICATION - DIFFERENT CONTIG - DNA-based dupli (DIFF NUM INTRONS)	1416	472	32.98	0.5	0.29	F	0.107	0.05	0.467	1	1	42	3	expansion	T	0.859	Optimized codon usage
Phy004295M_ACYPI	duplication_789	LOC100568705	DUPLICATION - DIFFERENT CONTIG - DNA-based dupli (SAME NUM INTRONS)	1581	527	32.38	0.62	0.57	F	0.119	0.126	1.053	1	0	133	8.4	strict duplicate	F	0.856	Optimized codon usage
Phy0042D5G_ACYPI	duplication_791	LOC100569494	DUPLICATION - DIFFERENT CONTIG - DNA-based dupli (DIFF NUM INTRONS)	567	189	40.74	0.3	0.18	F	0.068	0.016	0.237	1	0	10	1.8	strict duplicate	T	0.753	-
Phy0010F44_ACYPI	duplication_795	LOC100164217	DUPLICATION - DIFFERENT CONTIG - DNA-based dupli (DIFF NUM INTRONS)	1476	492	37.67	0.75	0.84	S	0.132	0.064	0.485	1	0	32	2.2	strict duplicate	F	0.803	Optimized codon usage
Phy00BX26E_ACYPI	duplication_8	LOC100163738	DUPLICATION - DIFFERENT CONTIG - DNA-based dupli (SAME NUM INTRONS)	795	265	38.11	0.78	0.74	S	0.02	0.021	1.063	1	0	11	1.4	expansion	F	0.806	Optimized codon usage
Phy00BX0OY_ACYPI	duplication_809	LOC100573618	DUPLICATION - DIFFERENT CONTIG - DNA-based dupli (DIFF NUM INTRONS)	1203	401	29.26	0.62	0.57	F	0.033	0.022	0.67	1	1	13	1.1	expansion	T	0.852	Optimized codon usage
Phy00426HR_ACYPI	duplication_810	LOC100573602	DUPLICATION - SAME CONTIG - DNA-based dupli (DIFF NUM INTRONS)	828	276	31.4	0.48	0.4	F	0.053	0.016	0.294	1	0	12	1.4	strict duplicate	T	0.822	Optimized codon usage
Phy0042D91_ACYPI	duplication_811	LOC100569855	DUPLICATION - DIFFERENT CONTIG - DNA-based dupli (SAME NUM INTRONS)	477	159	34.38	0.52	0.49	F	0.021	0.01	0.496	1	0	2	0.4	strict duplicate	F	0.824	Optimized codon usage
Phy00BX3BC_ACYPI	duplication_819	LOC100571566	DUPLICATION - SAME CONTIG - DNA-based dupli (DIFF NUM INTRONS)	459	153	33.55	0.48	0.4	F	0.161	0.066	0.413	1	1	20	4.4	strict duplicate	T	0.794	Optimized codon usage
Phy0042DKS_ACYPI	duplication_820	LOC100574960	DUPLICATION - DIFFERENT CONTIG - DNA-based dupli (DIFF NUM INTRONS)	999	333	34.93	0.33	0.21	F	0.03	0.008	0.259	1	0	7	0.7	strict duplicate	F	0.844	Optimized codon usage
Phy00BWXFF_ACYPI	duplication_822	LOC100162253	DUPLICATION - DIFFERENT CONTIG - DNA-based dupli (DIFF NUM INTRONS)	1083	361	29.27	0.62	0.56	F	0.062	0.047	0.761	1	0	41	3.8	strict duplicate	F	0.835	Optimized codon usage
Phy00BWZJJ_ACYPI	duplication_825	LOC107883495	DUPLICATION - DIFFERENT CONTIG - DNA-based dupli (DIFF NUM INTRONS)	237	79	37.13	0.38	0.22	F	0.477	0.102	0.213	1	0	20	8.4	expansion	T	0.809	Optimized codon usage
Phy00BX2RH_ACYPI	duplication_825	LOC100574573	DUPLICATION - DIFFERENT CONTIG - DNA-based dupli (DIFF NUM INTRONS)	510	170	36.27	0.41	0.27	S	0.107	0.052	0.489	1	0	7	1.4	expansion	T	0.804	Optimized codon usage
Phy00BX3RA_ACYPI	duplication_835	LOC100575099	DUPLICATION - DIFFERENT CONTIG - DNA-based dupli (DIFF NUM INTRONS)	1236	412	31.31	0.71	0.64	S	0.02	0.01	0.477	1	1	9	0.7	strict duplicate	F	0.855	Optimized codon usage
Phy00422EC_ACYPI	duplication_84	LOC100574754	DUPLICATION - DIFFERENT CONTIG - DNA-based dupli (DIFF NUM INTRONS)	636	212	59.28	0.54	0.39	F	0.071	0.025	0.353	1	0	9	1.4	strict duplicate	T	0.597	-
Phy00BWZ1M_ACYPI	duplication_840	LOC107884413	DUPLICATION - DIFFERENT CONTIG - DNA-based dupli (DIFF NUM INTRONS)	354	118	28.25	0.34	0.19	F	0.199	0.07	0.352	1	0	20	5.6	strict duplicate	F	0.837	Optimized codon usage
Phy00BWYKA_ACYPI	duplication_844	LOC103310459	DUPLICATION - DIFFERENT CONTIG - DNA-based dupli (DIFF NUM INTRONS)	393	131	52.42	0.41	0.33	F	0.186	0.103	0.554	1	1	11	2.8	strict duplicate	T	0.656	-
Phy00BX2NN_ACYPI	duplication_846	LOC103311997	DUPLICATION - DIFFERENT CONTIG - DNA-based dupli (DIFF NUM INTRONS)	4965	1655	42.76	0.25	0.06	S	0.022	0.056	2.618	1	0	8	0.2	expansion	T	0.745	-
Phy00BX48W_ACYPI	duplication_846	LOC107884092	DUPLICATION - DIFFERENT CONTIG - DNA-based dupli (DIFF NUM INTRONS)	417	139	35.01	0.28	0.11	F	0.028	0.011	0.387	1	0	3	0.7	expansion	T	0.81	Optimized codon usage
Phy00427AI_ACYPI	duplication_85	LOC100569893	DUPLICATION - DIFFERENT CONTIG - DNA-based dupli (DIFF NUM INTRONS)	549	183	43.17	0.33	0.2	F	0.951	0.216	0.227	1	1	69	12.6	strict duplicate	F	0.766	-
Phy00BWZHX_ACYPI	duplication_850	LOC100569875	DUPLICATION - DIFFERENT CONTIG - DNA-based dupli (DIFF NUM INTRONS)	1365	455	28.57	0.38	0.22	F	0.013	0.004	0.303	1	0	5	0.4	strict duplicate	F	0.854	Optimized codon usage
Phy00BX0I7_ACYPI	duplication_855	LOC103311904	DUPLICATION - SAME CONTIG - DNA-based dupli (DIFF NUM INTRONS)	816	272	36.89	0.29	0.17	F	0.104	0.048	0.46	1	1	22	2.7	strict duplicate	T	0.849	Optimized codon usage
Phy00BX0BP_ACYPI	duplication_860	LOC107882174	TANDEM REPEAT - DNA-based dupli (DIFF NUM INTRONS)	1983	661	36.81	0.59	0.44	F	0.096	0.015	0.158	1	0	38	1.9	expansion	F	0.813	Optimized codon usage
Phy0042APH_ACYPI	duplication_864	LOC100569910	DUPLICATION - DIFFERENT CONTIG - DNA-based dupli (DIFF NUM INTRONS)	441	147	35.6	0.71	0.67	F	0.068	0.019	0.274	1	1	9	2	strict duplicate	F	0.777	Optimized codon usage
Phy0042E44_ACYPI	duplication_865	LOC100158708	DUPLICATION - DIFFERENT CONTIG - DNA-based dupli (DIFF NUM INTRONS)	798	266	39.35	0.49	0.4	F	0.025	0.021	0.819	1	0	12	1.5	expansion	F	0.746	-
Phy00BX3GD_ACYPI	duplication_866	LOC100569549	DUPLICATION - DIFFERENT CONTIG - DNA-based dupli (DIFF NUM INTRONS)	528	176	35.42	0.34	0.24	F	0.657	0.292	0.444	1	1	62	11.7	expansion	T	0.821	Optimized codon usage
Phy0010FCC_ACYPI	duplication_88	LOC107884175	DUPLICATION - DIFFERENT CONTIG - DNA-based dupli (SAME NUM INTRONS)	882	294	37.76	0.66	0.59	S	0.051	0.095	1.858	1	1	45	5.1	strict duplicate	F	0.784	Optimized codon usage
Phy00BWYET_ACYPI	duplication_89	LOC107885636	DUPLICATION - DIFFERENT CONTIG - DNA-based dupli (DIFF NUM INTRONS)	387	129	40.05	0.37	0.19	F	0.15	0.062	0.41	1	0	19	4.9	expansion	F	0.837	Optimized codon usage
Phy00BWY0B_ACYPI	duplication_90	LOC100571901	DUPLICATION - DIFFERENT CONTIG - RETROCOPY	303	101	49.5	0.33	0.18	F	0.109	0.038	0.344	1	0	11	3.6	strict duplicate	F	0.662	-
Phy0041ZHP_ACYPI	duplication_91	LOC100573842	DUPLICATION - DIFFERENT CONTIG - DNA-based dupli (DIFF NUM INTRONS)	363	121	32.78	0.26	0.13	F	0.14	0.063	0.449	1	0	14	3.9	strict duplicate	F	0.799	Optimized codon usage
Phy00BWVHQ_ACYPI	duplication_97	LOC100166213	DUPLICATION - DIFFERENT CONTIG - DNA-based dupli (SAME NUM INTRONS)	420	140	40.48	0.75	0.7	F	0.148	0.039	0.266	1	1	14	3.3	strict duplicate	F	0.859	Optimized codon usage
Phy00420LP_ACYPI	duplication_10	LOC100570017	DUPLICATION - DIFFERENT CONTIG - DNA-based dupli (SAME NUM INTRONS)	492	164	35.98	0.68	0.59	F	0.012	0	0	0	0	1	0.2	strict duplicate	F	0.781	Optimized codon usage
Phy000XPLI_ACYPI	duplication_10	LOC100159485	DUPLICATION - DIFFERENT CONTIG - DNA-based dupli (SAME NUM INTRONS)	441	147	38.32	0.73	0.66	S	0	0	0	0	0	0	0	strict duplicate	F	0.765	-
Phy00428C4_ACYPI	duplication_100	LOC100163340	DUPLICATION - SAME CONTIG - DNA-based dupli (DIFF NUM INTRONS)	1386	462	44.37	0.96	0.99	F	0.016	0	0	0	0	4	0.3	strict duplicate	F	0.745	-
Phy00BWZSD_ACYPI	duplication_100	LOC100165786	DUPLICATION - SAME CONTIG - DNA-based dupli (DIFF NUM INTRONS)	1141	380	43.91	0.85	0.82	S	0	0	0	0	0	0	0	strict duplicate	F	0.754	-
Phy000XQ8Z_ACYPI	duplication_101	Catb-16a	TANDEM REPEAT - DNA-based dupli (SAME NUM INTRONS)	1020	340	48.33	0.82	0.81	F	0.104	0.017	0.164	0	0	31	3	strict duplicate	F	0.702	-
Phy00423DN_ACYPI	duplication_101	LOC100164982	TANDEM REPEAT - DNA-based dupli (SAME NUM INTRONS)	1017	339	48.08	0.83	0.81	S	0.066	0.017	0.255	0	0	26	2.6	strict duplicate	F	0.714	-
Phy00BWXWO_ACYPI	duplication_103	LOC100159289	DUPLICATION - DIFFERENT CONTIG - DNA-based dupli (SAME NUM INTRONS)	1104	368	58.15	0.78	0.84	F	0.016	0.001	0.086	0	0	4	0.4	strict duplicate	F	0.589	-
Phy00BX1EL_ACYPI	duplication_103	LOC100569821	DUPLICATION - DIFFERENT CONTIG - DNA-based dupli (SAME NUM INTRONS)	975	325	59.38	0.74	0.8	S	0.004	0	0	0	0	0	0	strict duplicate	F	0.584	-
Phy00BWW4D_ACYPI	duplication_104	LOC103309406	DUPLICATION - DIFFERENT CONTIG - RETROCOPY	1614	538	44.49	0.69	0.63	S	0.008	0	0	0	0	2	0.1	expansion	T	0.735	-
Phy00BX0A5_ACYPI	duplication_105	LOC100164440	DUPLICATION - DIFFERENT CONTIG - DNA-based dupli (DIFF NUM INTRONS)	798	266	35.59	0.53	0.52	S	0	0.058	1000.36	0	0	18	2.3	strict duplicate	F	0.803	Optimized codon usage
Phy00BX2Q9_ACYPI	duplication_105	LOC100160982	DUPLICATION - DIFFERENT CONTIG - DNA-based dupli (DIFF NUM INTRONS)	1053	351	36.28	0.61	0.68	F	0.153	0.016	0.106	0	0	17	1.6	strict duplicate	F	0.795	Optimized codon usage
Phy00429QE_ACYPI	duplication_106	LOC100159160	DUPLICATION - DIFFERENT CONTIG - DNA-based dupli (DIFF NUM INTRONS)	2859	953	34.45	0.67	0.61	S	0.01	0.007	0.686	0	0	16	0.6	strict duplicate	T	0.851	Optimized codon usage
Phy00420B3_ACYPI	duplication_107	LOC100572502	DUPLICATION - DIFFERENT CONTIG - DNA-based dupli (DIFF NUM INTRONS)	1134	378	32.01	0.67	0.76	F	0.068	0.031	0.453	0	0	22	1.9	strict duplicate	F	0.808	Optimized codon usage
Phy00BX15K_ACYPI	duplication_107	LOC100572224	DUPLICATION - DIFFERENT CONTIG - DNA-based dupli (DIFF NUM INTRONS)	1149	383	30.2	0.67	0.75	S	0.044	0.02	0.451	0	0	13	1.1	strict duplicate	F	0.828	Optimized codon usage
Phy004286M_ACYPI	duplication_108	LOC103308270	TANDEM REPEAT - RETROCOPY	1665	555	33.81	0.95	0.97	F	0.006	0	0	0	0	2	0.1	strict duplicate	F	0.847	Optimized codon usage
Phy0042CZ1_ACYPI	duplication_108	LOC103308269	TANDEM REPEAT - RETROCOPY	1665	555	33.75	0.95	0.96	S	0	0.001	740.5	0	0	2	0.1	strict duplicate	F	0.848	Optimized codon usage
Phy00420TP_ACYPI	duplication_109	LOC100569722	DUPLICATION - SAME CONTIG - RETROCOPY	420	140	31.67	0.42	0.33	Eq	0	0	0	0	0	0	0	strict duplicate	F	0.841	Optimized codon usage
Phy0010D0E_ACYPI	duplication_109	LOC100167142	DUPLICATION - SAME CONTIG - RETROCOPY	1158	386	36.27	0.79	0.82	Eq	0	0	0	0	0	0	0	strict duplicate	F	0.819	Optimized codon usage
Phy00BWZOA_ACYPI	duplication_11	LOC100167780	DUPLICATION - DIFFERENT CONTIG - DNA-based dupli (DIFF NUM INTRONS)	5598	1866	32.05	0.44	0.34	S	0.177	0.054	0.306	0	0	29	0.5	strict duplicate	F	0.851	Optimized codon usage
Phy00BX20X_ACYPI	duplication_11	LOC103310498	DUPLICATION - DIFFERENT CONTIG - DNA-based dupli (DIFF NUM INTRONS)	1281	427	32.32	0.29	0.1	F	0.343	0.065	0.19	0	0	45	3.5	strict duplicate	F	0.865	Optimized codon usage
Phy0010GP8_ACYPI	duplication_110	LOC100162021	DUPLICATION - DIFFERENT CONTIG - RETROCOPY	1275	425	62.51	0.64	0.59	S	0	0	0	0	0	0	0	strict duplicate	T	0.598	-
Phy007B3ME_ACYPI	duplication_111	LOC107885840	DUPLICATION - DIFFERENT CONTIG - RETROCOPY	624	208	43.43	0.52	0.41	Eq	0	0.012	999.583	0	0	2	0.3	strict duplicate	F	0.75	-
Phy00BWW7H_ACYPI	duplication_111	LOC107883227	DUPLICATION - DIFFERENT CONTIG - RETROCOPY	300	100	42.33	0.45	0.32	Eq	0	0.012	967.917	0	0	2	0.7	strict duplicate	F	0.744	-
Phy0041ZUG_ACYPI	duplication_112	LOC100575202	DUPLICATION - DIFFERENT CONTIG - DNA-based dupli (DIFF NUM INTRONS)	3132	1044	32.31	0.65	0.67	S	0.026	0.014	0.531	0	0	11	0.4	expansion	F	0.841	Optimized codon usage
Phy00BWZRL_ACYPI	duplication_112	LOC107882812	DUPLICATION - DIFFERENT CONTIG - DNA-based dupli (DIFF NUM INTRONS)	969	323	33.44	0.39	0.27	F	0.032	0.008	0.235	0	0	12	1.2	expansion	F	0.854	Optimized codon usage
Phy00BX101_ACYPI	duplication_113	LOC100571858	DUPLICATION - DIFFERENT CONTIG - DNA-based dupli (DIFF NUM INTRONS)	1434	478	34.52	0.59	0.56	S	0	0.007	1010.29	0	0	2	0.1	strict duplicate	T	0.773	-
Phy00BWYCM_ACYPI	duplication_115	LOC107883762	DUPLICATION - DIFFERENT CONTIG - DNA-based dupli (SAME NUM INTRONS)	723	241	33.89	0.65	0.72	S	0	0.002	906	0	0	1	0.1	strict duplicate	F	0.802	Optimized codon usage
Phy00BWZ7L_ACYPI	duplication_115	LOC107884310	DUPLICATION - DIFFERENT CONTIG - DNA-based dupli (SAME NUM INTRONS)	723	241	34.02	0.65	0.71	F	0	0.008	971.125	0	0	3	0.4	strict duplicate	F	0.803	Optimized codon usage
Phy00BWX6A_ACYPI	duplication_116	LOC100162044	DUPLICATION - SAME CONTIG - DNA-based dupli (DIFF NUM INTRONS)	2229	743	35.8	0.85	0.95	S	0	0	2	0	0	0	0	strict duplicate	F	0.827	Optimized codon usage
Phy004216Q_ACYPI	duplication_117	LOC100167753	DUPLICATION - DIFFERENT CONTIG - DNA-based dupli (SAME NUM INTRONS)	1428	476	35.71	0.65	0.54	F	0.152	0.105	0.687	0	0	95	6.7	strict duplicate	F	0.826	Optimized codon usage
Phy004294N_ACYPI	duplication_117	LOC100163416	DUPLICATION - DIFFERENT CONTIG - DNA-based dupli (SAME NUM INTRONS)	1212	404	34.08	0.63	0.53	S	0.135	0.092	0.686	0	0	82	6.8	strict duplicate	F	0.833	Optimized codon usage
Phy0010I73_ACYPI	duplication_118	LOC100159922	DUPLICATION - DIFFERENT CONTIG - DNA-based dupli (DIFF NUM INTRONS)	1539	513	34.11	0.7	0.69	S	0	0	0	0	0	0	0	strict duplicate	T	0.812	Optimized codon usage
Phy0042ASG_ACYPI	duplication_119	LOC100165633	DUPLICATION - DIFFERENT CONTIG - DNA-based dupli (DIFF NUM INTRONS)	2229	743	52.85	0.8	0.89	S	0	0	0.5	0	0	0	0	strict duplicate	F	0.627	-
Phy00BX3HS_ACYPI	duplication_119	LOC100167112	DUPLICATION - DIFFERENT CONTIG - DNA-based dupli (DIFF NUM INTRONS)	318	106	51.26	0.25	0.14	F	0	0	0.333	0	0	0	0	strict duplicate	F	0.648	-
Phy00BX1ST_ACYPI	duplication_12	LOC103309428	DUPLICATION - SAME CONTIG - DNA-based dupli (DIFF NUM INTRONS)	381	127	34.91	0.32	0.22	F	0.022	0.007	0.337	0	0	3	0.8	expansion	F	0.8	Optimized codon usage
Phy0042EG8_ACYPI	duplication_12	LOC103307645	DUPLICATION - SAME CONTIG - DNA-based dupli (DIFF NUM INTRONS)	1530	510	35.1	0.72	0.85	S	0	0	0	0	0	0	0	expansion	F	0.784	Optimized codon usage
Phy00429U3_ACYPI	duplication_120	LOC100165220	DUPLICATION - DIFFERENT CONTIG - DNA-based dupli (SAME NUM INTRONS)	1384	461	35.33	0.85	0.82	S	0	0.002	974	0	0	1	0.1	expansion	T	0.84	Optimized codon usage
Phy00BWZNU_ACYPI	duplication_121	LOC107883175	DUPLICATION - DIFFERENT CONTIG - DNA-based dupli (SAME NUM INTRONS)	477	159	34.8	0.68	0.5	F	0	0.008	361.5	0	0	1	0.2	strict duplicate	F	0.803	Optimized codon usage
Phy00BWW5F_ACYPI	duplication_121	LOC107885382	DUPLICATION - DIFFERENT CONTIG - DNA-based dupli (SAME NUM INTRONS)	477	159	35.43	0.68	0.5	S	0	0	0	0	0	0	0	strict duplicate	F	0.802	Optimized codon usage
Phy0010E4E_ACYPI	duplication_122	LOC100165599	DUPLICATION - DIFFERENT CONTIG - DNA-based dupli (SAME NUM INTRONS)	384	128	30.99	0.91	0.91	F	0	0.006	1038.5	0	0	2	0.5	strict duplicate	F	0.852	Optimized codon usage
Phy0010FZ6_ACYPI	duplication_122	LOC100163024	DUPLICATION - DIFFERENT CONTIG - DNA-based dupli (SAME NUM INTRONS)	384	128	30.47	0.92	0.92	S	0	0	0	0	0	0	0	strict duplicate	F	0.85	Optimized codon usage
Phy00423XJ_ACYPI	duplication_123	LOC100167879	DUPLICATION - DIFFERENT CONTIG - DNA-based dupli (SAME NUM INTRONS)	1956	652	37.01	0.86	0.86	S	0.056	0.002	0.04	0	0	18	0.9	strict duplicate	F	0.814	Optimized codon usage
Phy00BX372_ACYPI	duplication_123	LOC100571668	DUPLICATION - DIFFERENT CONTIG - DNA-based dupli (SAME NUM INTRONS)	1800	600	36.28	0.69	0.66	F	0.111	0.103	0.936	0	0	132	7.3	strict duplicate	F	0.805	Optimized codon usage
Phy000XQ8T_ACYPI	duplication_124	Catb-3483	DUPLICATION - DIFFERENT CONTIG - DNA-based dupli (DIFF NUM INTRONS)	1065	355	49.11	0.67	0.7	F	0.005	0	0	0	0	1	0.1	strict duplicate	F	0.692	-
Phy007B542_ACYPI	duplication_124	LOC103307611	DUPLICATION - DIFFERENT CONTIG - DNA-based dupli (DIFF NUM INTRONS)	690	230	49.57	0.57	0.62	S	0	0	0	0	0	0	0	strict duplicate	F	0.707	-
Phy00BWWHF_ACYPI	duplication_125	LOC103307948	DUPLICATION - DIFFERENT CONTIG - DNA-based dupli (DIFF NUM INTRONS)	492	164	39.23	0.55	0.5	Eq	0	0	2	0	0	0	0	expansion	F	0.726	-
Phy00BWVJU_ACYPI	duplication_125	LOC103311563	DUPLICATION - DIFFERENT CONTIG - DNA-based dupli (DIFF NUM INTRONS)	321	107	34.58	0.56	0.47	Eq	0	0	2	0	0	0	0	expansion	F	0.735	-
Phy004236J_ACYPI	duplication_126	LOC100571195	DUPLICATION - DIFFERENT CONTIG - DNA-based dupli (SAME NUM INTRONS)	666	222	40.99	0.76	0.82	S	0	0.006	1079	0	0	3	0.5	expansion	F	0.711	-
Phy004292T_ACYPI	duplication_126	LOC100572027	DUPLICATION - DIFFERENT CONTIG - DNA-based dupli (SAME NUM INTRONS)	660	220	40.15	0.77	0.83	F	0.011	0.007	0.611	0	0	4	0.6	expansion	F	0.715	-
Phy0010DB4_ACYPI	duplication_127	LOC100166723	DUPLICATION - DIFFERENT CONTIG - DNA-based dupli (DIFF NUM INTRONS)	1242	414	33.49	0.84	0.84	S	0.01	0	0	0	0	2	0.2	strict duplicate	T	0.816	Optimized codon usage
Phy0042AQW_ACYPI	duplication_128	LOC100161197	DUPLICATION - DIFFERENT CONTIG - DNA-based dupli (DIFF NUM INTRONS)	3531	1177	36.7	0.9	0.91	S	0.084	0.024	0.288	0	0	96	2.7	expansion	F	0.838	Optimized codon usage
Phy000YG48_ACYPI	duplication_129	LOC107882358	DUPLICATION - DIFFERENT CONTIG - DNA-based dupli (DIFF NUM INTRONS)	300	100	44	0.32	0.17	F	0.123	0.027	0.217	0	0	7	2.3	strict duplicate	F	0.727	-
Phy0042DHR_ACYPI	duplication_129	LOC100574439	DUPLICATION - DIFFERENT CONTIG - DNA-based dupli (DIFF NUM INTRONS)	1380	460	37.9	0.68	0.7	S	0.09	0	0	0	0	3	0.2	strict duplicate	F	0.773	-
Phy00429IC_ACYPI	duplication_13	LOC100571500	DUPLICATION - DIFFERENT CONTIG - DNA-based dupli (DIFF NUM INTRONS)	792	264	32.45	0.8	0.84	S	0.017	0	0	0	0	2	0.3	strict duplicate	T	0.785	Optimized codon usage
Phy00429SJ_ACYPI	duplication_130	LOC100164032	DUPLICATION - DIFFERENT CONTIG - DNA-based dupli (DIFF NUM INTRONS)	3702	1234	33.74	0.81	0.94	S	0.024	0	0	0	0	1	0	strict duplicate	F	0.843	Optimized codon usage
Phy0042BI0_ACYPI	duplication_131	LOC100166924	DUPLICATION - DIFFERENT CONTIG - DNA-based dupli (DIFF NUM INTRONS)	1770	590	32.49	0.75	0.84	S	0	0	0	0	0	0	0	strict duplicate	T	0.85	Optimized codon usage
Phy0010D52_ACYPI	duplication_133	LOC100166962	DUPLICATION - DIFFERENT CONTIG - DNA-based dupli (SAME NUM INTRONS)	2211	737	33.97	0.83	0.98	S	0	0	0	0	0	0	0	strict duplicate	T	0.819	Optimized codon usage
Phy00BX1AW_ACYPI	duplication_134	LOC107884415	DUPLICATION - DIFFERENT CONTIG - DNA-based dupli (DIFF NUM INTRONS)	1743	581	35.74	0.66	0.66	S	0.056	0.017	0.306	0	0	12	0.7	strict duplicate	T	0.848	Optimized codon usage
Phy00BWXWL_ACYPI	duplication_135	LOC100159695	DUPLICATION - DIFFERENT CONTIG - DNA-based dupli (DIFF NUM INTRONS)	1080	360	37.22	0.79	0.86	S	0	0.004	1035.25	0	0	1	0.1	strict duplicate	F	0.775	Optimized codon usage
Phy00BX1DH_ACYPI	duplication_135	LOC100569468	DUPLICATION - DIFFERENT CONTIG - DNA-based dupli (DIFF NUM INTRONS)	327	109	34.25	0.38	0.29	F	0.016	0	0	0	0	1	0.3	strict duplicate	F	0.758	-
Phy00BWYC5_ACYPI	duplication_136	LOC107885014	DUPLICATION - DIFFERENT CONTIG - RETROCOPY	675	225	37.33	0.51	0.43	Eq	0	0	0	0	0	0	0	strict duplicate	F	0.806	Optimized codon usage
Phy0042D1V_ACYPI	duplication_136	LOC100575189	DUPLICATION - DIFFERENT CONTIG - RETROCOPY	1002	334	37.13	0.57	0.49	Eq	0	0	0	0	0	0	0	strict duplicate	F	0.8	Optimized codon usage
Phy00BX4OV_ACYPI	duplication_138	LOC107885739	DUPLICATION - DIFFERENT CONTIG - DNA-based dupli (DIFF NUM INTRONS)	537	179	30.35	0.45	0.36	Eq	0	0	0	0	0	0	0	expansion	F	0.898	Optimized codon usage
Phy0010CBZ_ACYPI	duplication_138	LOC100168102	DUPLICATION - DIFFERENT CONTIG - DNA-based dupli (DIFF NUM INTRONS)	1272	424	33.65	0.71	0.72	Eq	0	0	0	0	0	0	0	expansion	F	0.842	Optimized codon usage
Phy0042EVU_ACYPI	duplication_139	LOC100158746	DUPLICATION - DIFFERENT CONTIG - DNA-based dupli (SAME NUM INTRONS)	912	304	37.17	0.73	0.76	S	0.091	0.012	0.137	0	0	12	1.3	strict duplicate	F	0.813	Optimized codon usage
Phy00BWWIJ_ACYPI	duplication_139	LOC107884839	DUPLICATION - DIFFERENT CONTIG - DNA-based dupli (SAME NUM INTRONS)	855	285	36.61	0.7	0.71	F	0.092	0.043	0.461	0	0	25	2.9	strict duplicate	F	0.804	Optimized codon usage
Phy004282A_ACYPI	duplication_14	LOC107882385	DUPLICATION - DIFFERENT CONTIG - DNA-based dupli (SAME NUM INTRONS)	318	106	65.09	0.39	0.23	S	0	0.034	989.706	0	1	7	2.2	expansion	T	0.576	-
Phy00BX0EW_ACYPI	duplication_14	LOC107884091	DUPLICATION - DIFFERENT CONTIG - DNA-based dupli (SAME NUM INTRONS)	579	193	52.5	0.46	0.41	F	0.061	0.005	0.084	0	0	5	0.9	expansion	T	0.668	-
Phy00421X8_ACYPI	duplication_140	LOC100162882	TANDEM REPEAT - DNA-based dupli (DIFF NUM INTRONS)	381	127	40.94	0.42	0.32	S	0.002	0.014	5.948	0	1	4	1	strict duplicate	F	0.74	-
Phy0010GK1_ACYPI	duplication_140	LOC100162224	TANDEM REPEAT - DNA-based dupli (DIFF NUM INTRONS)	1080	360	41.67	0.79	0.89	F	0.021	0	0	0	0	2	0.2	strict duplicate	F	0.751	-
Phy00423UZ_ACYPI	duplication_141	LOC100573952	DUPLICATION - DIFFERENT CONTIG - DNA-based dupli (SAME NUM INTRONS)	1896	632	42.14	0.68	0.67	S	0.118	0.034	0.285	0	0	50	2.6	expansion	F	0.729	-
Phy00BX2FG_ACYPI	duplication_141	LOC100570511	DUPLICATION - DIFFERENT CONTIG - DNA-based dupli (SAME NUM INTRONS)	1905	635	40.47	0.68	0.66	F	0.125	0.033	0.266	0	0	52	2.7	expansion	F	0.74	-
Phy0010HM2_ACYPI	duplication_142	LOC100160753	DUPLICATION - DIFFERENT CONTIG - DNA-based dupli (DIFF NUM INTRONS)	1296	432	42.52	0.76	0.72	F	0.033	0.011	0.322	0	0	4	0.3	strict duplicate	F	0.702	-
Phy00421ZE_ACYPI	duplication_142	LOC100167251	DUPLICATION - DIFFERENT CONTIG - DNA-based dupli (DIFF NUM INTRONS)	822	274	41.97	0.51	0.51	S	0.023	0.066	2.857	0	0	12	1.5	strict duplicate	F	0.705	-
Phy000XPZD_ACYPI	duplication_143	LOC107884468	DUPLICATION - DIFFERENT CONTIG - DNA-based dupli (SAME NUM INTRONS)	1026	342	58.97	0.83	0.86	S	0.056	0.008	0.139	0	0	15	1.5	strict duplicate	F	0.58	-
Phy0010ER1_ACYPI	duplication_143	LOC100164729	DUPLICATION - DIFFERENT CONTIG - DNA-based dupli (SAME NUM INTRONS)	1059	353	56.37	0.85	0.88	F	0.144	0.006	0.045	0	0	31	2.9	strict duplicate	F	0.606	-
Phy0042CA4_ACYPI	duplication_144	LOC100162741	DUPLICATION - DIFFERENT CONTIG - DNA-based dupli (DIFF NUM INTRONS)	999	333	52.95	0.79	0.83	S	0	0	0	0	0	0	0	strict duplicate	T	0.674	-
Phy00428Z7_ACYPI	duplication_146	LOC100574117	TANDEM REPEAT - DNA-based dupli (DIFF NUM INTRONS)	1374	458	38.43	0.79	0.82	S	0.007	0.001	0.17	0	0	1	0.1	strict duplicate	T	0.757	-
Phy00BWX2M_ACYPI	duplication_147	LOC100575231	DUPLICATION - DIFFERENT CONTIG - DNA-based dupli (SAME NUM INTRONS)	1125	375	36.98	0.72	0.71	S	0.012	0.008	0.696	0	0	10	0.9	strict duplicate	F	0.826	Optimized codon usage
Phy00BX1WF_ACYPI	duplication_147	LOC100569403	DUPLICATION - DIFFERENT CONTIG - DNA-based dupli (SAME NUM INTRONS)	1128	376	36.88	0.72	0.71	F	0.015	0.008	0.518	0	0	9	0.8	strict duplicate	F	0.83	Optimized codon usage
Phy0010D5E_ACYPI	duplication_148	LOC100166945	DUPLICATION - SAME CONTIG - DNA-based dupli (SAME NUM INTRONS)	1326	442	38.54	0.83	0.85	S	0.064	0.028	0.439	0	0	32	2.4	expansion	F	0.764	-
Phy0042F3B_ACYPI	duplication_148	LOC100160588	DUPLICATION - SAME CONTIG - DNA-based dupli (SAME NUM INTRONS)	1341	447	39.75	0.83	0.83	F	0.071	0.037	0.518	0	0	43	3.2	expansion	F	0.754	-
Phy007B51I_ACYPI	duplication_149	LOC103309361	DUPLICATION - DIFFERENT CONTIG - DNA-based dupli (SAME NUM INTRONS)	1335	445	33.56	0.84	0.92	S	0.009	0	0	0	0	1	0.1	strict duplicate	T	0.838	Optimized codon usage
Phy00BWY4I_ACYPI	duplication_15	LOC100571364	DUPLICATION - DIFFERENT CONTIG - DNA-based dupli (DIFF NUM INTRONS)	567	189	61.02	0.47	0.39	F	0.013	0	0	0	0	1	0.2	strict duplicate	F	0.613	-
Phy0042967_ACYPI	duplication_15	Spz3	DUPLICATION - DIFFERENT CONTIG - DNA-based dupli (DIFF NUM INTRONS)	1191	397	53.4	0.78	0.88	S	0	0	0	0	0	0	0	strict duplicate	F	0.663	-
Phy00422U2_ACYPI	duplication_150	LOC100165278	DUPLICATION - DIFFERENT CONTIG - DNA-based dupli (DIFF NUM INTRONS)	1890	630	44.55	0.78	0.9	S	0	0	0	0	0	0	0	strict duplicate	F	0.691	-
Phy0010FGY_ACYPI	duplication_152	LOC100168839	DUPLICATION - SAME CONTIG - DNA-based dupli (DIFF NUM INTRONS)	1083	361	38.78	0.95	0.97	S	0	0	0	0	0	0	0	strict duplicate	T	0.811	Optimized codon usage
Phy00BWXTK_ACYPI	duplication_153	LOC107882262	DUPLICATION - DIFFERENT CONTIG - DNA-based dupli (DIFF NUM INTRONS)	462	154	56.28	0.38	0.22	F	0.433	0.113	0.261	0	0	51	11	strict duplicate	F	0.657	-
Phy00BX1Z6_ACYPI	duplication_153	LOC100570089	DUPLICATION - DIFFERENT CONTIG - DNA-based dupli (DIFF NUM INTRONS)	933	311	55.09	0.39	0.23	S	0	0.062	1005.34	0	0	13	1.4	strict duplicate	F	0.64	-
Phy00425KI_ACYPI	duplication_154	LOC100166397	TANDEM REPEAT - DNA-based dupli (DIFF NUM INTRONS)	2649	883	29.48	0.77	0.86	S	0.014	0	0	0	0	1	0	strict duplicate	T	0.885	Optimized codon usage
Phy004272R_ACYPI	duplication_155	LOC100167277	DUPLICATION - DIFFERENT CONTIG - DNA-based dupli (DIFF NUM INTRONS)	2211	737	32.56	0.48	0.36	F	0.426	0.093	0.219	0	0	75	3.4	strict duplicate	F	0.82	Optimized codon usage
Phy000YEPL_ACYPI	duplication_156	LOC100575913	DUPLICATION - DIFFERENT CONTIG - DNA-based dupli (DIFF NUM INTRONS)	411	137	34.06	0.41	0.25	S	0.075	0.221	2.939	0	0	41	10	strict duplicate	F	0.818	Optimized codon usage
Phy0042162_ACYPI	duplication_156	LOC100573487	DUPLICATION - DIFFERENT CONTIG - DNA-based dupli (DIFF NUM INTRONS)	954	318	33.23	0.46	0.34	F	0.173	0.163	0.943	0	0	36	3.8	strict duplicate	F	0.795	Optimized codon usage
Phy00BWY2I_ACYPI	duplication_157	LOC100160898	TANDEM REPEAT - DNA-based dupli (DIFF NUM INTRONS)	6363	2121	26.26	0.48	0.52	S	0	0	0	0	0	0	0	strict duplicate	F	0.857	Optimized codon usage
Phy00BX4GN_ACYPI	duplication_157	LOC100570467	TANDEM REPEAT - DNA-based dupli (DIFF NUM INTRONS)	444	148	34.23	0.37	0.07	F	0	0	2	0	0	0	0	strict duplicate	F	0.821	Optimized codon usage
Phy000YF9O_ACYPI	duplication_158	LOC103310887	DUPLICATION - DIFFERENT CONTIG - DNA-based dupli (SAME NUM INTRONS)	669	223	42.9	0.5	0.39	F	0.28	0.238	0.851	0	0	95	14.2	strict duplicate	T	0.719	-
Phy0042BKH_ACYPI	duplication_158	LOC100570389	DUPLICATION - DIFFERENT CONTIG - DNA-based dupli (SAME NUM INTRONS)	654	218	44.95	0.52	0.43	S	0.111	0.134	1.204	0	0	43	6.6	strict duplicate	T	0.711	-
Phy00BWVFY_ACYPI	duplication_159	LOC103311559	DUPLICATION - DIFFERENT CONTIG - RETROCOPY	948	316	34.92	0.47	0.39	S	0.019	0.029	1.535	0	0	8	0.8	strict duplicate	T	0.808	Optimized codon usage
Phy0042305_ACYPI	duplication_16	LOC100169222	DUPLICATION - DIFFERENT CONTIG - DNA-based dupli (DIFF NUM INTRONS)	2643	881	48.39	0.8	0.92	S	0.01	0.001	0.109	0	0	5	0.2	strict duplicate	T	0.675	-
Phy0041ZYF_ACYPI	duplication_160	LOC107882160	DUPLICATION - SAME CONTIG - DNA-based dupli (DIFF NUM INTRONS)	1470	490	40.54	0.83	0.85	F	0.038	0.019	0.499	0	0	23	1.6	expansion	F	0.729	-
Phy0042ACP_ACYPI	duplication_160	LOC100159637	DUPLICATION - SAME CONTIG - DNA-based dupli (DIFF NUM INTRONS)	1500	500	40.27	0.85	0.88	S	0.008	0.002	0.253	0	0	4	0.3	expansion	F	0.724	-
Phy00425MP_ACYPI	duplication_161	LOC100164255	DUPLICATION - DIFFERENT CONTIG - DNA-based dupli (DIFF NUM INTRONS)	2439	813	31.53	0.72	0.83	S	0	0.004	949.25	0	0	1	0	strict duplicate	F	0.863	Optimized codon usage
Phy0042AU3_ACYPI	duplication_161	LOC100571627	DUPLICATION - DIFFERENT CONTIG - DNA-based dupli (DIFF NUM INTRONS)	339	113	35.99	0.26	0.11	F	0.021	0.019	0.92	0	0	6	1.8	strict duplicate	F	0.882	Optimized codon usage
Phy00BWVHS_ACYPI	duplication_162	LOC103310890	DUPLICATION - DIFFERENT CONTIG - DNA-based dupli (DIFF NUM INTRONS)	1059	353	31.73	0.53	0.41	F	4.933	0.068	0.014	0	0	116	11	strict duplicate	F	0.86	Optimized codon usage
Phy00BWZJ6_ACYPI	duplication_162	LOC107883774	DUPLICATION - DIFFERENT CONTIG - DNA-based dupli (DIFF NUM INTRONS)	1419	473	33.83	0.52	0.39	S	1.296	0.136	0.105	0	0	91	6.4	strict duplicate	F	0.819	Optimized codon usage
Phy00BX3JD_ACYPI	duplication_163	LOC100571373	TANDEM REPEAT - DNA-based dupli (DIFF NUM INTRONS)	3288	1096	30.87	0.65	0.57	S	0.014	0.002	0.128	0	0	7	0.2	strict duplicate	T	0.836	Optimized codon usage
Phy0042AK7_ACYPI	duplication_164	LOC103307858	DUPLICATION - DIFFERENT CONTIG - RETROCOPY	219	73	58.9	0.32	0.2	Eq	0	0	0	0	0	0	0	strict duplicate	F	0.583	-
Phy00BWZRF_ACYPI	duplication_164	LOC100168906	DUPLICATION - DIFFERENT CONTIG - RETROCOPY	699	233	56.37	0.5	0.43	Eq	0	0	0	0	0	0	0	strict duplicate	F	0.602	-
Phy00BWWW6_ACYPI	duplication_165	LOC107884588	DUPLICATION - DIFFERENT CONTIG - DNA-based dupli (DIFF NUM INTRONS)	354	118	42.94	0.44	0.26	F	0.314	0.079	0.252	0	0	27	7.6	strict duplicate	F	0.74	-
Phy00BWXXF_ACYPI	duplication_165	LOC100570974	DUPLICATION - DIFFERENT CONTIG - DNA-based dupli (DIFF NUM INTRONS)	759	253	44.14	0.59	0.53	S	0.097	0.086	0.892	0	0	20	2.6	strict duplicate	F	0.699	-
Phy00BWX12_ACYPI	duplication_166	LOC100163369	DUPLICATION - DIFFERENT CONTIG - DNA-based dupli (SAME NUM INTRONS)	1057	352	38.22	0.56	0.52	F	0.005	0.001	0.267	0	0	2	0.2	strict duplicate	F	0.815	Optimized codon usage
Phy00BWXAI_ACYPI	duplication_166	LOC107884416	DUPLICATION - DIFFERENT CONTIG - DNA-based dupli (SAME NUM INTRONS)	1740	580	38.79	0.71	0.66	S	0	0	0	0	0	0	0	strict duplicate	F	0.809	Optimized codon usage
Phy00BX1X8_ACYPI	duplication_167	LOC100162776	TANDEM REPEAT - DNA-based dupli (DIFF NUM INTRONS)	2319	773	33.38	0.72	0.77	S	0	0	0	0	0	0	0	strict duplicate	F	0.847	Optimized codon usage
Phy000XPWS_ACYPI	duplication_168	LOC100159041	DUPLICATION - SAME CONTIG - DNA-based dupli (SAME NUM INTRONS)	2211	737	41.88	0.79	0.74	S	0.094	0.034	0.36	0	0	83	3.8	strict duplicate	F	0.735	-
Phy00BX2UN_ACYPI	duplication_169	LOC107885085	DUPLICATION - DIFFERENT CONTIG - DNA-based dupli (DIFF NUM INTRONS)	996	332	35.64	0.59	0.54	S	0	0	0.5	0	0	0	0	strict duplicate	T	0.826	Optimized codon usage
Phy00BWXZU_ACYPI	duplication_17	LOC100571023	DUPLICATION - DIFFERENT CONTIG - DNA-based dupli (DIFF NUM INTRONS)	476	158	23.53	0.34	0.25	F	0	0.007	961	0	0	2	0.4	strict duplicate	F	0.862	Optimized codon usage
Phy0042DQ3_ACYPI	duplication_17	LOC100163243	DUPLICATION - DIFFERENT CONTIG - DNA-based dupli (DIFF NUM INTRONS)	1638	546	27.29	0.56	0.53	S	0	0	0.333	0	0	0	0	strict duplicate	F	0.832	Optimized codon usage
Phy00422C6_ACYPI	duplication_170	LOC100572651	DUPLICATION - DIFFERENT CONTIG - DNA-based dupli (DIFF NUM INTRONS)	732	244	38.39	0.81	0.91	F	0.021	0	0	0	0	1	0.1	strict duplicate	F	0.75	-
Phy0042E3P_ACYPI	duplication_170	LOC103311289	DUPLICATION - DIFFERENT CONTIG - DNA-based dupli (DIFF NUM INTRONS)	414	138	33.33	0.54	0.52	S	0	0	0	0	0	0	0	strict duplicate	F	0.814	Optimized codon usage
Phy00429IA_ACYPI	duplication_171	LOC100160021	DUPLICATION - DIFFERENT CONTIG - DNA-based dupli (DIFF NUM INTRONS)	1641	547	34.98	0.72	0.71	S	0	0	0	0	0	0	0	strict duplicate	T	0.832	Optimized codon usage
Phy0042A3Z_ACYPI	duplication_172	LOC100160273	DUPLICATION - DIFFERENT CONTIG - DNA-based dupli (SAME NUM INTRONS)	1134	378	43.47	0.76	0.73	F	0.008	0.002	0.294	0	0	3	0.3	strict duplicate	F	0.74	-
Phy00BWYMP_ACYPI	duplication_172	LOC100161747	DUPLICATION - DIFFERENT CONTIG - DNA-based dupli (SAME NUM INTRONS)	1503	501	46.11	0.87	0.89	S	0.005	0	0	0	0	2	0.1	strict duplicate	F	0.706	-
Phy00429EL_ACYPI	duplication_173	LOC100159609	DUPLICATION - DIFFERENT CONTIG - DNA-based dupli (DIFF NUM INTRONS)	1341	447	34.53	0.79	0.88	S	0.039	0.007	0.168	0	0	11	0.8	strict duplicate	T	0.826	Optimized codon usage
Phy00BX29I_ACYPI	duplication_174	LOC103309407	DUPLICATION - DIFFERENT CONTIG - DNA-based dupli (DIFF NUM INTRONS)	852	284	42.72	0.5	0.41	S	0	0.007	1034.29	0	0	4	0.5	expansion	F	0.728	-
Phy00BX4XC_ACYPI	duplication_174	LOC103310971	DUPLICATION - DIFFERENT CONTIG - DNA-based dupli (DIFF NUM INTRONS)	1398	466	43.78	0.57	0.5	F	0.005	0	0	0	0	1	0.1	expansion	F	0.725	-
Phy00BX0O2_ACYPI	duplication_175	LOC103309916	DUPLICATION - DIFFERENT CONTIG - DNA-based dupli (DIFF NUM INTRONS)	606	202	33.17	0.33	0.17	F	0.065	0.065	1.003	0	0	25	4.1	expansion	F	0.833	Optimized codon usage
Phy00BWZWS_ACYPI	duplication_176	LOC103309417	DUPLICATION - DIFFERENT CONTIG - DNA-based dupli (DIFF NUM INTRONS)	2799	933	42.27	0.48	0.51	S	0	0.002	1165.5	0	0	1	0	strict duplicate	T	0.72	-
Phy0041ZOP_ACYPI	duplication_178	LOC100167801	DUPLICATION - DIFFERENT CONTIG - DNA-based dupli (DIFF NUM INTRONS)	2019	673	28.88	0.4	0.27	S	0	0.047	1008.25	0	0	16	0.8	expansion	F	0.854	Optimized codon usage
Phy00BX3FQ_ACYPI	duplication_178	LOC107883650	DUPLICATION - DIFFERENT CONTIG - DNA-based dupli (DIFF NUM INTRONS)	1074	358	28.49	0.33	0.13	F	0.457	0.183	0.401	0	0	71	6.6	expansion	F	0.852	Optimized codon usage
Phy00BX0X8_ACYPI	duplication_179	LOC107883886	TANDEM REPEAT - DNA-based dupli (SAME NUM INTRONS)	831	277	59.57	0.4	0.33	Eq	0	0	0	0	0	0	0	strict duplicate	F	0.623	-
Phy00BX43O_ACYPI	duplication_179	LOC103309582	TANDEM REPEAT - DNA-based dupli (SAME NUM INTRONS)	654	218	61.62	0.45	0.34	Eq	0	0	0	0	0	0	0	strict duplicate	F	0.594	-
Phy00429L5_ACYPI	duplication_18	LOC100161963	DUPLICATION - DIFFERENT CONTIG - DNA-based dupli (DIFF NUM INTRONS)	450	150	42	0.46	0.32	F	0.066	0.002	0.029	0	0	8	1.8	expansion	F	0.723	-
Phy0042DSI_ACYPI	duplication_18	LOC100164169	DUPLICATION - DIFFERENT CONTIG - DNA-based dupli (DIFF NUM INTRONS)	1551	517	49	0.61	0.57	S	0	0.003	1112	0	0	1	0.1	expansion	F	0.657	-
Phy00420KZ_ACYPI	duplication_180	LOC100161349	DUPLICATION - SAME CONTIG - DNA-based dupli (DIFF NUM INTRONS)	1062	354	35.5	0.96	0.97	S	0.004	0	0	0	0	1	0.1	strict duplicate	F	0.8	Optimized codon usage
Phy00BX0FT_ACYPI	duplication_181	LOC100162436	DUPLICATION - DIFFERENT CONTIG - DNA-based dupli (DIFF NUM INTRONS)	1551	517	34.69	0.61	0.49	S	0.056	0.03	0.535	0	0	37	2.4	strict duplicate	F	0.836	Optimized codon usage
Phy00BX4F6_ACYPI	duplication_181	LOC100164092	DUPLICATION - DIFFERENT CONTIG - DNA-based dupli (DIFF NUM INTRONS)	1716	572	35.9	0.69	0.62	F	0.075	0.003	0.036	0	0	18	1	strict duplicate	F	0.833	Optimized codon usage
Phy0010C2P_ACYPI	duplication_182	LOC100168466	DUPLICATION - DIFFERENT CONTIG - DNA-based dupli (DIFF NUM INTRONS)	1596	532	42.98	0.82	0.81	S	0.003	0.001	0.393	0	0	2	0.1	strict duplicate	F	0.76	-
Phy0010D0F_ACYPI	duplication_182	LOC100167141	DUPLICATION - DIFFERENT CONTIG - DNA-based dupli (DIFF NUM INTRONS)	1725	575	42.43	0.86	0.86	F	0.01	0	0	0	0	3	0.2	strict duplicate	F	0.763	-
Phy00428UK_ACYPI	duplication_183	LOC100574084	DUPLICATION - DIFFERENT CONTIG - DNA-based dupli (DIFF NUM INTRONS)	1128	376	33.33	0.34	0.24	F	0.082	0.056	0.685	0	1	31	2.7	expansion	T	0.835	Optimized codon usage
Phy00BX3FX_ACYPI	duplication_184	LOC100568765	DUPLICATION - DIFFERENT CONTIG - DNA-based dupli (SAME NUM INTRONS)	1656	552	33.33	0.72	0.73	S	0	0.004	450.875	0	0	3	0.2	expansion	T	0.823	Optimized codon usage
Phy00BX22U_ACYPI	duplication_185	LOC100166298	TANDEM REPEAT - DNA-based dupli (DIFF NUM INTRONS)	1833	611	47.63	0.55	0.51	S	0	0.016	976.188	0	1	11	0.6	expansion	T	0.676	-
Phy00421YJ_ACYPI	duplication_186	LOC107884186	DUPLICATION - DIFFERENT CONTIG - DNA-based dupli (DIFF NUM INTRONS)	1545	515	30.81	0.58	0.5	F	0.098	0.051	0.523	0	0	73	4.7	expansion	F	0.861	Optimized codon usage
Phy0042D7I_ACYPI	duplication_186	LOC100167394	DUPLICATION - DIFFERENT CONTIG - DNA-based dupli (DIFF NUM INTRONS)	2472	824	31.43	0.74	0.7	S	0.085	0.02	0.23	0	0	38	1.5	expansion	F	0.846	Optimized codon usage
Phy000YPUM_ACYPI	duplication_187	LOC100568816	DUPLICATION - DIFFERENT CONTIG - DNA-based dupli (SAME NUM INTRONS)	654	218	51.99	0.82	0.83	F	0.025	0.002	0.1	0	0	4	0.6	strict duplicate	F	0.647	-
Phy0010BYG_ACYPI	duplication_189	LOC100168634	TANDEM REPEAT - DNA-based dupli (DIFF NUM INTRONS)	3555	1185	37.47	0.94	0.96	Eq	0	0	0	0	0	1	0	expansion	F	0.837	Optimized codon usage
Phy00BX2H1_ACYPI	duplication_189	LOC107883331	TANDEM REPEAT - DNA-based dupli (DIFF NUM INTRONS)	2946	982	36.29	0.85	0.81	Eq	0	0	0	0	0	0	0	expansion	F	0.836	Optimized codon usage
Phy00BX203_ACYPI	duplication_19	LOC100569063	DUPLICATION - SAME CONTIG - DNA-based dupli (DIFF NUM INTRONS)	1158	386	57.51	0.85	0.92	S	0.003	0	0	0	0	0	0	expansion	T	0.65	-
Phy00BX1AC_ACYPI	duplication_190	LOC100568944	DUPLICATION - DIFFERENT CONTIG - DNA-based dupli (DIFF NUM INTRONS)	1832	611	54.09	0.54	0.45	S	0	0	0	0	0	0	0	strict duplicate	F	0.658	-
Phy00BWZZQ_ACYPI	duplication_191	LOC103309980	DUPLICATION - SAME CONTIG - DNA-based dupli (DIFF NUM INTRONS)	414	138	37.68	0.2	0.08	F	0.017	0.014	0.83	0	0	4	1	strict duplicate	F	0.782	Optimized codon usage
Phy00BX3N9_ACYPI	duplication_191	LOC100571277	DUPLICATION - SAME CONTIG - DNA-based dupli (DIFF NUM INTRONS)	4821	1607	29.99	0.79	0.93	S	0.01	0	0	0	0	1	0	strict duplicate	F	0.846	Optimized codon usage
Phy00BX49M_ACYPI	duplication_192	LOC100570734	DUPLICATION - DIFFERENT CONTIG - DNA-based dupli (DIFF NUM INTRONS)	529	176	52.36	0.51	0.45	F	0.015	0	0	0	0	2	0.4	strict duplicate	F	0.666	-
Phy0042ASD_ACYPI	duplication_192	LOC100169367	DUPLICATION - DIFFERENT CONTIG - DNA-based dupli (DIFF NUM INTRONS)	1131	377	57.03	0.84	0.91	S	0	0	0	0	0	0	0	strict duplicate	F	0.636	-
Phy0042400_ACYPI	duplication_193	LOC100168810	DUPLICATION - DIFFERENT CONTIG - DNA-based dupli (DIFF NUM INTRONS)	1116	372	57.71	0.74	0.73	F	0.014	0	0	0	0	1	0.1	strict duplicate	F	0.619	-
Phy00BX156_ACYPI	duplication_193	LOC100576077	DUPLICATION - DIFFERENT CONTIG - DNA-based dupli (DIFF NUM INTRONS)	261	87	55.56	0.35	0.23	S	0	0	0	0	0	0	0	strict duplicate	F	0.604	-
Phy00426VI_ACYPI	duplication_194	LOC100165283	DUPLICATION - DIFFERENT CONTIG - DNA-based dupli (DIFF NUM INTRONS)	4971	1657	37.56	0.74	0.82	S	0.069	0.005	0.077	0	0	32	0.6	strict duplicate	T	0.814	Optimized codon usage
Phy0010D95_ACYPI	duplication_195	LOC100166800	TANDEM REPEAT - DNA-based dupli (DIFF NUM INTRONS)	1227	409	37.08	0.9	0.95	F	0.006	0	0	0	0	1	0.1	strict duplicate	F	0.799	Optimized codon usage
Phy00BWVYE_ACYPI	duplication_195	LOC100575625	TANDEM REPEAT - DNA-based dupli (DIFF NUM INTRONS)	813	271	38.13	0.69	0.64	S	0	0	0	0	0	0	0	strict duplicate	F	0.784	Optimized codon usage
Phy00BWYSY_ACYPI	duplication_197	LOC100575250	DUPLICATION - DIFFERENT CONTIG - DNA-based dupli (DIFF NUM INTRONS)	2094	698	37.06	0.56	0.47	F	0.068	0.052	0.756	0	0	69	3.3	strict duplicate	F	0.827	Optimized codon usage
Phy0010G6A_ACYPI	duplication_198	LOC100162753	DUPLICATION - DIFFERENT CONTIG - DNA-based dupli (SAME NUM INTRONS)	978	326	33.23	0.8	0.86	S	0.139	0.025	0.183	0	0	0	0	strict duplicate	F	0.837	Optimized codon usage
Phy000YR8F_ACYPI	duplication_199	LOC100573094	DUPLICATION - DIFFERENT CONTIG - DNA-based dupli (SAME NUM INTRONS)	591	197	43.32	0.72	0.72	S	0.032	0.014	0.429	0	0	8	1.4	strict duplicate	F	0.747	-
Phy0010F5G_ACYPI	duplication_199	LOC100164166	DUPLICATION - DIFFERENT CONTIG - DNA-based dupli (SAME NUM INTRONS)	558	186	42.83	0.76	0.76	F	0.041	0.005	0.13	0	0	7	1.3	strict duplicate	F	0.75	-
Phy00426IE_ACYPI	duplication_2	LOC100572872	DUPLICATION - DIFFERENT CONTIG - DNA-based dupli (DIFF NUM INTRONS)	1515	505	59.6	0.74	0.79	S	0.015	0	0	0	0	1	0.1	strict duplicate	F	0.613	-
Phy0042AZM_ACYPI	duplication_2	LOC100572534	DUPLICATION - DIFFERENT CONTIG - DNA-based dupli (DIFF NUM INTRONS)	1197	399	61.57	0.73	0.72	F	0.025	0.002	0.081	0	0	5	0.4	strict duplicate	F	0.61	-
Phy00424N9_ACYPI	duplication_20	LOC103311746	DUPLICATION - DIFFERENT CONTIG - DNA-based dupli (SAME NUM INTRONS)	582	194	34.88	0.38	0.1	S	0	0.012	976.167	0	0	5	0.9	expansion	F	0.812	Optimized codon usage
Phy00BWWOO_ACYPI	duplication_20	LOC100572026	DUPLICATION - DIFFERENT CONTIG - DNA-based dupli (SAME NUM INTRONS)	591	197	34.69	0.38	0.1	F	0.031	0.016	0.521	0	0	9	1.5	expansion	F	0.813	Optimized codon usage
Phy00BWZYQ_ACYPI	duplication_200	LOC100160247	DUPLICATION - DIFFERENT CONTIG - DNA-based dupli (DIFF NUM INTRONS)	1650	550	32.3	0.65	0.66	F	0.014	0.006	0.438	0	0	7	0.4	expansion	F	0.817	Optimized codon usage
Phy00BX37T_ACYPI	duplication_200	LOC100575214	DUPLICATION - DIFFERENT CONTIG - DNA-based dupli (DIFF NUM INTRONS)	1104	368	31.16	0.55	0.45	S	0.011	0.003	0.238	0	0	4	0.4	expansion	F	0.83	Optimized codon usage
Phy00426X5_ACYPI	duplication_201	LOC100572867	DUPLICATION - DIFFERENT CONTIG - DNA-based dupli (SAME NUM INTRONS)	1101	367	54.77	0.64	0.64	S	0.243	0.069	0.283	0	0	60	5.4	strict duplicate	F	0.64	-
Phy00BWVUW_ACYPI	duplication_201	LOC100572444	DUPLICATION - DIFFERENT CONTIG - DNA-based dupli (SAME NUM INTRONS)	1101	367	58.4	0.59	0.55	F	0.298	0.157	0.528	0	0	87	7.9	strict duplicate	F	0.614	-
Phy0010CZQ_ACYPI	duplication_202	LOC100167167	DUPLICATION - DIFFERENT CONTIG - DNA-based dupli (DIFF NUM INTRONS)	2907	969	39.35	0.91	0.98	S	0	0	0.5	0	0	0	0	strict duplicate	F	0.821	Optimized codon usage
Phy00BWW6L_ACYPI	duplication_203	LOC100574277	TANDEM REPEAT - DNA-based dupli (DIFF NUM INTRONS)	1095	365	33.06	0.44	0.33	F	0.017	0	0	0	0	3	0.3	strict duplicate	F	0.842	Optimized codon usage
Phy0010H58_ACYPI	duplication_204	LOC100161409	DUPLICATION - DIFFERENT CONTIG - DNA-based dupli (DIFF NUM INTRONS)	1434	478	48.4	0.75	0.75	S	0	0	0.333	0	0	0	0	strict duplicate	F	0.694	-
Phy00BX2EM_ACYPI	duplication_205	LOC107884845	DUPLICATION - DIFFERENT CONTIG - DNA-based dupli (DIFF NUM INTRONS)	315	105	35.87	0.37	0.26	F	0.067	0.062	0.929	0	0	16	5.1	strict duplicate	F	0.808	Optimized codon usage
Phy00BX4Y8_ACYPI	duplication_205	LOC100166040	DUPLICATION - DIFFERENT CONTIG - DNA-based dupli (DIFF NUM INTRONS)	1065	355	36.06	0.64	0.67	S	0.061	0.01	0.169	0	0	5	0.5	strict duplicate	F	0.76	-
Phy00427W7_ACYPI	duplication_206	LOC100160260	DUPLICATION - SAME CONTIG - DNA-based dupli (DIFF NUM INTRONS)	1608	536	46.21	0.63	0.7	S	0.028	0.003	0.124	0	0	5	0.3	strict duplicate	T	0.706	-
Phy00BX1IE_ACYPI	duplication_206	LOC103310365	DUPLICATION - SAME CONTIG - DNA-based dupli (DIFF NUM INTRONS)	720	240	45.28	0.43	0.32	F	0.098	0.011	0.107	0	0	18	2.5	strict duplicate	T	0.728	-
Phy004225H_ACYPI	duplication_207	LOC100162965	DUPLICATION - SAME CONTIG - DNA-based dupli (DIFF NUM INTRONS)	1602	534	45.44	0.59	0.67	S	0	0	0	0	0	0	0	strict duplicate	F	0.714	-
Phy00BX0RE_ACYPI	duplication_208	LOC100159361	DUPLICATION - DIFFERENT CONTIG - DNA-based dupli (DIFF NUM INTRONS)	4503	1501	46.55	0.78	0.94	F	0.013	0.004	0.277	0	0	6	0.1	strict duplicate	F	0.711	-
Phy00BX4E7_ACYPI	duplication_208	LOC100568491	DUPLICATION - DIFFERENT CONTIG - DNA-based dupli (DIFF NUM INTRONS)	1206	402	52.32	0.41	0.27	S	0.007	0	0	0	0	2	0.2	strict duplicate	F	0.649	-
Phy0010CMT_ACYPI	duplication_21	LOC100167675	DUPLICATION - DIFFERENT CONTIG - DNA-based dupli (DIFF NUM INTRONS)	2625	875	36.3	0.77	0.72	F	0.057	0.015	0.259	0	0	55	2.1	expansion	F	0.823	Optimized codon usage
Phy00BWW85_ACYPI	duplication_21	LOC100162735	DUPLICATION - DIFFERENT CONTIG - DNA-based dupli (DIFF NUM INTRONS)	2649	883	36.62	0.77	0.71	S	0.033	0.01	0.32	0	0	29	1.1	expansion	F	0.824	Optimized codon usage
Phy00BWVL7_ACYPI	duplication_210	LOC100165503	TANDEM REPEAT - DNA-based dupli (SAME NUM INTRONS)	1542	514	32.62	0.79	0.85	S	0	0.001	126.3	0	0	1	0.1	expansion	T	0.844	Optimized codon usage
Phy0010DKU_ACYPI	duplication_211	LOC100166350	DUPLICATION - DIFFERENT CONTIG - DNA-based dupli (SAME NUM INTRONS)	834	278	40.29	0.8	0.85	S	0.072	0.014	0.191	0	0	19	2.3	strict duplicate	F	0.775	Optimized codon usage
Phy0010E4B_ACYPI	duplication_211	LOC100165603	DUPLICATION - DIFFERENT CONTIG - DNA-based dupli (SAME NUM INTRONS)	834	278	40.41	0.8	0.84	F	0.087	0.008	0.089	0	0	18	2.2	strict duplicate	F	0.78	Optimized codon usage
Phy00426US_ACYPI	duplication_212	LOC100165151	TANDEM REPEAT - DNA-based dupli (DIFF NUM INTRONS)	1407	469	30.99	0.89	0.9	F	0.035	0.004	0.099	0	0	9	0.6	strict duplicate	F	0.862	Optimized codon usage
Phy0042AOV_ACYPI	duplication_212	LOC100161042	TANDEM REPEAT - DNA-based dupli (DIFF NUM INTRONS)	1485	495	30.91	0.92	0.93	S	0	0.002	836	0	0	2	0.1	strict duplicate	F	0.862	Optimized codon usage
Phy00BWZH6_ACYPI	duplication_213	LOC100570324	DUPLICATION - DIFFERENT CONTIG - DNA-based dupli (SAME NUM INTRONS)	1392	464	33.33	0.54	0.46	S	0.231	0.14	0.606	0	0	123	8.8	strict duplicate	F	0.801	Optimized codon usage
Phy007B2WL_ACYPI	duplication_214	LOC103310048	TANDEM REPEAT - RETROCOPY	1152	384	36.98	0.52	0.39	F	0.058	0.019	0.326	0	1	10	0.9	strict duplicate	F	0.776	Optimized codon usage
Phy00BWZ7P_ACYPI	duplication_214	LOC103310047	TANDEM REPEAT - RETROCOPY	1131	377	38.9	0.48	0.32	S	0	0.002	46.68	0	1	0	0	strict duplicate	F	0.758	-
Phy0041ZWU_ACYPI	duplication_216	LOC100167510	DUPLICATION - DIFFERENT CONTIG - DNA-based dupli (DIFF NUM INTRONS)	1263	421	46.48	0.72	0.66	S	0.016	0.002	0.125	0	0	6	0.5	expansion	F	0.674	-
Phy00BX3RK_ACYPI	duplication_216	LOC100161306	DUPLICATION - DIFFERENT CONTIG - DNA-based dupli (DIFF NUM INTRONS)	996	332	47.79	0.6	0.5	F	0.043	0.009	0.216	0	0	16	1.6	expansion	F	0.657	-
Phy00107U5_ACYPI	duplication_217	LOC100573925	DUPLICATION - DIFFERENT CONTIG - DNA-based dupli (SAME NUM INTRONS)	1401	467	35.69	0.63	0.6	S	0.12	0.044	0.37	0	0	54	3.9	strict duplicate	F	0.783	Optimized codon usage
Phy00BX48F_ACYPI	duplication_217	LOC100568635	DUPLICATION - DIFFERENT CONTIG - DNA-based dupli (SAME NUM INTRONS)	1362	454	35.68	0.61	0.58	F	0.165	0.085	0.515	0	0	101	7.4	strict duplicate	F	0.796	Optimized codon usage
Phy0010DQO_ACYPI	duplication_218	LOC100166130	DUPLICATION - DIFFERENT CONTIG - DNA-based dupli (SAME NUM INTRONS)	642	214	61.06	0.8	0.81	F	0	0.003	887.667	0	0	1	0.2	strict duplicate	F	0.601	-
Phy0010GUW_ACYPI	duplication_218	LOC100161803	DUPLICATION - DIFFERENT CONTIG - DNA-based dupli (SAME NUM INTRONS)	642	214	61.21	0.8	0.81	S	0	0	2	0	0	0	0	strict duplicate	F	0.602	-
Phy004201O_ACYPI	duplication_219	LOC100568736	DUPLICATION - DIFFERENT CONTIG - DNA-based dupli (DIFF NUM INTRONS)	753	251	31.61	0.45	0.18	S	0	0.01	1039.4	0	0	5	0.7	expansion	F	0.781	Optimized codon usage
Phy0042AZR_ACYPI	duplication_219	LOC100570702	DUPLICATION - DIFFERENT CONTIG - DNA-based dupli (DIFF NUM INTRONS)	624	208	29.01	0.45	0.16	F	0.008	0.003	0.373	0	0	2	0.3	expansion	F	0.798	Optimized codon usage
Phy00425ZV_ACYPI	duplication_22	LOC100570932	DUPLICATION - SAME CONTIG - DNA-based dupli (SAME NUM INTRONS)	501	167	28.14	0.73	0.7	F	0	0.005	975.8	0	0	2	0.4	expansion	F	0.89	Optimized codon usage
Phy00BX1GW_ACYPI	duplication_22	LOC107885163	DUPLICATION - SAME CONTIG - DNA-based dupli (SAME NUM INTRONS)	510	170	27.65	0.74	0.71	S	0	0	0	0	0	0	0	expansion	F	0.888	Optimized codon usage
Phy0010F76_ACYPI	duplication_220	LOC100575519	DUPLICATION - SAME CONTIG - DNA-based dupli (SAME NUM INTRONS)	1242	414	30.03	0.92	0.92	F	0.005	0	0	0	0	1	0.1	strict duplicate	F	0.883	Optimized codon usage
Phy0010GOI_ACYPI	duplication_220	LOC100164107	DUPLICATION - SAME CONTIG - DNA-based dupli (SAME NUM INTRONS)	1242	414	29.87	0.92	0.92	S	0	0.001	962	0	0	1	0.1	strict duplicate	F	0.885	Optimized codon usage
Phy0042507_ACYPI	duplication_221	LOC100166064	DUPLICATION - DIFFERENT CONTIG - DNA-based dupli (DIFF NUM INTRONS)	2040	680	34.8	0.78	0.9	S	0.012	0.002	0.148	0	0	2	0.1	strict duplicate	T	0.851	Optimized codon usage
Phy0010GH5_ACYPI	duplication_222	LOC100162338	DUPLICATION - DIFFERENT CONTIG - DNA-based dupli (DIFF NUM INTRONS)	1221	407	39.07	0.75	0.86	S	0.05	0.013	0.267	0	0	9	0.7	strict duplicate	F	0.778	Optimized codon usage
Phy00BWZ9P_ACYPI	duplication_222	LOC107883667	DUPLICATION - DIFFERENT CONTIG - DNA-based dupli (DIFF NUM INTRONS)	570	190	34.74	0.41	0.33	F	0.094	0.148	1.587	0	0	46	8.1	strict duplicate	F	0.797	Optimized codon usage
Phy0010DM4_ACYPI	duplication_223	LOC100160803	DUPLICATION - DIFFERENT CONTIG - DNA-based dupli (SAME NUM INTRONS)	798	266	33.21	0.91	0.93	S	0.007	0	0	0	0	1	0.1	strict duplicate	F	0.825	Optimized codon usage
Phy00428AP_ACYPI	duplication_223	LOC100573282	DUPLICATION - DIFFERENT CONTIG - DNA-based dupli (SAME NUM INTRONS)	798	266	33.71	0.9	0.92	F	0.01	0.002	0.161	0	0	3	0.4	strict duplicate	F	0.82	Optimized codon usage
Phy0042EH7_ACYPI	duplication_224	LOC100167868	DUPLICATION - DIFFERENT CONTIG - DNA-based dupli (DIFF NUM INTRONS)	2163	721	40.22	0.78	0.8	F	0.199	0.014	0.07	0	0	90	4.2	expansion	F	0.777	Optimized codon usage
Phy00BX02J_ACYPI	duplication_224	LOC100158898	DUPLICATION - DIFFERENT CONTIG - DNA-based dupli (DIFF NUM INTRONS)	2070	690	39.13	0.73	0.7	S	0.089	0.059	0.66	0	0	100	4.8	expansion	F	0.789	Optimized codon usage
Phy00BX2YB_ACYPI	duplication_225	LOC103309045	DUPLICATION - DIFFERENT CONTIG - DNA-based dupli (DIFF NUM INTRONS)	651	217	33.79	0.42	0.35	F	0.092	0.056	0.609	0	0	14	2.2	expansion	F	0.776	Optimized codon usage
Phy0042157_ACYPI	duplication_226	Gs2	DUPLICATION - DIFFERENT CONTIG - DNA-based dupli (DIFF NUM INTRONS)	1110	370	46.13	0.86	0.94	S	0.006	0	0	0	0	0	0	strict duplicate	T	0.757	-
Phy00420F0_ACYPI	duplication_227	LOC100569935	DUPLICATION - DIFFERENT CONTIG - DNA-based dupli (SAME NUM INTRONS)	966	322	47.1	0.52	0.37	F	0.564	0.087	0.154	0	0	87	9	expansion	F	0.702	-
Phy00BX4NQ_ACYPI	duplication_227	LOC100160911	DUPLICATION - DIFFERENT CONTIG - DNA-based dupli (SAME NUM INTRONS)	1725	575	51.94	0.43	0.27	S	0.307	0.129	0.422	0	0	65	3.8	expansion	F	0.708	-
Phy00BWZO7_ACYPI	duplication_228	LOC100571694	DUPLICATION - DIFFERENT CONTIG - DNA-based dupli (DIFF NUM INTRONS)	708	236	35.59	0.51	0.43	S	0.054	0.025	0.47	0	0	12	1.7	expansion	F	0.847	Optimized codon usage
Phy00BWZQR_ACYPI	duplication_228	LOC103310978	DUPLICATION - DIFFERENT CONTIG - DNA-based dupli (DIFF NUM INTRONS)	763	254	35.91	0.52	0.44	F	0.177	0.029	0.162	0	0	27	3.5	expansion	F	0.839	Optimized codon usage
Phy00BWY8C_ACYPI	duplication_229	LOC100160263	DUPLICATION - DIFFERENT CONTIG - DNA-based dupli (DIFF NUM INTRONS)	3984	1328	35.72	0.52	0.6	S	0.008	0.014	1.804	0	1	4	0.1	strict duplicate	T	0.852	Optimized codon usage
Phy0042CD6_ACYPI	duplication_230	LOC100574172	TANDEM REPEAT - DNA-based dupli (SAME NUM INTRONS)	1287	429	30.92	0.3	0.15	F	0.062	0.025	0.396	0	0	6	0.5	expansion	F	0.841	Optimized codon usage
Phy00BWZ7Y_ACYPI	duplication_231	LOC100568959	DUPLICATION - DIFFERENT CONTIG - DNA-based dupli (DIFF NUM INTRONS)	324	108	32.41	0.43	0.34	Eq	0	0	0	0	0	0	0	strict duplicate	F	0.816	Optimized codon usage
Phy000YEZ1_ACYPI	duplication_231	LOC100571721	DUPLICATION - DIFFERENT CONTIG - DNA-based dupli (DIFF NUM INTRONS)	927	309	33.76	0.88	0.96	Eq	0	0	0	0	0	0	0	strict duplicate	F	0.842	Optimized codon usage
Phy00429J9_ACYPI	duplication_232	LOC100166590	DUPLICATION - DIFFERENT CONTIG - DNA-based dupli (DIFF NUM INTRONS)	2058	686	62.49	0.67	0.85	F	0.018	0	0	0	0	2	0.1	strict duplicate	F	0.611	-
Phy00BX26Q_ACYPI	duplication_232	LOC103311222	DUPLICATION - DIFFERENT CONTIG - DNA-based dupli (DIFF NUM INTRONS)	504	168	58.13	0.39	0.22	S	0.008	0.005	0.599	0	0	1	0.2	strict duplicate	F	0.624	-
Phy00BX2TP_ACYPI	duplication_233	LOC103310799	DUPLICATION - DIFFERENT CONTIG - DNA-based dupli (DIFF NUM INTRONS)	315	105	27.3	0.23	0.08	F	0.047	0.03	0.638	0	0	4	1.3	strict duplicate	F	0.86	Optimized codon usage
Phy00425VT_ACYPI	duplication_233	LOC100166770	DUPLICATION - DIFFERENT CONTIG - DNA-based dupli (DIFF NUM INTRONS)	3345	1115	28.79	0.46	0.48	S	0	0	0	0	0	0	0	strict duplicate	F	0.861	Optimized codon usage
Phy00BX3T8_ACYPI	duplication_234	LOC100575859	DUPLICATION - DIFFERENT CONTIG - DNA-based dupli (DIFF NUM INTRONS)	1590	530	35.6	0.79	0.85	S	0.029	0.023	0.797	0	0	16	1	strict duplicate	F	0.809	Optimized codon usage
Phy00BWZI2_ACYPI	duplication_235	LOC103311104	DUPLICATION - DIFFERENT CONTIG - DNA-based dupli (SAME NUM INTRONS)	805	268	42.61	0.39	0.21	Eq	0	0	0	0	0	0	0	expansion	F	0.729	-
Phy00BX4KL_ACYPI	duplication_235	LOC103311961	DUPLICATION - DIFFERENT CONTIG - DNA-based dupli (SAME NUM INTRONS)	3432	1144	45.89	0.44	0.28	Eq	0	0	0	0	0	0	0	expansion	F	0.724	-
Phy0010ECL_ACYPI	duplication_236	LOC100165282	DUPLICATION - DIFFERENT CONTIG - DNA-based dupli (DIFF NUM INTRONS)	1110	370	44.68	0.91	0.9	F	0.092	0.013	0.138	0	0	28	2.5	strict duplicate	F	0.777	Optimized codon usage
Phy0010E7F_ACYPI	duplication_237	LOC100165475	TANDEM REPEAT - DNA-based dupli (DIFF NUM INTRONS)	1677	559	32.56	0.76	0.86	F	0.108	0.012	0.11	0	0	8	0.5	strict duplicate	F	0.843	Optimized codon usage
Phy0042E23_ACYPI	duplication_237	LOC103310492	TANDEM REPEAT - DNA-based dupli (DIFF NUM INTRONS)	312	104	29.17	0.28	0.14	S	0.02	0.035	1.807	0	0	9	2.9	strict duplicate	F	0.845	Optimized codon usage
Phy00BWVW2_ACYPI	duplication_238	LOC100573354	DUPLICATION - DIFFERENT CONTIG - DNA-based dupli (DIFF NUM INTRONS)	1437	479	32.01	0.64	0.6	F	0.204	0.047	0.231	0	0	71	4.9	expansion	F	0.84	Optimized codon usage
Phy00BX0S8_ACYPI	duplication_238	LOC100574061	DUPLICATION - DIFFERENT CONTIG - DNA-based dupli (DIFF NUM INTRONS)	1314	438	32.04	0.69	0.67	S	0.097	0.058	0.598	0	0	57	4.3	expansion	F	0.832	Optimized codon usage
Phy0010C2V_ACYPI	duplication_239	LOC100168458	DUPLICATION - DIFFERENT CONTIG - DNA-based dupli (DIFF NUM INTRONS)	1698	566	33.98	0.8	0.92	F	0.013	0	0	0	0	2	0.1	strict duplicate	F	0.871	Optimized codon usage
Phy00423SZ_ACYPI	duplication_239	LOC100569922	DUPLICATION - DIFFERENT CONTIG - DNA-based dupli (DIFF NUM INTRONS)	1584	528	33.9	0.77	0.86	S	0.007	0	0	0	0	1	0.1	strict duplicate	F	0.876	Optimized codon usage
Phy0042568_ACYPI	duplication_24	LOC100165462	DUPLICATION - DIFFERENT CONTIG - DNA-based dupli (DIFF NUM INTRONS)	2580	860	40.27	0.91	0.95	S	0.045	0.004	0.092	0	0	25	1	strict duplicate	T	0.799	Optimized codon usage
Phy0010D3J_ACYPI	duplication_240	LOC100167021	DUPLICATION - DIFFERENT CONTIG - DNA-based dupli (SAME NUM INTRONS)	1440	480	34.51	0.78	0.8	S	0.093	0.026	0.278	0	0	45	3.1	expansion	T	0.795	Optimized codon usage
Phy00BX4B9_ACYPI	duplication_240	LOC100161255	DUPLICATION - DIFFERENT CONTIG - DNA-based dupli (SAME NUM INTRONS)	1377	459	34.28	0.74	0.73	F	0.123	0.055	0.447	0	0	79	5.7	expansion	T	0.801	Optimized codon usage
Phy0042DGN_ACYPI	duplication_241	LOC100159044	TANDEM REPEAT - DNA-based dupli (DIFF NUM INTRONS)	2340	780	37.56	0.87	0.93	S	0	0	0.333	0	0	0	0	strict duplicate	F	0.82	Optimized codon usage
Phy00429U0_ACYPI	duplication_242	LOC100167938	TANDEM REPEAT - DNA-based dupli (DIFF NUM INTRONS)	1302	434	32.18	0.85	0.91	S	0	0	0	0	0	0	0	strict duplicate	T	0.854	Optimized codon usage
Phy00429FJ_ACYPI	duplication_243	LOC100168983	DUPLICATION - DIFFERENT CONTIG - DNA-based dupli (DIFF NUM INTRONS)	2478	826	44.55	0.87	0.95	F	0.013	0	0	0	0	5	0.2	strict duplicate	F	0.733	-
Phy0042E6Q_ACYPI	duplication_243	LOC100160105	DUPLICATION - DIFFERENT CONTIG - DNA-based dupli (DIFF NUM INTRONS)	1491	497	41.31	0.63	0.58	S	0.01	0.001	0.091	0	0	5	0.3	strict duplicate	F	0.762	-
Phy00BX0YZ_ACYPI	duplication_244	LOC103310098	TANDEM REPEAT - DNA-based dupli (DIFF NUM INTRONS)	1578	526	37.96	0.63	0.61	S	0.052	0.007	0.144	0	0	7	0.4	strict duplicate	T	0.802	Optimized codon usage
Phy00428OH_ACYPI	duplication_245	LOC100573988	DUPLICATION - SAME CONTIG - RETROCOPY	729	243	32.51	0.68	0.66	S	0.015	0.028	1.868	0	0	12	1.6	expansion	T	0.813	Optimized codon usage
Phy004215T_ACYPI	duplication_246	LOC100569388	DUPLICATION - DIFFERENT CONTIG - DNA-based dupli (SAME NUM INTRONS)	2013	671	65.87	0.85	0.86	F	0.02	0.002	0.078	0	0	10	0.5	strict duplicate	F	0.582	-
Phy00423EL_ACYPI	duplication_246	LOC100164679	DUPLICATION - DIFFERENT CONTIG - DNA-based dupli (SAME NUM INTRONS)	2013	671	66.32	0.85	0.86	S	0.005	0	0	0	0	1	0	strict duplicate	F	0.577	-
Phy0042739_ACYPI	duplication_247	LOC103310012	DUPLICATION - DIFFERENT CONTIG - DNA-based dupli (DIFF NUM INTRONS)	2253	751	28.94	0.63	0.57	F	0.037	0.01	0.26	0	0	16	0.7	strict duplicate	F	0.844	Optimized codon usage
Phy00BX0HN_ACYPI	duplication_247	LOC100574400	DUPLICATION - DIFFERENT CONTIG - DNA-based dupli (DIFF NUM INTRONS)	2364	788	28.85	0.61	0.55	S	0	0.008	982.75	0	0	8	0.3	strict duplicate	F	0.843	Optimized codon usage
Phy00BWWPW_ACYPI	duplication_248	LOC100571110	TANDEM REPEAT - DNA-based dupli (SAME NUM INTRONS)	3336	1112	30.37	0.69	0.67	S	0.079	0.018	0.222	0	0	63	1.9	strict duplicate	F	0.83	Optimized codon usage
Phy00BX08G_ACYPI	duplication_248	LOC100571594	TANDEM REPEAT - DNA-based dupli (SAME NUM INTRONS)	2571	857	31.74	0.56	0.49	F	0.103	0.08	0.776	0	0	162	6.3	strict duplicate	F	0.8	Optimized codon usage
Phy0010EV8_ACYPI	duplication_249	LOC103308303	DUPLICATION - DIFFERENT CONTIG - DNA-based dupli (SAME NUM INTRONS)	459	153	40.74	0.65	0.56	S	0.056	0.068	1.211	0	0	19	4.1	expansion	F	0.74	-
Phy0042EEA_ACYPI	duplication_249	LOC100574901	DUPLICATION - DIFFERENT CONTIG - DNA-based dupli (SAME NUM INTRONS)	459	153	44.44	0.63	0.51	F	0.49	0.156	0.318	0	0	62	13.5	expansion	F	0.705	-
Phy00BWYM7_ACYPI	duplication_25	LOC107882429	DUPLICATION - DIFFERENT CONTIG - DNA-based dupli (SAME NUM INTRONS)	501	167	32.73	0.51	0.45	S	0	0	0	0	0	0	0	strict duplicate	T	0.818	Optimized codon usage
Phy0042AYY_ACYPI	duplication_250	LOC100571104	DUPLICATION - DIFFERENT CONTIG - DNA-based dupli (SAME NUM INTRONS)	963	321	32.19	0.6	0.56	S	0.005	0.001	0.196	0	0	0	0	strict duplicate	T	0.831	Optimized codon usage
Phy00BWWAV_ACYPI	duplication_251	LOC100573805	DUPLICATION - DIFFERENT CONTIG - DNA-based dupli (DIFF NUM INTRONS)	423	141	36.64	0.47	0.33	S	0.026	0.019	0.711	0	0	5	1.2	expansion	F	0.786	Optimized codon usage
Phy00BX00O_ACYPI	duplication_252	LOC100568577	DUPLICATION - DIFFERENT CONTIG - DNA-based dupli (DIFF NUM INTRONS)	1149	383	37.08	0.61	0.55	Eq	0	0	0.5	0	0	0	0	strict duplicate	F	0.844	Optimized codon usage
Phy000XPWK_ACYPI	duplication_252	LOC100159049	DUPLICATION - DIFFERENT CONTIG - DNA-based dupli (DIFF NUM INTRONS)	2040	680	36.18	0.88	0.93	Eq	0	0	0.5	0	0	0	0	strict duplicate	F	0.848	Optimized codon usage
Phy0041ZNJ_ACYPI	duplication_254	LOC100572617	DUPLICATION - DIFFERENT CONTIG - DNA-based dupli (SAME NUM INTRONS)	2103	701	40.99	0.59	0.54	F	0.058	0.004	0.076	0	0	10	0.5	expansion	T	0.74	-
Phy0042BDB_ACYPI	duplication_254	LOC100573401	DUPLICATION - DIFFERENT CONTIG - DNA-based dupli (SAME NUM INTRONS)	2100	700	40.67	0.58	0.53	S	0.001	0.023	20.842	0	0	17	0.8	expansion	T	0.743	-
Phy000XPCE_ACYPI	duplication_255	LOC100159839	TANDEM REPEAT - DNA-based dupli (SAME NUM INTRONS)	1692	564	46.93	0.78	0.8	F	0.022	0.015	0.672	0	0	15	0.9	expansion	F	0.716	-
Phy0010GSZ_ACYPI	duplication_255	LOC100161878	TANDEM REPEAT - DNA-based dupli (SAME NUM INTRONS)	1692	564	47.46	0.79	0.82	S	0.018	0.006	0.353	0	0	9	0.5	expansion	F	0.709	-
Phy0042146_ACYPI	duplication_256	LOC100168991	DUPLICATION - DIFFERENT CONTIG - DNA-based dupli (SAME NUM INTRONS)	855	285	36.96	0.91	0.91	S	0.128	0.004	0.032	0	0	20	2.3	strict duplicate	F	0.833	Optimized codon usage
Phy00426PB_ACYPI	duplication_256	LOC103309144	DUPLICATION - DIFFERENT CONTIG - DNA-based dupli (SAME NUM INTRONS)	840	280	36.79	0.84	0.83	F	0.13	0.061	0.467	0	0	50	6	strict duplicate	F	0.813	Optimized codon usage
Phy00BWVUQ_ACYPI	duplication_257	LOC100568528	DUPLICATION - DIFFERENT CONTIG - DNA-based dupli (DIFF NUM INTRONS)	1443	481	31.81	0.7	0.69	S	0.008	0.001	0.155	0	0	2	0.1	strict duplicate	T	0.834	Optimized codon usage
Phy00BX51H_ACYPI	duplication_258	LOC107883086	TANDEM REPEAT - DNA-based dupli (DIFF NUM INTRONS)	1167	389	32.39	0.52	0.47	S	0	0	0.333	0	0	0	0	strict duplicate	F	0.815	Optimized codon usage
Phy0042EA2_ACYPI	duplication_259	LOC100570443	DUPLICATION - DIFFERENT CONTIG - DNA-based dupli (DIFF NUM INTRONS)	1053	351	43.4	0.41	0.28	F	0.037	0.011	0.307	0	0	7	0.7	expansion	F	0.76	-
Phy00BWXJZ_ACYPI	duplication_259	LOC100569537	DUPLICATION - DIFFERENT CONTIG - DNA-based dupli (DIFF NUM INTRONS)	456	152	37.94	0.32	0.14	S	0.029	0.029	0.985	0	0	13	2.9	expansion	F	0.794	Optimized codon usage
Phy00BWYTT_ACYPI	duplication_26	LOC100167440	TANDEM REPEAT - DNA-based dupli (SAME NUM INTRONS)	2022	674	34.42	0.84	0.84	F	0.008	0.002	0.247	0	0	6	0.3	strict duplicate	F	0.826	Optimized codon usage
Phy00BX4OW_ACYPI	duplication_26	LOC100165048	TANDEM REPEAT - DNA-based dupli (SAME NUM INTRONS)	2022	674	34.42	0.84	0.84	S	0.007	0.001	0.196	0	0	4	0.2	strict duplicate	F	0.827	Optimized codon usage
Phy00425BG_ACYPI	duplication_260	LOC100165172	DUPLICATION - DIFFERENT CONTIG - DNA-based dupli (SAME NUM INTRONS)	879	293	57.11	0.73	0.71	S	0.025	0	0	0	0	3	0.3	strict duplicate	T	0.634	-
Phy00423DJ_ACYPI	duplication_261	LOC100168840	DUPLICATION - DIFFERENT CONTIG - DNA-based dupli (DIFF NUM INTRONS)	933	311	51.02	0.9	0.89	S	0.005	0	0	0	0	1	0.1	strict duplicate	F	0.661	-
Phy00BWYYB_ACYPI	duplication_261	LOC100574255	DUPLICATION - DIFFERENT CONTIG - DNA-based dupli (DIFF NUM INTRONS)	786	262	51.15	0.84	0.84	F	0.009	0	0	0	0	2	0.3	strict duplicate	F	0.653	-
Phy00423TK_ACYPI	duplication_262	LOC100166002	DUPLICATION - DIFFERENT CONTIG - DNA-based dupli (DIFF NUM INTRONS)	1740	580	35.06	0.9	0.95	S	0	0	1	0	0	0	0	strict duplicate	F	0.838	Optimized codon usage
Phy00BWWLD_ACYPI	duplication_264	LOC107884760	DUPLICATION - DIFFERENT CONTIG - DNA-based dupli (SAME NUM INTRONS)	2007	669	45.44	0.74	0.82	S	0	0.001	2.335	0	0	1	0	strict duplicate	T	0.702	-
Phy00BX2W1_ACYPI	duplication_265	LOC100569983	DUPLICATION - DIFFERENT CONTIG - DNA-based dupli (SAME NUM INTRONS)	792	264	30.43	0.62	0.64	Eq	0	0	0	0	0	0	0	expansion	F	0.8	Optimized codon usage
Phy00BX17H_ACYPI	duplication_265	LOC100574359	DUPLICATION - DIFFERENT CONTIG - DNA-based dupli (SAME NUM INTRONS)	813	271	30.63	0.61	0.62	Eq	0	0	0	0	0	0	0	expansion	F	0.799	Optimized codon usage
Phy000YISF_ACYPI	duplication_266	LOC100574406	DUPLICATION - DIFFERENT CONTIG - DNA-based dupli (DIFF NUM INTRONS)	2298	766	32.42	0.65	0.53	F	0.026	0.019	0.746	0	0	29	1.3	expansion	F	0.81	Optimized codon usage
Phy00BWXE1_ACYPI	duplication_266	LOC100575166	DUPLICATION - DIFFERENT CONTIG - DNA-based dupli (DIFF NUM INTRONS)	2217	739	33.78	0.64	0.5	S	0.023	0.016	0.679	0	0	22	1	expansion	F	0.799	Optimized codon usage
Phy0042CEF_ACYPI	duplication_267	LOC100167045	DUPLICATION - DIFFERENT CONTIG - DNA-based dupli (DIFF NUM INTRONS)	555	185	30.81	0.37	0.19	S	0	0.015	977.133	0	0	2	0.4	expansion	F	0.833	Optimized codon usage
Phy00BWZYE_ACYPI	duplication_267	LOC100574324	DUPLICATION - DIFFERENT CONTIG - DNA-based dupli (DIFF NUM INTRONS)	366	122	33.33	0.35	0.17	F	0.146	0.022	0.149	0	0	9	2.5	expansion	F	0.8	Optimized codon usage
Phy000XPDP_ACYPI	duplication_268	LOC100144792	DUPLICATION - SAME CONTIG - DNA-based dupli (SAME NUM INTRONS)	1020	340	45.69	0.82	0.8	F	0.091	0.015	0.164	0	0	27	2.6	expansion	F	0.731	-
Phy0010BCR_ACYPI	duplication_268	LOC100169466	DUPLICATION - SAME CONTIG - DNA-based dupli (SAME NUM INTRONS)	1020	340	43.63	0.82	0.79	S	0.063	0.032	0.508	0	0	34	3.3	expansion	F	0.761	-
Phy00425FS_ACYPI	duplication_269	LOC100167093	DUPLICATION - DIFFERENT CONTIG - DNA-based dupli (DIFF NUM INTRONS)	2454	818	35.37	0.91	0.96	F	0.013	0	0	0	0	3	0.1	strict duplicate	F	0.854	Optimized codon usage
Phy00BX20W_ACYPI	duplication_269	LOC100162128	DUPLICATION - DIFFERENT CONTIG - DNA-based dupli (DIFF NUM INTRONS)	2319	773	35.58	0.88	0.92	S	0.009	0.001	0.089	0	0	3	0.1	strict duplicate	F	0.851	Optimized codon usage
Phy0042CYR_ACYPI	duplication_27	LOC100167597	DUPLICATION - DIFFERENT CONTIG - DNA-based dupli (DIFF NUM INTRONS)	1131	377	32.71	0.73	0.72	F	0.165	0.087	0.527	0	0	88	7.8	strict duplicate	F	0.82	Optimized codon usage
Phy0010BJR_ACYPI	duplication_270	LOC100169195	DUPLICATION - DIFFERENT CONTIG - DNA-based dupli (SAME NUM INTRONS)	2043	681	34.85	0.78	0.82	S	0.083	0.054	0.655	0	0	60	2.9	strict duplicate	F	0.796	Optimized codon usage
Phy00BWZ6W_ACYPI	duplication_270	LOC100160943	DUPLICATION - DIFFERENT CONTIG - DNA-based dupli (SAME NUM INTRONS)	2040	680	34.66	0.78	0.81	F	0.159	0.059	0.371	0	0	88	4.3	strict duplicate	F	0.792	Optimized codon usage
Phy0042CB9_ACYPI	duplication_271	LOC100571025	DUPLICATION - DIFFERENT CONTIG - DNA-based dupli (DIFF NUM INTRONS)	543	181	40.33	0.39	0.27	F	0.008	0	0	0	0	1	0.2	strict duplicate	F	0.811	Optimized codon usage
Phy0010H4T_ACYPI	duplication_271	LOC100161424	DUPLICATION - DIFFERENT CONTIG - DNA-based dupli (DIFF NUM INTRONS)	1908	636	40.41	0.82	0.93	S	0	0	0	0	0	0	0	strict duplicate	F	0.776	Optimized codon usage
Phy00427LS_ACYPI	duplication_273	LOC100163579	DUPLICATION - SAME CONTIG - DNA-based dupli (DIFF NUM INTRONS)	5280	1760	46.02	0.75	0.8	S	0	0.003	906.667	0	0	3	0.1	strict duplicate	T	0.837	Optimized codon usage
Phy00420Z9_ACYPI	duplication_274	LOC100160893	DUPLICATION - DIFFERENT CONTIG - DNA-based dupli (DIFF NUM INTRONS)	2127	709	32.39	0.7	0.9	F	0.017	0	0	0	0	1	0	strict duplicate	F	0.826	Optimized codon usage
Phy0042EZC_ACYPI	duplication_274	LOC100569066	DUPLICATION - DIFFERENT CONTIG - DNA-based dupli (DIFF NUM INTRONS)	696	232	29.6	0.42	0.32	S	0	0	0	0	0	0	0	strict duplicate	F	0.876	Optimized codon usage
Phy00BX0F8_ACYPI	duplication_275	LOC100573437	DUPLICATION - DIFFERENT CONTIG - DNA-based dupli (DIFF NUM INTRONS)	514	171	34.63	0.36	0.24	F	0.012	0	0	0	0	1	0.2	strict duplicate	F	0.856	Optimized codon usage
Phy00420OV_ACYPI	duplication_275	LOC100575002	DUPLICATION - DIFFERENT CONTIG - DNA-based dupli (DIFF NUM INTRONS)	1905	635	33.91	0.76	0.83	S	0	0	0	0	0	0	0	strict duplicate	F	0.859	Optimized codon usage
Phy00422P6_ACYPI	duplication_276	LOC100167401	DUPLICATION - DIFFERENT CONTIG - RETROCOPY	4074	1358	30.54	0.78	0.91	S	0	0	0	0	0	0	0	strict duplicate	T	0.84	Optimized codon usage
Phy00BWYVK_ACYPI	duplication_277	LOC100568672	DUPLICATION - DIFFERENT CONTIG - DNA-based dupli (DIFF NUM INTRONS)	786	262	34.22	0.64	0.59	F	0.053	0.016	0.312	0	0	16	2	expansion	T	0.821	Optimized codon usage
Phy00BX3W7_ACYPI	duplication_277	LOC107882882	DUPLICATION - DIFFERENT CONTIG - DNA-based dupli (DIFF NUM INTRONS)	1038	346	32.56	0.71	0.66	S	0.029	0.008	0.282	0	0	7	0.7	expansion	T	0.822	Optimized codon usage
Phy00425UZ_ACYPI	duplication_279	LOC107885107	DUPLICATION - DIFFERENT CONTIG - DNA-based dupli (SAME NUM INTRONS)	1446	482	40.25	0.56	0.5	S	0	0	0	0	0	0	0	expansion	F	0.788	Optimized codon usage
Phy0042134_ACYPI	duplication_28	LOC100165416	DUPLICATION - DIFFERENT CONTIG - DNA-based dupli (SAME NUM INTRONS)	6315	2105	29.71	0.48	0.5	S	0.038	0.003	0.09	0	0	3	0	strict duplicate	T	0.868	Optimized codon usage
Phy000XPJ8_ACYPI	duplication_280	LOC100159574	DUPLICATION - DIFFERENT CONTIG - DNA-based dupli (SAME NUM INTRONS)	1224	408	40.77	0.97	0.98	S	0.068	0.001	0.016	0	0	19	1.6	strict duplicate	F	0.749	-
Phy0042AWZ_ACYPI	duplication_280	LOC100164436	DUPLICATION - DIFFERENT CONTIG - DNA-based dupli (SAME NUM INTRONS)	1224	408	39.79	0.94	0.93	F	0.071	0.027	0.382	0	0	42	3.4	strict duplicate	F	0.748	-
Phy000XPP1_ACYPI	duplication_282	LOC100159350	DUPLICATION - DIFFERENT CONTIG - DNA-based dupli (DIFF NUM INTRONS)	1062	354	40.49	0.74	0.79	F	0.194	0.014	0.07	0	0	28	2.6	strict duplicate	F	0.793	Optimized codon usage
Phy0042DH6_ACYPI	duplication_282	LOC103308096	DUPLICATION - DIFFERENT CONTIG - DNA-based dupli (DIFF NUM INTRONS)	825	275	38.06	0.53	0.47	S	0.077	0.057	0.739	0	0	34	4.1	strict duplicate	F	0.786	Optimized codon usage
Phy0041ZCS_ACYPI	duplication_283	LOC100569448	DUPLICATION - DIFFERENT CONTIG - DNA-based dupli (SAME NUM INTRONS)	1944	648	39.56	0.65	0.59	S	0.13	0.086	0.66	0	1	122	6.3	strict duplicate	F	0.729	-
Phy004244K_ACYPI	duplication_283	LOC100572431	DUPLICATION - DIFFERENT CONTIG - DNA-based dupli (SAME NUM INTRONS)	1872	624	39.05	0.65	0.6	F	0.155	0.089	0.576	0	0	144	7.7	strict duplicate	F	0.732	-
Phy00BWZN2_ACYPI	duplication_284	LOC107883987	DUPLICATION - DIFFERENT CONTIG - RETROCOPY	1395	465	51.68	0.47	0.47	S	0.204	0.089	0.436	0	0	52	3.7	strict duplicate	F	0.651	-
Phy00BX28C_ACYPI	duplication_284	LOC103307798	DUPLICATION - DIFFERENT CONTIG - RETROCOPY	1521	507	52.86	0.49	0.55	F	0.249	0.023	0.091	0	0	0	0	strict duplicate	F	0.63	-
Phy000XQ8A_ACYPI	duplication_285	Rps25-1	DUPLICATION - DIFFERENT CONTIG - DNA-based dupli (SAME NUM INTRONS)	348	116	43.1	0.97	0.97	F	0.123	0.022	0.176	0	0	14	4	strict duplicate	F	0.698	-
Phy000XQ8B_ACYPI	duplication_285	Rps25-2	DUPLICATION - DIFFERENT CONTIG - DNA-based dupli (SAME NUM INTRONS)	348	116	40.52	0.98	0.98	S	0.06	0.009	0.144	0	0	7	2	strict duplicate	F	0.723	-
Phy000YF4E_ACYPI	duplication_286	LOC100570299	DUPLICATION - DIFFERENT CONTIG - DNA-based dupli (SAME NUM INTRONS)	297	99	42.76	0.6	0.5	F	0.09	0.047	0.52	0	0	11	3.7	strict duplicate	F	0.766	-
Phy00BX45U_ACYPI	duplication_286	LOC100570181	DUPLICATION - DIFFERENT CONTIG - DNA-based dupli (SAME NUM INTRONS)	297	99	41.75	0.58	0.46	S	0	0.095	998.242	0	0	13	4.4	strict duplicate	F	0.753	-
Phy00BX2I8_ACYPI	duplication_287	LOC100571640	DUPLICATION - SAME CONTIG - DNA-based dupli (SAME NUM INTRONS)	1701	567	46.97	0.59	0.49	F	0.054	0.03	0.561	0	1	36	2.1	expansion	F	0.677	-
Phy00BWY29_ACYPI	duplication_288	LOC100572588	DUPLICATION - SAME CONTIG - DNA-based dupli (SAME NUM INTRONS)	651	217	34.25	0.35	0.23	S	0.001	0.033	28.34	0	1	7	1.1	strict duplicate	T	0.848	Optimized codon usage
Phy0010GYO_ACYPI	duplication_289	LOC100161259	DUPLICATION - DIFFERENT CONTIG - DNA-based dupli (DIFF NUM INTRONS)	1179	393	40.29	0.9	0.89	S	0.001	0	0	0	0	0	0	expansion	T	0.824	Optimized codon usage
Phy00BX4QO_ACYPI	duplication_29	LOC103309392	DUPLICATION - DIFFERENT CONTIG - RETROCOPY	750	250	35.6	0.6	0.54	S	0.014	0	0	0	0	1	0.1	strict duplicate	T	0.769	-
Phy00BWY2N_ACYPI	duplication_290	LOC107885222	DUPLICATION - DIFFERENT CONTIG - DNA-based dupli (SAME NUM INTRONS)	621	207	36.23	0.46	0.22	S	0.012	0	0	0	0	0	0	expansion	T	0.746	-
Phy00BWWR3_ACYPI	duplication_291	LOC100570684	DUPLICATION - DIFFERENT CONTIG - DNA-based dupli (DIFF NUM INTRONS)	2103	701	40.51	0.58	0.52	F	0.013	0.014	1.051	0	0	16	0.8	expansion	T	0.752	-
Phy00BX2AY_ACYPI	duplication_291	LOC100163731	DUPLICATION - DIFFERENT CONTIG - DNA-based dupli (DIFF NUM INTRONS)	1182	394	31.3	0.57	0.51	S	0.004	0.018	4.387	0	0	16	1.4	expansion	T	0.852	Optimized codon usage
Phy00427XD_ACYPI	duplication_292	LOC100166248	DUPLICATION - DIFFERENT CONTIG - DNA-based dupli (SAME NUM INTRONS)	1287	429	34.81	0.87	0.87	F	0.066	0.007	0.108	0	0	21	1.6	strict duplicate	F	0.865	Optimized codon usage
Phy00BWW4Q_ACYPI	duplication_292	LOC100571394	DUPLICATION - DIFFERENT CONTIG - DNA-based dupli (SAME NUM INTRONS)	1233	411	33.5	0.82	0.79	S	0.041	0.038	0.915	0	0	42	3.4	strict duplicate	F	0.862	Optimized codon usage
Phy0010GN0_ACYPI	duplication_293	LOC100162115	DUPLICATION - DIFFERENT CONTIG - RETROCOPY	1194	398	50.67	0.66	0.63	F	0.015	0	0	0	0	1	0.1	strict duplicate	F	0.642	-
Phy00426FV_ACYPI	duplication_293	LOC103311572	DUPLICATION - DIFFERENT CONTIG - RETROCOPY	456	152	60.09	0.65	0.65	S	0	0	1	0	0	0	0	strict duplicate	F	0.558	-
Phy0042CG0_ACYPI	duplication_294	LOC100571682	DUPLICATION - SAME CONTIG - DNA-based dupli (DIFF NUM INTRONS)	2295	765	36.82	0.63	0.61	S	0.006	0.003	0.407	0	0	6	0.3	strict duplicate	T	0.748	-
Phy00BWZU1_ACYPI	duplication_295	LOC107883236	TANDEM REPEAT - DNA-based dupli (DIFF NUM INTRONS)	306	102	33.33	0.46	0.29	Eq	0	0	0	0	0	0	0	expansion	F	0.791	Optimized codon usage
Phy00BWYMR_ACYPI	duplication_295	LOC107883239	TANDEM REPEAT - DNA-based dupli (DIFF NUM INTRONS)	360	120	33.33	0.46	0.27	Eq	0	0	0	0	0	0	0	expansion	F	0.791	Optimized codon usage
Phy000YN3V_ACYPI	duplication_296	LOC107884378	DUPLICATION - DIFFERENT CONTIG - DNA-based dupli (SAME NUM INTRONS)	723	241	58.51	0.8	0.79	S	0.087	0.067	0.767	0	0	42	5.8	strict duplicate	F	0.556	-
Phy0010F3M_ACYPI	duplication_296	LOC100164228	DUPLICATION - DIFFERENT CONTIG - DNA-based dupli (SAME NUM INTRONS)	720	240	60.83	0.88	0.91	F	0.102	0.002	0.018	0	0	13	1.8	strict duplicate	F	0.54	-
Phy00108Z2_ACYPI	duplication_297	LOC103308697	DUPLICATION - DIFFERENT CONTIG - RETROCOPY	552	184	35.51	0.54	0.47	F	0.026	0.059	2.237	0	0	11	2	strict duplicate	F	0.834	Optimized codon usage
Phy000YEPS_ACYPI	duplication_297	LOC103308957	DUPLICATION - DIFFERENT CONTIG - RETROCOPY	324	108	32.41	0.49	0.42	S	0	0	0	0	0	0	0	strict duplicate	F	0.84	Optimized codon usage
Phy00BX0PE_ACYPI	duplication_299	LOC107882353	DUPLICATION - DIFFERENT CONTIG - DNA-based dupli (SAME NUM INTRONS)	495	165	36.57	0.67	0.75	F	0	0.003	919.667	0	0	0	0	expansion	F	0.789	Optimized codon usage
Phy00BX0V1_ACYPI	duplication_299	LOC107885570	DUPLICATION - DIFFERENT CONTIG - DNA-based dupli (SAME NUM INTRONS)	495	165	36.57	0.67	0.77	S	0	0	0	0	0	0	0	expansion	F	0.789	Optimized codon usage
Phy0010BCJ_ACYPI	duplication_3	LOC103309823	DUPLICATION - DIFFERENT CONTIG - DNA-based dupli (SAME NUM INTRONS)	732	244	35.38	0.86	0.85	F	0.101	0.058	0.576	0	0	40	5.5	strict duplicate	F	0.845	Optimized codon usage
Phy0010FCE_ACYPI	duplication_3	LOC100163905	DUPLICATION - DIFFERENT CONTIG - DNA-based dupli (SAME NUM INTRONS)	744	248	35.48	0.96	0.99	S	0.042	0	0	0	0	4	0.5	strict duplicate	F	0.854	Optimized codon usage
Phy00BWWXC_ACYPI	duplication_30	LOC100575586	DUPLICATION - SAME CONTIG - DNA-based dupli (DIFF NUM INTRONS)	3426	1142	27.61	0.56	0.51	Eq	0	0.001	823	0	0	1	0	strict duplicate	F	0.861	Optimized codon usage
Phy00BX19I_ACYPI	duplication_30	LOC100575421	DUPLICATION - SAME CONTIG - DNA-based dupli (DIFF NUM INTRONS)	1602	534	27.59	0.4	0.25	Eq	0	0.001	702	0	0	1	0.1	strict duplicate	F	0.866	Optimized codon usage
Phy00BWVJ4_ACYPI	duplication_300	LOC103311522	DUPLICATION - DIFFERENT CONTIG - DNA-based dupli (DIFF NUM INTRONS)	325	108	25.85	0.39	0.22	F	0	0.008	943.667	0	0	2	0.6	strict duplicate	F	0.882	Optimized codon usage
Phy00BWZZ4_ACYPI	duplication_300	LOC100575678	DUPLICATION - DIFFERENT CONTIG - DNA-based dupli (DIFF NUM INTRONS)	1044	348	29.6	0.62	0.58	S	0	0	0	0	0	0	0	strict duplicate	F	0.89	Optimized codon usage
Phy0010GCP_ACYPI	duplication_301	LOC100162501	DUPLICATION - DIFFERENT CONTIG - DNA-based dupli (SAME NUM INTRONS)	648	216	39.51	0.94	0.94	S	0.055	0.003	0.045	0	0	8	1.2	strict duplicate	F	0.741	-
Phy00428RU_ACYPI	duplication_301	LOC100165636	DUPLICATION - DIFFERENT CONTIG - DNA-based dupli (SAME NUM INTRONS)	648	216	39.51	0.9	0.88	F	0.083	0.036	0.437	0	0	27	4.2	strict duplicate	F	0.75	-
Phy00BWWVO_ACYPI	duplication_302	LOC100569120	DUPLICATION - DIFFERENT CONTIG - DNA-based dupli (DIFF NUM INTRONS)	705	235	33.33	0.43	0.32	F	0.01	0	0	0	0	1	0.1	strict duplicate	F	0.862	Optimized codon usage
Phy00BX53G_ACYPI	duplication_302	LOC100165808	DUPLICATION - DIFFERENT CONTIG - DNA-based dupli (DIFF NUM INTRONS)	2118	706	32.15	0.56	0.51	S	0.01	0	0	0	0	1	0	strict duplicate	F	0.839	Optimized codon usage
Phy00108FD_ACYPI	duplication_303	LOC107884174	DUPLICATION - DIFFERENT CONTIG - DNA-based dupli (DIFF NUM INTRONS)	420	140	33.1	0.27	0.15	F	0.1	0.112	1.121	0	0	35	8.3	expansion	F	0.78	Optimized codon usage
Phy004205C_ACYPI	duplication_303	LOC100574445	DUPLICATION - DIFFERENT CONTIG - DNA-based dupli (DIFF NUM INTRONS)	1821	607	46.79	0.44	0.46	S	0.088	0.049	0.558	0	0	21	1.2	expansion	F	0.685	-
Phy00BX3A5_ACYPI	duplication_304	LOC100571967	TANDEM REPEAT - DNA-based dupli (DIFF NUM INTRONS)	477	159	42.77	0.5	0.35	F	0.047	0.01	0.221	0	0	2	0.4	strict duplicate	F	0.732	-
Phy00BWY09_ACYPI	duplication_304	LOC103310326	TANDEM REPEAT - DNA-based dupli (DIFF NUM INTRONS)	621	207	39.13	0.58	0.5	S	0	0	0	0	0	0	0	strict duplicate	F	0.759	-
Phy0042D4G_ACYPI	duplication_305	LOC100160111	DUPLICATION - DIFFERENT CONTIG - DNA-based dupli (DIFF NUM INTRONS)	1764	588	42.57	0.76	0.84	S	0	0	0	0	0	0	0	strict duplicate	F	0.74	-
Phy00BX0RX_ACYPI	duplication_306	LOC100569023	DUPLICATION - DIFFERENT CONTIG - DNA-based dupli (DIFF NUM INTRONS)	1959	653	29.56	0.34	0.14	S	0.101	0.055	0.544	0	0	32	1.6	expansion	F	0.845	Optimized codon usage
Phy00BX3LV_ACYPI	duplication_306	LOC100575556	DUPLICATION - DIFFERENT CONTIG - DNA-based dupli (DIFF NUM INTRONS)	2124	708	30.04	0.35	0.15	F	0.278	0.092	0.329	0	0	72	3.4	expansion	F	0.84	Optimized codon usage
Phy00BWYCG_ACYPI	duplication_307	LOC107885712	DUPLICATION - DIFFERENT CONTIG - RETROCOPY	255	85	37.25	0.28	0.13	F	0.02	0	0	0	0	1	0.4	strict duplicate	F	0.8	Optimized codon usage
Phy0010EHF_ACYPI	duplication_307	LOC100165101	DUPLICATION - DIFFERENT CONTIG - RETROCOPY	1833	611	43.04	0.79	0.94	S	0	0	0	0	0	0	0	strict duplicate	F	0.722	-
Phy00BWYXO_ACYPI	duplication_308	LOC100574629	DUPLICATION - DIFFERENT CONTIG - DNA-based dupli (DIFF NUM INTRONS)	762	254	34.38	0.44	0.28	F	0.047	0.015	0.317	0	0	4	0.5	expansion	T	0.816	Optimized codon usage
Phy000XPXS_ACYPI	duplication_309	LOC100159002	DUPLICATION - DIFFERENT CONTIG - DNA-based dupli (DIFF NUM INTRONS)	744	248	44.09	0.81	0.88	Eq	0	0	0	0	0	0	0	strict duplicate	F	0.757	-
Phy00BX29R_ACYPI	duplication_309	LOC100569315	DUPLICATION - DIFFERENT CONTIG - DNA-based dupli (DIFF NUM INTRONS)	318	106	36.79	0.47	0.38	Eq	0	0	0	0	0	0	0	strict duplicate	F	0.852	Optimized codon usage
Phy00BX4HD_ACYPI	duplication_310	LOC107884808	DUPLICATION - DIFFERENT CONTIG - DNA-based dupli (SAME NUM INTRONS)	1011	337	41.35	0.47	0.34	S	0	0	0	0	0	0	0	expansion	T	0.813	Optimized codon usage
Phy007B5E0_ACYPI	duplication_311	LOC107883726	DUPLICATION - SAME CONTIG - DNA-based dupli (DIFF NUM INTRONS)	1050	350	31.62	0.52	0.44	S	0	0	0.5	0	0	0	0	strict duplicate	F	0.829	Optimized codon usage
Phy00BX1VX_ACYPI	duplication_311	LOC107883671	DUPLICATION - SAME CONTIG - DNA-based dupli (DIFF NUM INTRONS)	1860	620	31.94	0.49	0.39	F	0	0	0.333	0	0	0	0	strict duplicate	F	0.825	Optimized codon usage
Phy00BWX3H_ACYPI	duplication_312	LOC107885147	DUPLICATION - SAME CONTIG - DNA-based dupli (DIFF NUM INTRONS)	498	166	34.34	0.59	0.59	F	0.059	0.004	0.068	0	0	6	1.2	expansion	F	0.797	Optimized codon usage
Phy00BX2A1_ACYPI	duplication_313	LOC100164872	DUPLICATION - DIFFERENT CONTIG - DNA-based dupli (SAME NUM INTRONS)	1011	337	34.03	0.75	0.72	F	0.325	0.111	0.341	0	1	96	9.5	strict duplicate	F	0.823	Optimized codon usage
Phy0042B0D_ACYPI	duplication_313	LOC100165561	DUPLICATION - DIFFERENT CONTIG - DNA-based dupli (SAME NUM INTRONS)	1083	361	35.36	0.89	0.93	S	0.13	0.001	0.005	0	0	17	1.6	strict duplicate	F	0.817	Optimized codon usage
Phy000XPSU_ACYPI	duplication_314	LOC100159195	DUPLICATION - DIFFERENT CONTIG - DNA-based dupli (DIFF NUM INTRONS)	756	252	33.99	0.89	0.97	S	0	0	0	0	0	0	0	strict duplicate	F	0.869	Optimized codon usage
Phy00426K4_ACYPI	duplication_316	LOC100162645	DUPLICATION - DIFFERENT CONTIG - DNA-based dupli (DIFF NUM INTRONS)	336	112	31.55	0.81	0.89	Eq	0	0	0	0	0	0	0	strict duplicate	F	0.884	Optimized codon usage
Phy0042CJL_ACYPI	duplication_316	LOC100568515	DUPLICATION - DIFFERENT CONTIG - DNA-based dupli (DIFF NUM INTRONS)	190	63	29.47	0.61	0.49	Eq	0	0	0	0	0	0	0	strict duplicate	F	0.877	Optimized codon usage
Phy00BX1ND_ACYPI	duplication_317	LOC100575057	DUPLICATION - DIFFERENT CONTIG - DNA-based dupli (DIFF NUM INTRONS)	972	324	30.56	0.92	0.94	F	0.012	0	0	0	0	2	0.2	strict duplicate	F	0.843	Optimized codon usage
Phy00422VI_ACYPI	duplication_318	LOC100164084	DUPLICATION - DIFFERENT CONTIG - DNA-based dupli (SAME NUM INTRONS)	3555	1185	31.81	0.89	0.89	F	0.014	0.001	0.078	0	0	10	0.3	strict duplicate	F	0.853	Optimized codon usage
Phy00423PX_ACYPI	duplication_318	LOC100165064	DUPLICATION - DIFFERENT CONTIG - DNA-based dupli (SAME NUM INTRONS)	3555	1185	31.84	0.89	0.89	S	0.007	0.001	0.096	0	0	6	0.2	strict duplicate	F	0.854	Optimized codon usage
Phy000YMH5_ACYPI	duplication_319	LOC100570995	DUPLICATION - DIFFERENT CONTIG - DNA-based dupli (SAME NUM INTRONS)	687	229	31	0.47	0.36	F	0.382	0.107	0.28	0	0	49	7.1	strict duplicate	F	0.821	Optimized codon usage
Phy00BWXCB_ACYPI	duplication_32	LOC107883252	DUPLICATION - DIFFERENT CONTIG - DNA-based dupli (DIFF NUM INTRONS)	834	278	32.49	0.58	0.52	F	0.149	0.009	0.062	0	0	16	1.9	expansion	T	0.845	Optimized codon usage
Phy00BX4DK_ACYPI	duplication_32	LOC100568985	DUPLICATION - DIFFERENT CONTIG - DNA-based dupli (DIFF NUM INTRONS)	1026	342	32.36	0.58	0.55	S	0	0.039	996.026	0	0	0	0	expansion	T	0.834	Optimized codon usage
Phy00BX1B6_ACYPI	duplication_320	LOC100568940	DUPLICATION - SAME CONTIG - DNA-based dupli (DIFF NUM INTRONS)	414	138	34.78	0.38	0.09	F	0.024	0	0	0	0	1	0.2	expansion	F	0.805	Optimized codon usage
Phy00BX1XB_ACYPI	duplication_320	LOC100569735	DUPLICATION - SAME CONTIG - DNA-based dupli (DIFF NUM INTRONS)	258	86	34.11	0.36	0.06	S	0	0	0	0	0	0	0	expansion	F	0.782	Optimized codon usage
Phy00BWZA1_ACYPI	duplication_321	LOC100163573	DUPLICATION - SAME CONTIG - DNA-based dupli (DIFF NUM INTRONS)	405	135	36.3	0.21	0.08	F	0.034	0	0	0	0	2	0.5	strict duplicate	F	0.854	Optimized codon usage
Phy00BX3GA_ACYPI	duplication_321	LOC100159564	DUPLICATION - SAME CONTIG - DNA-based dupli (DIFF NUM INTRONS)	4605	1535	35.72	0.78	0.9	S	0	0	0	0	0	0	0	strict duplicate	F	0.852	Optimized codon usage
Phy00BWWBM_ACYPI	duplication_322	LOC107883251	DUPLICATION - DIFFERENT CONTIG - DNA-based dupli (DIFF NUM INTRONS)	1035	345	35.46	0.45	0.34	S	0	0.017	1000.82	0	0	2	0.2	strict duplicate	F	0.831	Optimized codon usage
Phy00BX19C_ACYPI	duplication_323	LOC107884422	DUPLICATION - DIFFERENT CONTIG - DNA-based dupli (DIFF NUM INTRONS)	429	143	46.15	0.55	0.43	S	0	0.049	1007.53	0	0	8	1.9	strict duplicate	F	0.754	-
Phy00BX3TR_ACYPI	duplication_323	LOC107883350	DUPLICATION - DIFFERENT CONTIG - DNA-based dupli (DIFF NUM INTRONS)	306	102	49.35	0.61	0.51	F	0.204	0.049	0.238	0	0	17	5.6	strict duplicate	F	0.746	-
Phy00BX2XI_ACYPI	duplication_324	LOC100574504	DUPLICATION - DIFFERENT CONTIG - DNA-based dupli (DIFF NUM INTRONS)	636	212	35.69	0.49	0.39	F	0.049	0.004	0.077	0	1	3	0.5	expansion	F	0.781	Optimized codon usage
Phy00BX3V7_ACYPI	duplication_324	LOC107884721	DUPLICATION - DIFFERENT CONTIG - DNA-based dupli (DIFF NUM INTRONS)	300	100	29.33	0.42	0.3	S	0.028	0.018	0.633	0	0	6	2	expansion	F	0.835	Optimized codon usage
Phy00429T3_ACYPI	duplication_325	LOC100163222	DUPLICATION - DIFFERENT CONTIG - RETROCOPY	1281	427	55.97	0.66	0.64	F	0.01	0	0	0	0	1	0.1	strict duplicate	F	0.616	-
Phy00BWVV9_ACYPI	duplication_325	LOC103310464	DUPLICATION - DIFFERENT CONTIG - RETROCOPY	517	172	57.83	0.45	0.32	S	0	0.003	120.619	0	0	1	0.2	strict duplicate	F	0.601	-
Phy00BWZ8Z_ACYPI	duplication_326	LOC100161681	DUPLICATION - SAME CONTIG - DNA-based dupli (DIFF NUM INTRONS)	2568	856	32.75	0.81	0.93	S	0.064	0.009	0.14	0	0	13	0.5	strict duplicate	F	0.867	Optimized codon usage
Phy00BX4TX_ACYPI	duplication_326	LOC103309160	DUPLICATION - SAME CONTIG - DNA-based dupli (DIFF NUM INTRONS)	816	272	35.17	0.4	0.29	F	0.094	0.023	0.248	0	0	23	2.8	strict duplicate	F	0.858	Optimized codon usage
Phy00BWVDH_ACYPI	duplication_327	LOC103308776	DUPLICATION - DIFFERENT CONTIG - RETROCOPY	597	199	28.64	0.47	0.37	S	0.016	0.01	0.658	0	0	4	0.7	strict duplicate	F	0.885	Optimized codon usage
Phy00BX3XU_ACYPI	duplication_327	LOC103309400	DUPLICATION - DIFFERENT CONTIG - RETROCOPY	1809	603	31.73	0.49	0.33	F	0.036	0	0	0	0	0	0	strict duplicate	F	0.872	Optimized codon usage
Phy007B3OU_ACYPI	duplication_329	LOC100568472	DUPLICATION - DIFFERENT CONTIG - DNA-based dupli (SAME NUM INTRONS)	615	205	35.12	0.63	0.61	S	0.002	0.017	6.659	0	0	6	1	expansion	T	0.799	Optimized codon usage
Phy00BX4KW_ACYPI	duplication_329	LOC107885145	DUPLICATION - DIFFERENT CONTIG - DNA-based dupli (SAME NUM INTRONS)	579	193	34.54	0.63	0.6	F	0.016	0.027	1.685	0	0	11	1.9	expansion	T	0.804	Optimized codon usage
Phy0042AEI_ACYPI	duplication_33	LOC103307933	DUPLICATION - DIFFERENT CONTIG - DNA-based dupli (SAME NUM INTRONS)	396	132	56.06	0.56	0.48	S	0.049	0.026	0.537	0	0	10	2.5	strict duplicate	F	0.639	-
Phy00BWVX8_ACYPI	duplication_33	LOC107885664	DUPLICATION - DIFFERENT CONTIG - DNA-based dupli (SAME NUM INTRONS)	552	184	56.52	0.64	0.58	F	0.062	0.021	0.337	0	0	9	1.6	strict duplicate	F	0.609	-
Phy000YKAC_ACYPI	duplication_330	LOC103309782	DUPLICATION - DIFFERENT CONTIG - DNA-based dupli (DIFF NUM INTRONS)	978	326	32.52	0.47	0.31	F	1.295	0.311	0.241	0	0	123	12.6	expansion	F	0.819	Optimized codon usage
Phy0042DK2_ACYPI	duplication_330	LOC100159172	DUPLICATION - DIFFERENT CONTIG - DNA-based dupli (DIFF NUM INTRONS)	1353	451	31.93	0.51	0.39	S	0.461	0.139	0.302	0	0	65	4.8	expansion	F	0.812	Optimized codon usage
Phy00BWVOD_ACYPI	duplication_331	LOC100569507	TANDEM REPEAT - DNA-based dupli (DIFF NUM INTRONS)	2835	945	34.71	0.53	0.44	S	0.063	0.024	0.375	0	0	37	1.3	expansion	T	0.817	Optimized codon usage
Phy0042ABB_ACYPI	duplication_332	LOC100572738	DUPLICATION - DIFFERENT CONTIG - DNA-based dupli (SAME NUM INTRONS)	1629	543	28.18	0.63	0.6	S	0.071	0.057	0.8	0	0	71	4.4	strict duplicate	F	0.845	Optimized codon usage
Phy00BX4PI_ACYPI	duplication_333	LOC100574548	DUPLICATION - DIFFERENT CONTIG - DNA-based dupli (DIFF NUM INTRONS)	747	249	36.28	0.89	0.86	Eq	0	0	0	0	0	0	0	strict duplicate	F	0.802	Optimized codon usage
Phy0010GR8_ACYPI	duplication_333	LOC100161942	DUPLICATION - DIFFERENT CONTIG - DNA-based dupli (DIFF NUM INTRONS)	840	280	37.98	0.94	0.94	Eq	0	0	0	0	0	0	0	strict duplicate	F	0.783	Optimized codon usage
Phy004239H_ACYPI	duplication_334	LOC100163567	DUPLICATION - DIFFERENT CONTIG - DNA-based dupli (DIFF NUM INTRONS)	2697	899	35.19	0.69	0.78	S	0.005	0	0	0	1	1	0	expansion	F	0.814	Optimized codon usage
Phy00BWZFM_ACYPI	duplication_334	LOC100574745	DUPLICATION - DIFFERENT CONTIG - DNA-based dupli (DIFF NUM INTRONS)	1140	380	35.61	0.44	0.35	F	0.005	0.004	0.662	0	0	3	0.3	expansion	F	0.815	Optimized codon usage
Phy00BX1P5_ACYPI	duplication_335	LOC100571678	DUPLICATION - DIFFERENT CONTIG - DNA-based dupli (DIFF NUM INTRONS)	576	192	29.86	0.4	0.24	S	0	0.045	529.706	0	0	7	1.2	strict duplicate	F	0.858	Optimized codon usage
Phy00BX3EU_ACYPI	duplication_335	LOC100573795	DUPLICATION - DIFFERENT CONTIG - DNA-based dupli (DIFF NUM INTRONS)	855	285	29.94	0.4	0.2	F	0.022	0	0	0	0	1	0.1	strict duplicate	F	0.826	Optimized codon usage
Phy00424C1_ACYPI	duplication_336	LOC100163199	DUPLICATION - SAME CONTIG - DNA-based dupli (SAME NUM INTRONS)	1920	640	47.66	0.79	0.81	F	0.035	0.005	0.146	0	0	21	1.1	expansion	F	0.695	-
Phy00424OS_ACYPI	duplication_336	LOC100161153	DUPLICATION - SAME CONTIG - DNA-based dupli (SAME NUM INTRONS)	1914	638	47.91	0.79	0.8	S	0.001	0.005	7.711	0	0	7	0.4	expansion	F	0.697	-
Phy0010D0I_ACYPI	duplication_337	LOC100167137	DUPLICATION - DIFFERENT CONTIG - DNA-based dupli (DIFF NUM INTRONS)	1611	537	32.53	0.84	0.93	S	0.027	0	0	0	0	4	0.2	strict duplicate	F	0.821	Optimized codon usage
Phy00BX1GX_ACYPI	duplication_337	LOC107884664	DUPLICATION - DIFFERENT CONTIG - DNA-based dupli (DIFF NUM INTRONS)	789	263	35.74	0.48	0.39	F	0.215	0.111	0.515	0	0	51	6.5	strict duplicate	F	0.795	Optimized codon usage
Phy00BWY8X_ACYPI	duplication_339	LOC100572474	TANDEM REPEAT - DNA-based dupli (SAME NUM INTRONS)	564	188	41.49	0.52	0.27	S	0	0	0	0	0	0	0	expansion	F	0.754	-
Phy00BX1DG_ACYPI	duplication_339	LOC100169554	TANDEM REPEAT - DNA-based dupli (SAME NUM INTRONS)	654	218	41.9	0.55	0.32	F	0	0	2	0	0	0	0	expansion	F	0.75	-
Phy00BWVQ3_ACYPI	duplication_34	LOC100161852	DUPLICATION - DIFFERENT CONTIG - DNA-based dupli (DIFF NUM INTRONS)	837	279	57.95	0.42	0.23	F	0.008	0	0	0	0	1	0.1	strict duplicate	F	0.59	-
Phy00BWVQA_ACYPI	duplication_34	LOC100164976	DUPLICATION - DIFFERENT CONTIG - DNA-based dupli (DIFF NUM INTRONS)	3174	1058	58.82	0.63	0.75	S	0	0	0	0	0	0	0	strict duplicate	F	0.59	-
Phy000YQ1R_ACYPI	duplication_340	LOC103310866	DUPLICATION - DIFFERENT CONTIG - DNA-based dupli (DIFF NUM INTRONS)	513	171	33.72	0.36	0.18	S	0.145	0.13	0.895	0	0	35	6.8	strict duplicate	F	0.829	Optimized codon usage
Phy00BWZE5_ACYPI	duplication_341	LOC103308721	DUPLICATION - DIFFERENT CONTIG - RETROCOPY	1311	437	38.52	0.6	0.61	F	0	0.007	1012.29	0	0	1	0.1	strict duplicate	F	0.75	-
Phy00BWXF2_ACYPI	duplication_341	LOC100575610	DUPLICATION - DIFFERENT CONTIG - RETROCOPY	1536	512	38.67	0.56	0.55	S	0	0	0	0	0	0	0	strict duplicate	F	0.758	-
Phy00BWYJX_ACYPI	duplication_342	LOC100569326	DUPLICATION - DIFFERENT CONTIG - DNA-based dupli (DIFF NUM INTRONS)	627	209	31.58	0.54	0.48	S	0	0	0	0	0	0	0	expansion	F	0.837	Optimized codon usage
Phy004200E_ACYPI	duplication_343	LOC100159239	DUPLICATION - DIFFERENT CONTIG - DNA-based dupli (DIFF NUM INTRONS)	1731	577	47.66	0.71	0.77	S	0	0	0	0	0	0	0	expansion	F	0.703	-
Phy00425R2_ACYPI	duplication_344	LOC100163086	DUPLICATION - DIFFERENT CONTIG - DNA-based dupli (DIFF NUM INTRONS)	1740	580	35.06	0.74	0.89	F	0.008	0	0	0	0	1	0.1	strict duplicate	F	0.863	Optimized codon usage
Phy00BWWSU_ACYPI	duplication_344	LOC100568643	DUPLICATION - DIFFERENT CONTIG - DNA-based dupli (DIFF NUM INTRONS)	792	264	36.74	0.45	0.42	S	0	0	0	0	0	0	0	strict duplicate	F	0.84	Optimized codon usage
Phy0010C3T_ACYPI	duplication_345	LOC103310338	DUPLICATION - DIFFERENT CONTIG - DNA-based dupli (DIFF NUM INTRONS)	504	168	54.96	0.49	0.42	F	0.12	0.046	0.384	0	1	24	4.8	strict duplicate	F	0.614	-
Phy000XPX5_ACYPI	duplication_345	LOC100159027	DUPLICATION - DIFFERENT CONTIG - DNA-based dupli (DIFF NUM INTRONS)	1068	356	47.38	0.86	0.94	S	0.099	0.005	0.055	0	0	13	1.2	strict duplicate	F	0.691	-
Phy00BX1MD_ACYPI	duplication_346	LOC103309102	DUPLICATION - DIFFERENT CONTIG - DNA-based dupli (SAME NUM INTRONS)	504	168	55.95	0.49	0.45	S	0.784	0.109	0.139	0	0	23	4.6	strict duplicate	F	0.604	-
Phy00BX378_ACYPI	duplication_346	LOC103309148	DUPLICATION - DIFFERENT CONTIG - DNA-based dupli (SAME NUM INTRONS)	519	173	56.26	0.49	0.43	F	7.849	0.081	0.01	0	0	48	9.2	strict duplicate	F	0.629	-
Phy00BX50I_ACYPI	duplication_347	LOC100569237	DUPLICATION - DIFFERENT CONTIG - DNA-based dupli (DIFF NUM INTRONS)	849	283	33.33	0.75	0.71	F	0.009	0	0	0	0	1	0.1	strict duplicate	F	0.839	Optimized codon usage
Phy0010GJU_ACYPI	duplication_347	LOC100162234	DUPLICATION - DIFFERENT CONTIG - DNA-based dupli (DIFF NUM INTRONS)	1152	384	34.72	0.82	0.83	S	0	0	0	0	0	0	0	strict duplicate	F	0.838	Optimized codon usage
Phy0042F0S_ACYPI	duplication_348	LOC100575454	DUPLICATION - DIFFERENT CONTIG - DNA-based dupli (DIFF NUM INTRONS)	1149	383	33.25	0.7	0.73	S	0.058	0.047	0.797	0	0	32	2.8	expansion	F	0.829	Optimized codon usage
Phy00BX4I2_ACYPI	duplication_348	LOC100573662	DUPLICATION - DIFFERENT CONTIG - DNA-based dupli (DIFF NUM INTRONS)	1206	402	33.42	0.67	0.66	F	0.073	0.044	0.605	0	0	34	2.8	expansion	F	0.822	Optimized codon usage
Phy004285Z_ACYPI	duplication_349	LOC100572775	DUPLICATION - DIFFERENT CONTIG - DNA-based dupli (DIFF NUM INTRONS)	1164	388	30.24	0.51	0.45	S	0.022	0.013	0.596	0	0	9	0.8	strict duplicate	T	0.841	Optimized codon usage
Phy00427CU_ACYPI	duplication_35	LOC100158676	DUPLICATION - DIFFERENT CONTIG - DNA-based dupli (DIFF NUM INTRONS)	3390	1130	49.71	0.75	0.82	F	0.018	0	0	0	0	3	0.1	strict duplicate	F	0.696	-
Phy00BWYX0_ACYPI	duplication_35	LOC100160568	DUPLICATION - DIFFERENT CONTIG - DNA-based dupli (DIFF NUM INTRONS)	1143	381	56.52	0.42	0.32	S	0	0	0	0	0	0	0	strict duplicate	F	0.611	-
Phy0010E6B_ACYPI	duplication_350	LOC107882141	DUPLICATION - DIFFERENT CONTIG - DNA-based dupli (DIFF NUM INTRONS)	2427	809	32.92	0.84	0.9	S	0	0.001	1474	0	0	2	0.1	strict duplicate	F	0.865	Optimized codon usage
Phy00BX054_ACYPI	duplication_350	LOC100165519	DUPLICATION - DIFFERENT CONTIG - DNA-based dupli (DIFF NUM INTRONS)	1272	424	32.39	0.55	0.49	F	0.011	0.005	0.466	0	0	4	0.3	strict duplicate	F	0.867	Optimized codon usage
Phy00426S6_ACYPI	duplication_351	LOC100570927	TANDEM REPEAT - DNA-based dupli (SAME NUM INTRONS)	537	179	30.91	0.77	0.75	S	0	0.005	1060.2	0	0	2	0.4	strict duplicate	F	0.792	Optimized codon usage
Phy00BWXDX_ACYPI	duplication_351	LOC100570821	TANDEM REPEAT - DNA-based dupli (SAME NUM INTRONS)	537	179	31.1	0.77	0.76	F	0.011	0	0	0	0	1	0.2	strict duplicate	F	0.792	Optimized codon usage
Phy00BX0UC_ACYPI	duplication_352	LOC100574696	DUPLICATION - DIFFERENT CONTIG - DNA-based dupli (DIFF NUM INTRONS)	1134	378	40.56	0.44	0.32	S	0.024	0.019	0.796	0	0	13	1.1	expansion	T	0.71	-
Phy001073D_ACYPI	duplication_353	LOC103308127	DUPLICATION - DIFFERENT CONTIG - DNA-based dupli (SAME NUM INTRONS)	651	217	31.64	0.59	0.56	S	0	0.007	1045.86	0	1	2	0.3	strict duplicate	F	0.832	Optimized codon usage
Phy00BX4ZB_ACYPI	duplication_353	LOC103309336	DUPLICATION - DIFFERENT CONTIG - DNA-based dupli (SAME NUM INTRONS)	927	309	29.88	0.58	0.5	F	0.05	0.003	0.05	0	0	4	0.4	strict duplicate	F	0.839	Optimized codon usage
Phy0010GF3_ACYPI	duplication_354	LOC100162415	DUPLICATION - DIFFERENT CONTIG - DNA-based dupli (SAME NUM INTRONS)	1644	548	33.76	0.87	0.89	F	0.07	0.003	0.039	0	0	21	1.3	strict duplicate	T	0.827	Optimized codon usage
Phy00BX1K6_ACYPI	duplication_355	LOC107885027	DUPLICATION - DIFFERENT CONTIG - DNA-based dupli (DIFF NUM INTRONS)	1497	499	32.4	0.59	0.51	S	0	0	0	0	0	0	0	expansion	F	0.846	Optimized codon usage
Phy00BWXOQ_ACYPI	duplication_356	LOC107884570	DUPLICATION - SAME CONTIG - DNA-based dupli (DIFF NUM INTRONS)	576	192	34.72	0.55	0.5	S	0.091	0.065	0.722	0	1	20	3.5	strict duplicate	F	0.811	Optimized codon usage
Phy00BWYBZ_ACYPI	duplication_356	LOC107884569	DUPLICATION - SAME CONTIG - DNA-based dupli (DIFF NUM INTRONS)	903	301	34.66	0.46	0.36	F	0.106	0.063	0.596	0	0	23	2.5	strict duplicate	F	0.793	Optimized codon usage
Phy00BWZV7_ACYPI	duplication_357	LOC100570835	DUPLICATION - DIFFERENT CONTIG - DNA-based dupli (SAME NUM INTRONS)	1884	628	27.12	0.65	0.63	S	0.06	0.036	0.596	0	1	39	2.1	strict duplicate	F	0.869	Optimized codon usage
Phy004222C_ACYPI	duplication_357	LOC100570267	DUPLICATION - DIFFERENT CONTIG - DNA-based dupli (SAME NUM INTRONS)	1833	611	27.61	0.64	0.61	F	0.118	0.037	0.316	0	0	50	2.7	strict duplicate	F	0.86	Optimized codon usage
Phy0010FQ4_ACYPI	duplication_358	LOC100163367	DUPLICATION - DIFFERENT CONTIG - DNA-based dupli (SAME NUM INTRONS)	2403	801	38.04	0.9	0.91	S	0.085	0.004	0.053	0	0	44	1.8	strict duplicate	F	0.815	Optimized codon usage
Phy0042BQP_ACYPI	duplication_358	LOC107884025	DUPLICATION - DIFFERENT CONTIG - DNA-based dupli (SAME NUM INTRONS)	2346	782	37.68	0.85	0.83	F	0.087	0.04	0.458	0	0	94	4	strict duplicate	F	0.825	Optimized codon usage
Phy00BX313_ACYPI	duplication_359	LOC100160748	DUPLICATION - DIFFERENT CONTIG - DNA-based dupli (DIFF NUM INTRONS)	1848	616	33.87	0.68	0.68	S	0.093	0.037	0.392	0	0	30	1.6	strict duplicate	F	0.83	Optimized codon usage
Phy00BX3OH_ACYPI	duplication_359	LOC100169292	DUPLICATION - DIFFERENT CONTIG - DNA-based dupli (DIFF NUM INTRONS)	1182	394	34.69	0.55	0.48	F	0.283	0.078	0.275	0	0	73	6.2	strict duplicate	F	0.817	Optimized codon usage
Phy00BX51I_ACYPI	duplication_36	LOC100169445	DUPLICATION - DIFFERENT CONTIG - DNA-based dupli (DIFF NUM INTRONS)	1311	437	45.92	0.74	0.86	F	0	0.005	926	0	0	1	0.1	strict duplicate	F	0.687	-
Phy00423BY_ACYPI	duplication_36	LOC103311722	DUPLICATION - DIFFERENT CONTIG - DNA-based dupli (DIFF NUM INTRONS)	357	119	49.3	0.36	0.21	S	0	0	0	0	0	0	0	strict duplicate	F	0.639	-
Phy00BWXQ2_ACYPI	duplication_360	LOC100573362	TANDEM REPEAT - DNA-based dupli (DIFF NUM INTRONS)	807	269	46.96	0.53	0.46	F	0.057	0.03	0.529	0	0	26	3.2	strict duplicate	F	0.694	-
Phy00BX2LA_ACYPI	duplication_360	LOC100161494	TANDEM REPEAT - DNA-based dupli (DIFF NUM INTRONS)	1455	485	41.92	0.73	0.75	S	0.045	0.02	0.452	0	0	20	1.4	strict duplicate	F	0.725	-
Phy000XPAZ_ACYPI	duplication_361	LOC100159890	DUPLICATION - DIFFERENT CONTIG - DNA-based dupli (SAME NUM INTRONS)	816	272	36.64	0.93	0.93	S	0.011	0.002	0.147	0	0	3	0.4	strict duplicate	F	0.789	Optimized codon usage
Phy0010DBV_ACYPI	duplication_361	LOC100166699	DUPLICATION - DIFFERENT CONTIG - DNA-based dupli (SAME NUM INTRONS)	816	272	36.4	0.93	0.93	F	0.011	0	0	0	0	2	0.2	strict duplicate	F	0.793	Optimized codon usage
Phy00425WS_ACYPI	duplication_362	LOC100572268	DUPLICATION - DIFFERENT CONTIG - DNA-based dupli (DIFF NUM INTRONS)	1488	496	34.61	0.43	0.26	S	0.04	0.045	1.122	0	0	27	1.8	strict duplicate	F	0.781	Optimized codon usage
Phy00BWYAD_ACYPI	duplication_362	LOC100569950	DUPLICATION - DIFFERENT CONTIG - DNA-based dupli (DIFF NUM INTRONS)	1395	465	34.48	0.43	0.27	F	0.063	0.018	0.292	0	0	18	1.3	strict duplicate	F	0.78	Optimized codon usage
Phy00427FY_ACYPI	duplication_364	LOC107883387	DUPLICATION - DIFFERENT CONTIG - DNA-based dupli (DIFF NUM INTRONS)	804	268	34.95	0.54	0.38	S	0.107	0.074	0.692	0	0	40	5	strict duplicate	F	0.804	Optimized codon usage
Phy00423TH_ACYPI	duplication_365	LOC100568800	DUPLICATION - DIFFERENT CONTIG - DNA-based dupli (SAME NUM INTRONS)	243	81	33.74	0.34	0.13	F	0.21	0.064	0.305	0	0	12	4.9	expansion	F	0.837	Optimized codon usage
Phy00BX1MF_ACYPI	duplication_365	LOC107882728	DUPLICATION - DIFFERENT CONTIG - DNA-based dupli (SAME NUM INTRONS)	243	81	32.1	0.34	0.15	S	0	0.06	995.683	0	0	9	3.7	expansion	F	0.834	Optimized codon usage
Phy0042BOY_ACYPI	duplication_366	LOC100573400	DUPLICATION - DIFFERENT CONTIG - DNA-based dupli (DIFF NUM INTRONS)	756	252	30.56	0.44	0.27	F	0.021	0.015	0.715	0	0	12	1.6	expansion	F	0.816	Optimized codon usage
Phy00BWVBI_ACYPI	duplication_366	LOC103311952	DUPLICATION - DIFFERENT CONTIG - DNA-based dupli (DIFF NUM INTRONS)	1704	568	31.28	0.64	0.62	S	0.009	0.004	0.409	0	0	3	0.2	expansion	F	0.821	Optimized codon usage
Phy00BWVUA_ACYPI	duplication_367	LOC100574964	DUPLICATION - DIFFERENT CONTIG - DNA-based dupli (SAME NUM INTRONS)	1797	599	38.51	0.75	0.79	S	0.056	0.021	0.373	0	0	25	1.4	strict duplicate	F	0.758	-
Phy00BWZ4W_ACYPI	duplication_367	LOC100571777	DUPLICATION - DIFFERENT CONTIG - DNA-based dupli (SAME NUM INTRONS)	1509	503	39.63	0.68	0.66	F	0.064	0.026	0.399	0	0	29	1.9	strict duplicate	F	0.732	-
Phy0010BR8_ACYPI	duplication_368	LOC100168911	TANDEM REPEAT - DNA-based dupli (DIFF NUM INTRONS)	2226	742	34.95	0.82	0.88	S	0.009	0.001	0.086	0	0	3	0.1	strict duplicate	T	0.838	Optimized codon usage
Phy004221G_ACYPI	duplication_369	LOC100573323	DUPLICATION - DIFFERENT CONTIG - DNA-based dupli (DIFF NUM INTRONS)	1236	412	36.81	0.58	0.53	F	0.162	0.14	0.866	0	0	96	7.8	expansion	T	0.798	Optimized codon usage
Phy000XPYL_ACYPI	duplication_37	LOC100158970	DUPLICATION - DIFFERENT CONTIG - DNA-based dupli (DIFF NUM INTRONS)	2268	756	31.66	0.56	0.46	S	0	0.002	904	0	0	1	0	strict duplicate	F	0.844	Optimized codon usage
Phy0010GLB_ACYPI	duplication_37	LOC100162178	DUPLICATION - DIFFERENT CONTIG - DNA-based dupli (DIFF NUM INTRONS)	1017	339	33.04	0.5	0.4	F	0.019	0.005	0.295	0	0	5	0.5	strict duplicate	F	0.837	Optimized codon usage
Phy00BWX1V_ACYPI	duplication_370	LOC100570083	DUPLICATION - DIFFERENT CONTIG - DNA-based dupli (SAME NUM INTRONS)	2535	845	27.5	0.44	0.27	F	0.078	0.008	0.103	0	0	32	1.3	strict duplicate	F	0.855	Optimized codon usage
Phy00BWZ1W_ACYPI	duplication_370	LOC100570860	DUPLICATION - DIFFERENT CONTIG - DNA-based dupli (SAME NUM INTRONS)	1812	604	27.37	0.39	0.19	S	0.061	0.031	0.505	0	0	55	3	strict duplicate	F	0.841	Optimized codon usage
Phy00428BD_ACYPI	duplication_371	LOC103309974	DUPLICATION - DIFFERENT CONTIG - DNA-based dupli (SAME NUM INTRONS)	621	207	50.08	0.59	0.52	F	0.078	0.022	0.284	0	0	11	1.8	strict duplicate	F	0.616	-
Phy00BWW0Y_ACYPI	duplication_371	LOC107882428	DUPLICATION - DIFFERENT CONTIG - DNA-based dupli (SAME NUM INTRONS)	621	207	50.56	0.58	0.5	S	0.067	0.03	0.441	0	0	11	1.8	strict duplicate	F	0.628	-
Phy0010E1E_ACYPI	duplication_372	Coq3	DUPLICATION - DIFFERENT CONTIG - DNA-based dupli (DIFF NUM INTRONS)	819	273	31.26	0.69	0.8	S	0.042	0.001	0.014	0	0	0	0	strict duplicate	T	0.857	Optimized codon usage
Phy0010EVZ_ACYPI	duplication_373	LOC100164537	DUPLICATION - DIFFERENT CONTIG - DNA-based dupli (DIFF NUM INTRONS)	993	331	34.14	0.84	0.81	S	0.047	0.004	0.088	0	0	8	0.8	strict duplicate	F	0.852	Optimized codon usage
Phy00BX2BU_ACYPI	duplication_373	LOC100574883	DUPLICATION - DIFFERENT CONTIG - DNA-based dupli (DIFF NUM INTRONS)	1008	336	32.14	0.77	0.75	F	0.131	0.046	0.353	0	0	47	4.7	strict duplicate	F	0.857	Optimized codon usage
Phy00BX2O6_ACYPI	duplication_374	LOC100568961	DUPLICATION - DIFFERENT CONTIG - DNA-based dupli (SAME NUM INTRONS)	1185	395	55.19	0.69	0.64	S	0	0	0	0	0	0	0	strict duplicate	F	0.631	-
Phy00421VN_ACYPI	duplication_376	LOC100159271	DUPLICATION - DIFFERENT CONTIG - DNA-based dupli (DIFF NUM INTRONS)	2136	712	34.83	0.83	0.91	S	0.023	0.012	0.518	0	0	13	0.6	strict duplicate	F	0.832	Optimized codon usage
Phy00BWW74_ACYPI	duplication_376	LOC100167077	DUPLICATION - DIFFERENT CONTIG - DNA-based dupli (DIFF NUM INTRONS)	1845	615	35.34	0.78	0.81	F	0.028	0.008	0.292	0	0	9	0.5	strict duplicate	F	0.833	Optimized codon usage
Phy0010CQ3_ACYPI	duplication_378	LOC100161268	DUPLICATION - DIFFERENT CONTIG - DNA-based dupli (DIFF NUM INTRONS)	1197	399	37.59	0.65	0.67	F	0.095	0.007	0.069	0	0	13	1.1	strict duplicate	F	0.83	Optimized codon usage
Phy00BX2H0_ACYPI	duplication_378	LOC100572619	DUPLICATION - DIFFERENT CONTIG - DNA-based dupli (DIFF NUM INTRONS)	756	252	35.98	0.5	0.43	S	0.073	0.041	0.553	0	0	26	3.4	strict duplicate	F	0.835	Optimized codon usage
Phy00BWZIV_ACYPI	duplication_379	LOC100163807	DUPLICATION - SAME CONTIG - DNA-based dupli (DIFF NUM INTRONS)	1635	545	36.21	0.82	0.86	F	0	0	0	0	0	0	0	strict duplicate	F	0.792	Optimized codon usage
Phy00BWZU5_ACYPI	duplication_379	LOC100573722	DUPLICATION - SAME CONTIG - DNA-based dupli (DIFF NUM INTRONS)	1307	436	37.41	0.72	0.72	S	0	0	2	0	0	0	0	strict duplicate	F	0.788	Optimized codon usage
Phy0010G9P_ACYPI	duplication_38	LOC100162616	DUPLICATION - DIFFERENT CONTIG - DNA-based dupli (DIFF NUM INTRONS)	1308	436	39.3	0.75	0.83	Eq	0	0	0	0	0	0	0	strict duplicate	F	0.755	-
Phy00BX3G4_ACYPI	duplication_38	LOC100571400	DUPLICATION - DIFFERENT CONTIG - DNA-based dupli (DIFF NUM INTRONS)	585	195	36.92	0.58	0.44	Eq	0	0	0	0	0	0	0	strict duplicate	F	0.787	Optimized codon usage
Phy0042C06_ACYPI	duplication_380	LOC100574893	DUPLICATION - DIFFERENT CONTIG - DNA-based dupli (SAME NUM INTRONS)	1158	386	35.75	0.72	0.71	S	0.093	0.058	0.618	0	0	45	3.9	strict duplicate	F	0.8	Optimized codon usage
Phy00BWW0N_ACYPI	duplication_380	LOC100571171	DUPLICATION - DIFFERENT CONTIG - DNA-based dupli (SAME NUM INTRONS)	1155	385	36.54	0.73	0.74	F	0.122	0.03	0.241	0	0	36	3.1	strict duplicate	F	0.799	Optimized codon usage
Phy00BX2QS_ACYPI	duplication_381	LOC100573960	DUPLICATION - DIFFERENT CONTIG - DNA-based dupli (DIFF NUM INTRONS)	1137	379	39.58	0.68	0.68	F	0.021	0	0	0	0	1	0.1	strict duplicate	F	0.825	Optimized codon usage
Phy0010BN4_ACYPI	duplication_381	LOC100169062	DUPLICATION - DIFFERENT CONTIG - DNA-based dupli (DIFF NUM INTRONS)	1362	454	40.01	0.81	0.81	S	0	0	0	0	0	0	0	strict duplicate	F	0.823	Optimized codon usage
Phy00BWW4X_ACYPI	duplication_382	LOC103310710	DUPLICATION - DIFFERENT CONTIG - DNA-based dupli (SAME NUM INTRONS)	1002	334	34.53	0.71	0.73	S	0	0.003	1095.33	0	0	1	0.1	strict duplicate	F	0.839	Optimized codon usage
Phy00BX1AD_ACYPI	duplication_382	LOC103310476	DUPLICATION - DIFFERENT CONTIG - DNA-based dupli (SAME NUM INTRONS)	1020	340	34.02	0.71	0.74	F	0	0	0	0	0	0	0	strict duplicate	F	0.84	Optimized codon usage
Phy0042A4L_ACYPI	duplication_383	LOC100169063	DUPLICATION - SAME CONTIG - DNA-based dupli (SAME NUM INTRONS)	1509	503	32.6	0.73	0.61	S	0.002	0.002	1.016	0	0	2	0.1	strict duplicate	F	0.833	Optimized codon usage
Phy00BWZ1N_ACYPI	duplication_383	LOC100165222	DUPLICATION - SAME CONTIG - DNA-based dupli (SAME NUM INTRONS)	1509	503	32.67	0.73	0.61	F	0.01	0	0	0	0	3	0.2	strict duplicate	F	0.834	Optimized codon usage
Phy0010GYH_ACYPI	duplication_384	LOC100166771	DUPLICATION - SAME CONTIG - DNA-based dupli (SAME NUM INTRONS)	1890	630	35.93	0.96	0.97	F	0.009	0	0	0	0	3	0.2	strict duplicate	F	0.822	Optimized codon usage
Phy00BWWIX_ACYPI	duplication_384	LOC100161666	DUPLICATION - SAME CONTIG - DNA-based dupli (SAME NUM INTRONS)	1881	627	35.83	0.96	0.97	S	0.004	0	0	0	0	2	0.1	strict duplicate	F	0.823	Optimized codon usage
Phy00421NU_ACYPI	duplication_385	LOC100574917	DUPLICATION - DIFFERENT CONTIG - DNA-based dupli (DIFF NUM INTRONS)	1251	417	27.82	0.64	0.61	S	0.088	0.048	0.545	0	0	38	3	strict duplicate	F	0.854	Optimized codon usage
Phy00BWXT4_ACYPI	duplication_385	LOC100571528	DUPLICATION - DIFFERENT CONTIG - DNA-based dupli (DIFF NUM INTRONS)	1425	475	28.7	0.68	0.68	F	0.117	0.03	0.253	0	0	35	2.5	strict duplicate	F	0.855	Optimized codon usage
Phy00422BS_ACYPI	duplication_386	LOC100168475	DUPLICATION - DIFFERENT CONTIG - DNA-based dupli (SAME NUM INTRONS)	726	242	31.27	0.91	0.94	S	0	0.002	1112	0	0	1	0.1	strict duplicate	F	0.867	Optimized codon usage
Phy0042CEA_ACYPI	duplication_386	LOC100569033	DUPLICATION - DIFFERENT CONTIG - DNA-based dupli (SAME NUM INTRONS)	726	242	31.27	0.91	0.94	F	0	0	0	0	0	0	0	strict duplicate	F	0.867	Optimized codon usage
Phy0010BNR_ACYPI	duplication_387	LOC100169035	DUPLICATION - DIFFERENT CONTIG - DNA-based dupli (SAME NUM INTRONS)	942	314	36.41	0.87	0.9	F	0.1	0.018	0.183	0	0	27	2.9	strict duplicate	F	0.797	Optimized codon usage
Phy0010C5Y_ACYPI	duplication_387	LOC100168336	DUPLICATION - DIFFERENT CONTIG - DNA-based dupli (SAME NUM INTRONS)	936	312	36.97	0.86	0.88	S	0.056	0.025	0.438	0	0	27	2.9	strict duplicate	F	0.783	Optimized codon usage
Phy0010BY9_ACYPI	duplication_388	LOC100571098	DUPLICATION - DIFFERENT CONTIG - DNA-based dupli (SAME NUM INTRONS)	1071	357	37.91	0.79	0.74	S	0.082	0.025	0.304	0	0	35	3.3	strict duplicate	F	0.732	-
Phy0010CJ1_ACYPI	duplication_388	LOC100167822	DUPLICATION - DIFFERENT CONTIG - DNA-based dupli (SAME NUM INTRONS)	1071	357	39.03	0.78	0.73	F	0.097	0.033	0.339	0	0	48	4.5	strict duplicate	F	0.704	-
Phy0042DHB_ACYPI	duplication_389	LOC100575681	DUPLICATION - SAME CONTIG - DNA-based dupli (DIFF NUM INTRONS)	1602	534	45.69	0.64	0.62	S	0.027	0.062	2.286	0	0	65	4.1	strict duplicate	T	0.669	-
Phy000YO6B_ACYPI	duplication_39	LOC100570954	DUPLICATION - DIFFERENT CONTIG - RETROCOPY	327	109	37	0.43	0.31	S	0	0	1	0	0	0	0	strict duplicate	T	0.745	-
Phy000YFDD_ACYPI	duplication_391	LOC100574788	DUPLICATION - DIFFERENT CONTIG - DNA-based dupli (SAME NUM INTRONS)	369	123	34.96	0.8	0.8	S	0.029	0.036	1.24	0	0	11	3	strict duplicate	F	0.81	Optimized codon usage
Phy0042DJC_ACYPI	duplication_391	LOC100575361	DUPLICATION - DIFFERENT CONTIG - DNA-based dupli (SAME NUM INTRONS)	369	123	34.42	0.82	0.84	F	0.043	0.014	0.328	0	0	7	1.9	strict duplicate	F	0.827	Optimized codon usage
Phy00BX4LC_ACYPI	duplication_392	LOC103308363	DUPLICATION - SAME CONTIG - DNA-based dupli (SAME NUM INTRONS)	2853	951	32.7	0.59	0.52	S	0	0	0	0	1	0	0	strict duplicate	F	0.841	Optimized codon usage
Phy00BWWSL_ACYPI	duplication_392	LOC103308367	DUPLICATION - SAME CONTIG - DNA-based dupli (SAME NUM INTRONS)	2883	961	33.19	0.57	0.46	F	0.013	0.007	0.52	0	0	4	0.1	strict duplicate	F	0.827	Optimized codon usage
Phy00BX4V6_ACYPI	duplication_393	LOC107883381	DUPLICATION - DIFFERENT CONTIG - DNA-based dupli (DIFF NUM INTRONS)	1017	339	36.87	0.46	0.31	F	0.599	0.289	0.482	0	0	171	16.8	expansion	F	0.822	Optimized codon usage
Phy00BWZWJ_ACYPI	duplication_395	LOC100166332	DUPLICATION - DIFFERENT CONTIG - DNA-based dupli (SAME NUM INTRONS)	879	293	36.06	0.84	0.86	S	0.025	0.03	1.188	0	0	25	2.8	expansion	F	0.833	Optimized codon usage
Phy00BX304_ACYPI	duplication_395	LOC100164240	DUPLICATION - DIFFERENT CONTIG - DNA-based dupli (SAME NUM INTRONS)	879	293	36.63	0.83	0.86	F	0.055	0.032	0.578	0	0	27	3.1	expansion	F	0.833	Optimized codon usage
Phy0042BMF_ACYPI	duplication_396	LOC107882522	DUPLICATION - DIFFERENT CONTIG - DNA-based dupli (DIFF NUM INTRONS)	450	150	35.56	0.42	0.23	Eq	0	0	0	0	0	0	0	expansion	F	0.788	Optimized codon usage
Phy00BX1D8_ACYPI	duplication_396	LOC107885744	DUPLICATION - DIFFERENT CONTIG - DNA-based dupli (DIFF NUM INTRONS)	316	105	34.18	0.41	0.2	Eq	0	0	0	0	0	0	0	expansion	F	0.811	Optimized codon usage
Phy0042BRC_ACYPI	duplication_397	LOC100162340	DUPLICATION - DIFFERENT CONTIG - DNA-based dupli (DIFF NUM INTRONS)	3312	1104	28.65	0.59	0.73	S	0.066	0.027	0.401	0	0	6	0.2	strict duplicate	F	0.845	Optimized codon usage
Phy00BX2JY_ACYPI	duplication_398	LOC103308526	DUPLICATION - DIFFERENT CONTIG - RETROCOPY	1596	532	31.83	0.52	0.37	S	0.045	0.013	0.298	0	0	14	0.9	strict duplicate	F	0.859	Optimized codon usage
Phy00BX3UB_ACYPI	duplication_398	LOC100166537	DUPLICATION - DIFFERENT CONTIG - RETROCOPY	3465	1155	29.26	0.64	0.81	F	0.096	0.062	0.64	0	0	45	1.3	strict duplicate	F	0.859	Optimized codon usage
Phy00BWZMI_ACYPI	duplication_399	LOC100570427	TANDEM REPEAT - DNA-based dupli (DIFF NUM INTRONS)	2193	731	33.15	0.53	0.48	F	0.081	0	0	0	0	2	0.1	strict duplicate	F	0.813	Optimized codon usage
Phy00BX27I_ACYPI	duplication_399	LOC107883980	TANDEM REPEAT - DNA-based dupli (DIFF NUM INTRONS)	270	90	33.7	0.22	0.07	S	0	0.019	1000.58	0	0	2	0.7	strict duplicate	F	0.814	Optimized codon usage
Phy0010AZX_ACYPI	duplication_4	LOC100568916	DUPLICATION - DIFFERENT CONTIG - DNA-based dupli (SAME NUM INTRONS)	471	157	36.52	0.39	0.19	F	0.202	0.245	1.21	0	0	52	11	strict duplicate	T	0.835	Optimized codon usage
Phy00BWYKM_ACYPI	duplication_40	LOC107885062	DUPLICATION - DIFFERENT CONTIG - DNA-based dupli (SAME NUM INTRONS)	1233	411	31.14	0.48	0.42	S	0.046	0.019	0.405	0	0	9	0.7	strict duplicate	F	0.782	Optimized codon usage
Phy00BX4BY_ACYPI	duplication_40	LOC107884817	DUPLICATION - DIFFERENT CONTIG - DNA-based dupli (SAME NUM INTRONS)	591	197	30.63	0.55	0.42	F	0.132	0.042	0.317	0	0	24	4.1	strict duplicate	F	0.817	Optimized codon usage
Phy007AZY9_ACYPI	duplication_400	LOC100160465	DUPLICATION - DIFFERENT CONTIG - DNA-based dupli (DIFF NUM INTRONS)	2697	899	33.82	0.5	0.46	F	0.015	0	0	0	0	1	0	strict duplicate	F	0.82	Optimized codon usage
Phy0041Z6F_ACYPI	duplication_400	LOC100572994	DUPLICATION - DIFFERENT CONTIG - DNA-based dupli (DIFF NUM INTRONS)	297	99	54.88	0.37	0.28	S	0	0	0	0	0	0	0	strict duplicate	F	0.648	-
Phy00BWVHG_ACYPI	duplication_401	LOC100571696	DUPLICATION - SAME CONTIG - DNA-based dupli (DIFF NUM INTRONS)	543	181	35.73	0.65	0.58	S	0.058	0.049	0.851	0	0	13	2.4	strict duplicate	F	0.777	Optimized codon usage
Phy00BX3HB_ACYPI	duplication_401	LOC107882684	DUPLICATION - SAME CONTIG - DNA-based dupli (DIFF NUM INTRONS)	351	117	37.89	0.57	0.43	F	0.129	0.035	0.273	0	0	13	3.7	strict duplicate	F	0.786	Optimized codon usage
Phy00BX3NL_ACYPI	duplication_402	LOC100574867	DUPLICATION - DIFFERENT CONTIG - DNA-based dupli (DIFF NUM INTRONS)	648	216	29.63	0.51	0.38	F	0.113	0.035	0.308	0	0	12	1.9	expansion	F	0.83	Optimized codon usage
Phy00BX4C8_ACYPI	duplication_403	LOC107883888	DUPLICATION - DIFFERENT CONTIG - DNA-based dupli (DIFF NUM INTRONS)	2286	762	32.06	0.27	0.05	S	0.04	0.031	0.786	0	0	7	0.3	expansion	F	0.83	Optimized codon usage
Phy0010HXX_ACYPI	duplication_405	LOC100160284	DUPLICATION - DIFFERENT CONTIG - DNA-based dupli (DIFF NUM INTRONS)	2043	681	35.68	0.83	0.92	S	0.018	0	0	0	0	2	0.1	strict duplicate	F	0.832	Optimized codon usage
Phy0042F5S_ACYPI	duplication_405	LOC100164892	DUPLICATION - DIFFERENT CONTIG - DNA-based dupli (DIFF NUM INTRONS)	531	177	36.53	0.36	0.24	F	0.036	0.039	1.064	0	0	17	3.2	strict duplicate	F	0.812	Optimized codon usage
Phy004224K_ACYPI	duplication_406	LOC100163264	TANDEM REPEAT - DNA-based dupli (DIFF NUM INTRONS)	2142	714	36.46	0.67	0.8	F	0.009	0	0	0	0	1	0	strict duplicate	F	0.793	Optimized codon usage
Phy00BX2BK_ACYPI	duplication_406	LOC100575720	TANDEM REPEAT - DNA-based dupli (DIFF NUM INTRONS)	465	155	39.35	0.35	0.19	S	0	0	0	0	0	0	0	strict duplicate	F	0.766	-
Phy004279V_ACYPI	duplication_407	LOC100572901	DUPLICATION - DIFFERENT CONTIG - DNA-based dupli (DIFF NUM INTRONS)	531	177	45.95	0.84	0.84	F	0.008	0.005	0.656	0	0	2	0.4	strict duplicate	F	0.692	-
Phy0010HLL_ACYPI	duplication_407	LOC100160768	DUPLICATION - DIFFERENT CONTIG - DNA-based dupli (DIFF NUM INTRONS)	618	206	46.44	0.94	0.99	S	0	0	0	0	0	0	0	strict duplicate	F	0.691	-
Phy00BWVK0_ACYPI	duplication_408	LOC107882760	TANDEM REPEAT - DNA-based dupli (SAME NUM INTRONS)	462	154	30.74	0.45	0.11	F	0	0	0	0	0	0	0	expansion	F	0.835	Optimized codon usage
Phy00BWYN3_ACYPI	duplication_408	LOC107882759	TANDEM REPEAT - DNA-based dupli (SAME NUM INTRONS)	462	154	31.17	0.45	0.11	S	0	0	1	0	0	0	0	expansion	F	0.831	Optimized codon usage
Phy000YI94_ACYPI	duplication_409	LOC100572419	DUPLICATION - DIFFERENT CONTIG - DNA-based dupli (SAME NUM INTRONS)	909	303	42.35	0.56	0.44	S	0.034	0.026	0.772	0	0	16	1.8	strict duplicate	F	0.736	-
Phy00BX401_ACYPI	duplication_409	LOC107883825	DUPLICATION - DIFFERENT CONTIG - DNA-based dupli (SAME NUM INTRONS)	759	253	42.95	0.57	0.46	F	0.07	0.023	0.328	0	0	19	2.5	strict duplicate	F	0.719	-
Phy00BWWOW_ACYPI	duplication_41	LOC100575675	DUPLICATION - DIFFERENT CONTIG - DNA-based dupli (DIFF NUM INTRONS)	501	167	51.5	0.42	0.35	Eq	0	0	0	0	0	0	0	strict duplicate	F	0.686	-
Phy0010ECX_ACYPI	duplication_41	LOC100165269	DUPLICATION - DIFFERENT CONTIG - DNA-based dupli (DIFF NUM INTRONS)	1359	453	48.2	0.82	0.84	Eq	0	0	0	0	0	0	0	strict duplicate	F	0.706	-
Phy0041ZMI_ACYPI	duplication_410	LOC100168184	DUPLICATION - SAME CONTIG - DNA-based dupli (SAME NUM INTRONS)	1593	531	35.72	0.8	0.84	F	0.015	0.001	0.096	0	0	7	0.4	expansion	F	0.78	Optimized codon usage
Phy00BWZ58_ACYPI	duplication_411	LOC107882824	DUPLICATION - DIFFERENT CONTIG - DNA-based dupli (DIFF NUM INTRONS)	1194	398	33.42	0.72	0.84	S	0.008	0.004	0.491	0	0	3	0.3	strict duplicate	F	0.8	Optimized codon usage
Phy00BX041_ACYPI	duplication_411	LOC103311408	DUPLICATION - DIFFERENT CONTIG - DNA-based dupli (DIFF NUM INTRONS)	1092	364	34.25	0.69	0.77	F	0.016	0	0	0	0	2	0.2	strict duplicate	F	0.791	Optimized codon usage
Phy000YL71_ACYPI	duplication_412	LOC100575374	DUPLICATION - DIFFERENT CONTIG - DNA-based dupli (SAME NUM INTRONS)	594	198	37.54	0.74	0.86	F	0.035	0.016	0.469	0	0	6	1	strict duplicate	F	0.735	-
Phy0042CE2_ACYPI	duplication_412	LOC100159838	DUPLICATION - DIFFERENT CONTIG - DNA-based dupli (SAME NUM INTRONS)	594	198	37.54	0.74	0.86	S	0.02	0.012	0.621	0	0	5	0.8	strict duplicate	F	0.739	-
Phy00BX426_ACYPI	duplication_413	LOC103308398	DUPLICATION - DIFFERENT CONTIG - DNA-based dupli (SAME NUM INTRONS)	570	190	35.44	0.53	0.48	Eq	0	0	0	0	0	0	0	strict duplicate	F	0.815	Optimized codon usage
Phy00427TQ_ACYPI	duplication_413	LOC103308199	DUPLICATION - DIFFERENT CONTIG - DNA-based dupli (SAME NUM INTRONS)	747	249	35.48	0.53	0.48	Eq	0	0	0	0	0	0	0	strict duplicate	F	0.805	Optimized codon usage
Phy0042ED7_ACYPI	duplication_414	LOC100575172	DUPLICATION - DIFFERENT CONTIG - DNA-based dupli (SAME NUM INTRONS)	303	101	40.59	0.82	0.93	F	0.067	0.009	0.13	0	0	6	2	strict duplicate	F	0.814	Optimized codon usage
Phy000XPPZ_ACYPI	duplication_414	Hspe1	DUPLICATION - DIFFERENT CONTIG - DNA-based dupli (SAME NUM INTRONS)	303	101	40.59	0.83	0.95	S	0	0	0	0	0	0	0	strict duplicate	F	0.817	Optimized codon usage
Phy0010FDM_ACYPI	duplication_415	LOC100163857	DUPLICATION - DIFFERENT CONTIG - DNA-based dupli (SAME NUM INTRONS)	1584	528	33.65	0.93	0.94	S	0.005	0	0	0	0	2	0.1	strict duplicate	F	0.83	Optimized codon usage
Phy00420L5_ACYPI	duplication_415	LOC100165898	DUPLICATION - DIFFERENT CONTIG - DNA-based dupli (SAME NUM INTRONS)	1584	528	33.65	0.93	0.94	F	0.014	0.001	0.056	0	0	5	0.3	strict duplicate	F	0.832	Optimized codon usage
Phy00BWVVO_ACYPI	duplication_416	LOC100570395	DUPLICATION - DIFFERENT CONTIG - DNA-based dupli (DIFF NUM INTRONS)	3597	1199	32.94	0.72	0.81	F	0.011	0	0	0	0	1	0	strict duplicate	F	0.841	Optimized codon usage
Phy00BX3CJ_ACYPI	duplication_416	LOC100571216	DUPLICATION - DIFFERENT CONTIG - DNA-based dupli (DIFF NUM INTRONS)	450	150	39.78	0.26	0.12	S	0	0	0	0	0	0	0	strict duplicate	F	0.814	Optimized codon usage
Phy00BX0DC_ACYPI	duplication_417	LOC100162867	DUPLICATION - DIFFERENT CONTIG - DNA-based dupli (DIFF NUM INTRONS)	1173	391	38.79	0.65	0.7	S	0	0.004	1098.5	0	0	1	0.1	strict duplicate	T	0.784	Optimized codon usage
Phy00BX43L_ACYPI	duplication_419	LOC100571824	DUPLICATION - DIFFERENT CONTIG - DNA-based dupli (DIFF NUM INTRONS)	1491	497	32.39	0.48	0.32	S	0	0.022	46.617	0	0	6	0.4	strict duplicate	T	0.825	Optimized codon usage
Phy00427H8_ACYPI	duplication_42	LOC100163320	DUPLICATION - DIFFERENT CONTIG - DNA-based dupli (DIFF NUM INTRONS)	1995	665	38.25	0.83	0.96	F	0.026	0	0	0	0	3	0.2	strict duplicate	F	0.802	Optimized codon usage
Phy00BX4GV_ACYPI	duplication_42	LOC103311537	DUPLICATION - DIFFERENT CONTIG - DNA-based dupli (DIFF NUM INTRONS)	448	149	41.52	0.34	0.22	S	0	0	0	0	0	0	0	strict duplicate	F	0.724	-
Phy0010D4D_ACYPI	duplication_420	LOC100166986	DUPLICATION - DIFFERENT CONTIG - DNA-based dupli (DIFF NUM INTRONS)	1248	416	36.94	0.87	0.94	F	0	0	0.333	0	0	0	0	strict duplicate	F	0.806	Optimized codon usage
Phy00429OI_ACYPI	duplication_420	LOC103311780	DUPLICATION - DIFFERENT CONTIG - DNA-based dupli (DIFF NUM INTRONS)	561	187	36.36	0.51	0.44	S	0	0	0.5	0	0	0	0	strict duplicate	F	0.841	Optimized codon usage
Phy00BWWHC_ACYPI	duplication_422	LOC100168326	DUPLICATION - DIFFERENT CONTIG - DNA-based dupli (DIFF NUM INTRONS)	3723	1241	32.69	0.69	0.66	F	0.079	0.015	0.185	0	0	53	1.4	strict duplicate	F	0.853	Optimized codon usage
Phy0042C44_ACYPI	duplication_423	LOC100160638	DUPLICATION - DIFFERENT CONTIG - DNA-based dupli (SAME NUM INTRONS)	1602	534	33.46	0.86	0.85	S	0.055	0.004	0.076	0	0	17	1.1	strict duplicate	F	0.837	Optimized codon usage
Phy00BX0LM_ACYPI	duplication_423	LOC100165600	DUPLICATION - DIFFERENT CONTIG - DNA-based dupli (SAME NUM INTRONS)	1518	506	33.2	0.79	0.77	F	0.066	0.03	0.454	0	0	47	3.1	strict duplicate	F	0.84	Optimized codon usage
Phy00423V7_ACYPI	duplication_424	LOC100575373	TANDEM REPEAT - DNA-based dupli (SAME NUM INTRONS)	1071	357	44.07	0.6	0.56	S	0.16	0.091	0.569	0	0	65	6.1	expansion	F	0.725	-
Phy00428EX_ACYPI	duplication_424	LOC100163986	TANDEM REPEAT - DNA-based dupli (SAME NUM INTRONS)	1068	356	44.29	0.58	0.54	F	0.173	0.137	0.789	0	0	92	8.6	expansion	F	0.724	-
Phy0010BYS_ACYPI	duplication_425	LOC100168621	DUPLICATION - SAME CONTIG - DNA-based dupli (DIFF NUM INTRONS)	1347	449	33.11	0.88	0.93	S	0.015	0	0	0	0	2	0.1	strict duplicate	F	0.827	Optimized codon usage
Phy00BWZE0_ACYPI	duplication_426	LOC103309714	DUPLICATION - DIFFERENT CONTIG - DNA-based dupli (DIFF NUM INTRONS)	828	276	36.35	0.43	0.24	S	0.035	0.05	1.429	0	1	23	2.8	expansion	F	0.761	-
Phy00BWX27_ACYPI	duplication_426	LOC100573019	DUPLICATION - DIFFERENT CONTIG - DNA-based dupli (DIFF NUM INTRONS)	1020	340	33.73	0.45	0.29	F	0.069	0.071	1.034	0	0	28	2.7	expansion	F	0.773	-
Phy00BWX7T_ACYPI	duplication_427	LOC100575377	DUPLICATION - DIFFERENT CONTIG - DNA-based dupli (DIFF NUM INTRONS)	1179	393	32.4	0.59	0.51	S	0.029	0.03	1.03	0	0	16	1.4	expansion	F	0.855	Optimized codon usage
Phy00426K3_ACYPI	duplication_428	LOC100568825	DUPLICATION - SAME CONTIG - DNA-based dupli (DIFF NUM INTRONS)	609	203	32.51	0.7	0.66	S	0	0.004	1081.75	0	0	2	0.3	strict duplicate	F	0.844	Optimized codon usage
Phy0042B9K_ACYPI	duplication_428	LOC100166390	DUPLICATION - SAME CONTIG - DNA-based dupli (DIFF NUM INTRONS)	864	288	33.91	0.82	0.89	F	0.014	0	0	0	0	1	0.1	strict duplicate	F	0.817	Optimized codon usage
Phy00422YC_ACYPI	duplication_429	LOC100159743	DUPLICATION - DIFFERENT CONTIG - DNA-based dupli (SAME NUM INTRONS)	2730	910	38.86	0.69	0.63	F	0.051	0.037	0.723	0	0	57	2.1	expansion	F	0.749	-
Phy004239Q_ACYPI	duplication_429	LOC100160616	DUPLICATION - DIFFERENT CONTIG - DNA-based dupli (SAME NUM INTRONS)	2733	911	39.3	0.7	0.64	S	0.042	0.031	0.734	0	0	46	1.7	expansion	F	0.743	-
Phy00BX06M_ACYPI	duplication_43	LOC100164125	DUPLICATION - DIFFERENT CONTIG - DNA-based dupli (DIFF NUM INTRONS)	3783	1261	37.17	0.79	0.89	F	0.014	0	0	0	0	3	0.1	strict duplicate	F	0.833	Optimized codon usage
Phy00BX2WC_ACYPI	duplication_43	LOC100572672	DUPLICATION - DIFFERENT CONTIG - DNA-based dupli (DIFF NUM INTRONS)	1334	444	38.31	0.43	0.32	S	0	0	0	0	0	0	0	strict duplicate	F	0.831	Optimized codon usage
Phy00BX19H_ACYPI	duplication_430	LOC100166725	DUPLICATION - SAME CONTIG - DNA-based dupli (DIFF NUM INTRONS)	1872	624	34.94	0.86	0.82	S	0.052	0.029	0.558	0	0	50	2.7	strict duplicate	T	0.81	Optimized codon usage
Phy00424V8_ACYPI	duplication_431	LOC100575389	DUPLICATION - DIFFERENT CONTIG - DNA-based dupli (DIFF NUM INTRONS)	606	202	43.89	0.54	0.63	F	0.01	0	0	0	0	1	0.2	strict duplicate	F	0.718	-
Phy00BX0T3_ACYPI	duplication_431	LOC107882629	DUPLICATION - DIFFERENT CONTIG - DNA-based dupli (DIFF NUM INTRONS)	585	195	43.42	0.6	0.67	S	0	0	0	0	0	0	0	strict duplicate	F	0.74	-
Phy00427JK_ACYPI	duplication_432	LOC107882544	DUPLICATION - DIFFERENT CONTIG - DNA-based dupli (SAME NUM INTRONS)	2343	781	30.22	0.47	0.36	S	0.103	0.042	0.405	0	0	38	1.6	strict duplicate	F	0.851	Optimized codon usage
Phy00BX26J_ACYPI	duplication_432	LOC107883647	DUPLICATION - DIFFERENT CONTIG - DNA-based dupli (SAME NUM INTRONS)	2649	883	30.46	0.45	0.28	F	0.13	0.099	0.757	0	0	71	2.7	strict duplicate	F	0.84	Optimized codon usage
Phy007B2QM_ACYPI	duplication_433	LOC107882833	DUPLICATION - DIFFERENT CONTIG - DNA-based dupli (SAME NUM INTRONS)	1050	350	35.81	0.81	0.9	F	0	0.001	1459	0	0	1	0.1	strict duplicate	F	0.796	Optimized codon usage
Phy00BX2FE_ACYPI	duplication_433	LOC107884490	DUPLICATION - DIFFERENT CONTIG - DNA-based dupli (SAME NUM INTRONS)	1194	398	35.76	0.77	0.85	S	0	0	0	0	0	0	0	strict duplicate	F	0.798	Optimized codon usage
Phy0010FSR_ACYPI	duplication_434	Spz1-1	TANDEM REPEAT - DNA-based dupli (SAME NUM INTRONS)	846	282	31.44	0.59	0.54	F	0.252	0.128	0.509	0	0	75	8.9	strict duplicate	F	0.841	Optimized codon usage
Phy0042F5Q_ACYPI	duplication_434	Spz1-2	TANDEM REPEAT - DNA-based dupli (SAME NUM INTRONS)	972	324	31.69	0.7	0.71	S	0.037	0.038	1.011	0	0	30	3.1	strict duplicate	F	0.848	Optimized codon usage
Phy0010B8U_ACYPI	duplication_435	LOC100169618	DUPLICATION - DIFFERENT CONTIG - DNA-based dupli (SAME NUM INTRONS)	2187	729	33.74	0.88	0.94	S	0.055	0.003	0.054	0	0	22	1	strict duplicate	T	0.847	Optimized codon usage
Phy0010DME_ACYPI	duplication_435	LOC100166293	DUPLICATION - DIFFERENT CONTIG - DNA-based dupli (SAME NUM INTRONS)	2184	728	33.06	0.85	0.9	F	0.094	0.025	0.271	0	0	65	3	strict duplicate	T	0.846	Optimized codon usage
Phy00105UZ_ACYPI	duplication_436	LOC100571019	DUPLICATION - DIFFERENT CONTIG - DNA-based dupli (DIFF NUM INTRONS)	2103	701	32.43	0.65	0.55	F	0.035	0.026	0.737	0	0	51	2.4	expansion	F	0.825	Optimized codon usage
Phy00BX142_ACYPI	duplication_436	LOC100571833	DUPLICATION - DIFFERENT CONTIG - DNA-based dupli (DIFF NUM INTRONS)	2385	795	32.49	0.69	0.64	S	0.023	0.017	0.737	0	0	35	1.5	expansion	F	0.821	Optimized codon usage
Phy000YJNB_ACYPI	duplication_437	LOC100572584	DUPLICATION - DIFFERENT CONTIG - DNA-based dupli (SAME NUM INTRONS)	1530	510	43.66	0.79	0.78	F	0.081	0.05	0.618	0	0	70	4.6	expansion	F	0.753	-
Phy0010EMO_ACYPI	duplication_437	LOC100164897	DUPLICATION - DIFFERENT CONTIG - DNA-based dupli (SAME NUM INTRONS)	1449	483	41.27	0.74	0.71	S	0.059	0.069	1.157	0	0	79	5.5	expansion	F	0.77	-
Phy00BWWUG_ACYPI	duplication_438	LOC103309270	DUPLICATION - DIFFERENT CONTIG - DNA-based dupli (DIFF NUM INTRONS)	1866	622	42.12	0.47	0.43	S	0	0.006	990.333	0	0	4	0.2	expansion	F	0.711	-
Phy00BX113_ACYPI	duplication_438	LOC100568622	DUPLICATION - DIFFERENT CONTIG - DNA-based dupli (DIFF NUM INTRONS)	1002	334	42.71	0.45	0.32	F	0.023	0.009	0.418	0	0	12	1.2	expansion	F	0.714	-
Phy00BWXV3_ACYPI	duplication_439	LOC100163438	DUPLICATION - DIFFERENT CONTIG - DNA-based dupli (DIFF NUM INTRONS)	1206	402	36.07	0.65	0.66	F	0.043	0.003	0.067	0	0	11	0.9	strict duplicate	F	0.775	Optimized codon usage
Phy00BX1PL_ACYPI	duplication_44	LOC103311145	DUPLICATION - DIFFERENT CONTIG - DNA-based dupli (SAME NUM INTRONS)	450	150	33.33	0.32	0.16	F	0.104	0.038	0.367	0	0	18	4	strict duplicate	F	0.852	Optimized codon usage
Phy00BWZW9_ACYPI	duplication_44	LOC103310747	DUPLICATION - DIFFERENT CONTIG - DNA-based dupli (SAME NUM INTRONS)	1810	603	34.48	0.35	0.23	S	0.015	0	0	0	0	0	0	strict duplicate	F	0.81	Optimized codon usage
Phy00BWWSZ_ACYPI	duplication_440	LOC100167118	TANDEM REPEAT - DNA-based dupli (DIFF NUM INTRONS)	804	268	36.94	0.68	0.61	S	0	0.009	1051.56	0	0	4	0.5	strict duplicate	T	0.85	Optimized codon usage
Phy00BX05H_ACYPI	duplication_441	LOC100570732	TANDEM REPEAT - DNA-based dupli (SAME NUM INTRONS)	510	170	27.84	0.69	0.69	F	0	0.003	1049.33	0	0	1	0.2	expansion	F	0.885	Optimized codon usage
Phy00BX0R5_ACYPI	duplication_441	LOC100570635	TANDEM REPEAT - DNA-based dupli (SAME NUM INTRONS)	374	125	29.68	0.62	0.58	S	0	0	0	0	0	0	0	expansion	F	0.886	Optimized codon usage
Phy00BX4J3_ACYPI	duplication_442	LOC103309982	DUPLICATION - DIFFERENT CONTIG - DNA-based dupli (DIFF NUM INTRONS)	2652	884	35.56	0.64	0.6	S	0.022	0.009	0.429	0	0	14	0.5	expansion	T	0.788	Optimized codon usage
Phy00BX17D_ACYPI	duplication_443	LOC100161574	TANDEM REPEAT - DNA-based dupli (DIFF NUM INTRONS)	1221	407	34.15	0.51	0.37	S	0.013	0	0	0	0	1	0.1	strict duplicate	F	0.813	Optimized codon usage
Phy00BX2TX_ACYPI	duplication_443	LOC100572633	TANDEM REPEAT - DNA-based dupli (DIFF NUM INTRONS)	861	287	32.4	0.57	0.48	F	0.013	0.003	0.235	0	0	2	0.2	strict duplicate	F	0.821	Optimized codon usage
Phy0010DX0_ACYPI	duplication_444	LOC100165881	DUPLICATION - DIFFERENT CONTIG - RETROCOPY	1329	443	34.09	0.76	0.82	F	0.137	0.038	0.275	0	0	31	2.3	strict duplicate	F	0.813	Optimized codon usage
Phy00BX2PG_ACYPI	duplication_444	LOC107883153	DUPLICATION - DIFFERENT CONTIG - RETROCOPY	693	231	30.01	0.54	0.4	S	0.05	0.084	1.68	0	0	46	6.6	strict duplicate	F	0.844	Optimized codon usage
Phy00423QU_ACYPI	duplication_445	LOC100159051	DUPLICATION - SAME CONTIG - DNA-based dupli (DIFF NUM INTRONS)	756	252	47.09	0.6	0.55	S	0	0.003	864	0	0	1	0.1	expansion	F	0.789	Optimized codon usage
Phy00BWY0H_ACYPI	duplication_445	LOC100167911	DUPLICATION - SAME CONTIG - DNA-based dupli (DIFF NUM INTRONS)	1188	396	42	0.47	0.35	F	0.006	0	0	0	0	1	0.1	expansion	F	0.82	Optimized codon usage
Phy0010G1Q_ACYPI	duplication_446	LOC100162928	DUPLICATION - DIFFERENT CONTIG - DNA-based dupli (DIFF NUM INTRONS)	3144	1048	34.7	0.96	0.98	S	0.021	0	0	0	0	10	0.3	strict duplicate	F	0.842	Optimized codon usage
Phy00BWZ7F_ACYPI	duplication_446	LOC100159977	DUPLICATION - DIFFERENT CONTIG - DNA-based dupli (DIFF NUM INTRONS)	2973	991	33.91	0.92	0.91	F	0.048	0.009	0.186	0	0	40	1.3	strict duplicate	F	0.855	Optimized codon usage
Phy00BWWZI_ACYPI	duplication_447	LOC100160327	DUPLICATION - DIFFERENT CONTIG - RETROCOPY	2472	824	29.73	0.67	0.63	S	0.012	0.009	0.771	0	0	15	0.6	expansion	T	0.82	Optimized codon usage
Phy00BX0C1_ACYPI	duplication_447	LOC103311802	DUPLICATION - DIFFERENT CONTIG - RETROCOPY	1683	561	28.28	0.57	0.48	F	0.028	0.002	0.076	0	0	12	0.7	expansion	T	0.828	Optimized codon usage
Phy0042CW2_ACYPI	duplication_449	LOC107884826	DUPLICATION - DIFFERENT CONTIG - DNA-based dupli (SAME NUM INTRONS)	1521	507	53.45	0.65	0.72	S	0	0.001	1328	0	0	1	0.1	strict duplicate	F	0.706	-
Phy00BWZD2_ACYPI	duplication_449	LOC100571851	DUPLICATION - DIFFERENT CONTIG - DNA-based dupli (SAME NUM INTRONS)	1140	380	54.12	0.58	0.54	F	0.003	0.003	0.968	0	0	3	0.3	strict duplicate	F	0.717	-
Phy007B54J_ACYPI	duplication_45	LOC100570611	DUPLICATION - DIFFERENT CONTIG - DNA-based dupli (DIFF NUM INTRONS)	468	156	34.4	0.57	0.48	Eq	0	0	0	0	0	0	0	expansion	F	0.832	Optimized codon usage
Phy00BX0CO_ACYPI	duplication_45	LOC100574809	DUPLICATION - DIFFERENT CONTIG - DNA-based dupli (DIFF NUM INTRONS)	786	262	32.44	0.53	0.45	Eq	0	0	0	0	0	0	0	expansion	F	0.835	Optimized codon usage
Phy0010ERB_ACYPI	duplication_450	LOC100164720	TANDEM REPEAT - DNA-based dupli (DIFF NUM INTRONS)	1950	650	40.1	0.81	0.85	S	0	0	0	0	0	0	0	expansion	T	0.828	Optimized codon usage
Phy0010C11_ACYPI	duplication_451	LOC100168529	DUPLICATION - DIFFERENT CONTIG - DNA-based dupli (SAME NUM INTRONS)	1365	455	33.7	0.76	0.82	F	0.135	0.036	0.264	0	0	58	4.2	strict duplicate	F	0.807	Optimized codon usage
Phy00BWW6C_ACYPI	duplication_451	LOC103309824	DUPLICATION - DIFFERENT CONTIG - DNA-based dupli (SAME NUM INTRONS)	1365	455	33.92	0.75	0.8	S	0.107	0.051	0.478	0	0	69	5.1	strict duplicate	F	0.809	Optimized codon usage
Phy0010HXC_ACYPI	duplication_452	LOC100572213	DUPLICATION - DIFFERENT CONTIG - DNA-based dupli (SAME NUM INTRONS)	1068	356	37.73	0.99	0.99	S	0.006	0	0	0	0	1	0.1	strict duplicate	F	0.842	Optimized codon usage
Phy00BWVTH_ACYPI	duplication_454	LOC107883011	DUPLICATION - SAME CONTIG - DNA-based dupli (DIFF NUM INTRONS)	459	153	36.6	0.42	0.29	S	0	0.009	1043.44	0	0	2	0.4	expansion	F	0.782	Optimized codon usage
Phy00BWYB3_ACYPI	duplication_455	LOC103311523	DUPLICATION - DIFFERENT CONTIG - RETROCOPY	868	289	59.56	0.62	0.53	F	0.029	0	0	0	0	6	0.7	expansion	F	0.615	-
Phy00BX44L_ACYPI	duplication_455	LOC107882801	DUPLICATION - DIFFERENT CONTIG - RETROCOPY	906	302	58.83	0.63	0.54	S	0	0.004	911	0	0	2	0.2	expansion	F	0.619	-
Phy00BWYAK_ACYPI	duplication_456	LOC103309808	DUPLICATION - DIFFERENT CONTIG - RETROCOPY	981	327	32.42	0.49	0.4	S	0	0	153	0	0	0	0	expansion	T	0.843	Optimized codon usage
Phy00BWYNG_ACYPI	duplication_457	LOC100572539	TANDEM REPEAT - RETROCOPY	4311	1437	42.82	0.3	0.15	F	0.026	0.01	0.363	0	0	6	0.1	strict duplicate	F	0.766	-
Phy00BWZCA_ACYPI	duplication_457	LOC107882820	TANDEM REPEAT - RETROCOPY	456	152	44.96	0.27	0.14	S	0.016	0	0	0	0	2	0.4	strict duplicate	F	0.695	-
Phy00BX1R1_ACYPI	duplication_458	LOC100575472	DUPLICATION - SAME CONTIG - DNA-based dupli (DIFF NUM INTRONS)	537	179	38.73	0.44	0.32	S	0	0.005	920.8	0	0	1	0.2	strict duplicate	F	0.738	-
Phy0042BEE_ACYPI	duplication_458	LOC100570313	DUPLICATION - SAME CONTIG - DNA-based dupli (DIFF NUM INTRONS)	2427	809	43.06	0.41	0.26	F	0	0	0	0	0	0	0	strict duplicate	F	0.704	-
Phy00BX28X_ACYPI	duplication_459	LOC100160798	DUPLICATION - DIFFERENT CONTIG - DNA-based dupli (DIFF NUM INTRONS)	3522	1174	34.92	0.56	0.49	S	0.015	0.002	0.125	0	0	6	0.2	strict duplicate	F	0.848	Optimized codon usage
Phy00BX493_ACYPI	duplication_459	LOC100159246	DUPLICATION - DIFFERENT CONTIG - DNA-based dupli (DIFF NUM INTRONS)	1434	478	38.98	0.37	0.21	F	0.046	0.016	0.355	0	0	24	1.7	strict duplicate	F	0.843	Optimized codon usage
Phy0042CNM_ACYPI	duplication_46	LOC100571286	DUPLICATION - DIFFERENT CONTIG - RETROCOPY	2226	742	46.95	0.38	0.29	F	0.077	0.02	0.254	0	0	21	0.9	expansion	F	0.8	Optimized codon usage
Phy00BWZ98_ACYPI	duplication_46	LOC107883651	DUPLICATION - DIFFERENT CONTIG - RETROCOPY	741	247	53.17	0.4	0.3	S	0.006	0.076	11.803	0	0	19	2.6	expansion	F	0.763	-
Phy00BWW5H_ACYPI	duplication_460	LOC107882168	TANDEM REPEAT - DNA-based dupli (DIFF NUM INTRONS)	537	179	39.29	0.43	0.3	S	0	0.019	612.839	0	0	5	0.9	strict duplicate	T	0.786	Optimized codon usage
Phy00426GY_ACYPI	duplication_461	LOC100161212	DUPLICATION - DIFFERENT CONTIG - DNA-based dupli (DIFF NUM INTRONS)	1824	608	47.37	0.74	0.81	S	0	0.002	830	0	0	1	0.1	strict duplicate	F	0.683	-
Phy00BX0T8_ACYPI	duplication_461	LOC103311672	DUPLICATION - DIFFERENT CONTIG - DNA-based dupli (DIFF NUM INTRONS)	804	268	40.67	0.47	0.39	F	0.01	0	0	0	0	2	0.2	strict duplicate	F	0.747	-
Phy0042DC2_ACYPI	duplication_462	LOC100161647	DUPLICATION - SAME CONTIG - DNA-based dupli (DIFF NUM INTRONS)	1242	414	31.64	0.41	0.29	S	0.005	0	0	0	0	1	0.1	strict duplicate	F	0.843	Optimized codon usage
Phy0042A7J_ACYPI	duplication_463	LOC100165493	DUPLICATION - DIFFERENT CONTIG - DNA-based dupli (DIFF NUM INTRONS)	4053	1351	36.05	0.72	0.72	F	0.008	0.002	0.225	0	0	2	0	strict duplicate	F	0.805	Optimized codon usage
Phy00BX1MG_ACYPI	duplication_463	LOC100569431	DUPLICATION - DIFFERENT CONTIG - DNA-based dupli (DIFF NUM INTRONS)	1401	467	36.69	0.41	0.32	S	0	0.003	1153	0	0	2	0.1	strict duplicate	F	0.82	Optimized codon usage
Phy0042EV8_ACYPI	duplication_464	LOC100166560	DUPLICATION - DIFFERENT CONTIG - DNA-based dupli (SAME NUM INTRONS)	1599	533	39.65	0.86	0.81	F	0.064	0.028	0.437	0	0	48	3	strict duplicate	F	0.771	-
Phy00BWZPT_ACYPI	duplication_464	LOC103309505	DUPLICATION - DIFFERENT CONTIG - DNA-based dupli (SAME NUM INTRONS)	1599	533	40.34	0.88	0.84	S	0.038	0.008	0.221	0	0	22	1.4	strict duplicate	F	0.767	-
Phy00423NP_ACYPI	duplication_465	LOC100158905	DUPLICATION - DIFFERENT CONTIG - DNA-based dupli (DIFF NUM INTRONS)	2850	950	40.04	0.83	0.94	S	0	0	0.5	0	0	0	0	strict duplicate	T	0.814	Optimized codon usage
Phy007AZXV_ACYPI	duplication_466	LOC100569473	DUPLICATION - DIFFERENT CONTIG - DNA-based dupli (DIFF NUM INTRONS)	786	262	31.55	0.55	0.45	S	0.009	0	0	0	0	1	0.1	strict duplicate	F	0.837	Optimized codon usage
Phy007B4YI_ACYPI	duplication_467	LOC100575998	DUPLICATION - DIFFERENT CONTIG - DNA-based dupli (DIFF NUM INTRONS)	1497	499	32.67	0.31	0.13	F	0.085	0	0	0	0	6	0.4	expansion	F	0.827	Optimized codon usage
Phy00BX44Q_ACYPI	duplication_469	LOC100168175	DUPLICATION - DIFFERENT CONTIG - DNA-based dupli (SAME NUM INTRONS)	681	227	32.01	0.9	0.9	S	0	0.005	1069.2	0	0	2	0.3	strict duplicate	F	0.825	Optimized codon usage
Phy00BX33D_ACYPI	duplication_47	LOC107884900	DUPLICATION - DIFFERENT CONTIG - DNA-based dupli (DIFF NUM INTRONS)	462	154	29.44	0.35	0.21	Eq	0	0	0	0	0	0	0	strict duplicate	F	0.851	Optimized codon usage
Phy00BX4RR_ACYPI	duplication_47	LOC100572778	DUPLICATION - DIFFERENT CONTIG - DNA-based dupli (DIFF NUM INTRONS)	1725	575	29.16	0.68	0.7	Eq	0	0	0	0	0	0	0	strict duplicate	F	0.854	Optimized codon usage
Phy0010GNB_ACYPI	duplication_471	LOC100162095	TANDEM REPEAT - DNA-based dupli (DIFF NUM INTRONS)	2319	773	36.87	0.82	0.9	S	0.004	0	0	0	0	1	0	strict duplicate	T	0.816	Optimized codon usage
Phy000XQ3T_ACYPI	duplication_472	LOC100571820	DUPLICATION - DIFFERENT CONTIG - DNA-based dupli (SAME NUM INTRONS)	777	259	51.74	0.95	0.98	F	0.015	0	0	0	0	3	0.4	strict duplicate	F	0.645	-
Phy00421EH_ACYPI	duplication_472	LOC100158764	DUPLICATION - DIFFERENT CONTIG - DNA-based dupli (SAME NUM INTRONS)	675	225	49.78	0.86	0.85	S	0.006	0.002	0.338	0	0	2	0.3	strict duplicate	F	0.666	-
Phy0010G05_ACYPI	duplication_473	LOC103309105	TANDEM REPEAT - DNA-based dupli (SAME NUM INTRONS)	504	168	45.04	0.8	0.88	F	0.019	0	0	0	0	2	0.4	strict duplicate	F	0.701	-
Phy00427RT_ACYPI	duplication_473	LOC100573656	TANDEM REPEAT - DNA-based dupli (SAME NUM INTRONS)	504	168	44.44	0.8	0.88	S	0	0.004	1116	0	0	1	0.2	strict duplicate	F	0.707	-
Phy0010EXZ_ACYPI	duplication_474	LOC100164455	DUPLICATION - DIFFERENT CONTIG - DNA-based dupli (SAME NUM INTRONS)	783	261	34.1	0.93	0.93	F	0.067	0.018	0.268	0	0	17	2.2	strict duplicate	F	0.856	Optimized codon usage
Phy0010H34_ACYPI	duplication_474	LOC100161490	DUPLICATION - DIFFERENT CONTIG - DNA-based dupli (SAME NUM INTRONS)	783	261	34.36	0.95	0.96	S	0.031	0	0	0	0	4	0.5	strict duplicate	F	0.861	Optimized codon usage
Phy0042ERJ_ACYPI	duplication_475	LOC100568837	TANDEM REPEAT - DNA-based dupli (DIFF NUM INTRONS)	1392	464	32.97	0.43	0.36	F	0.015	0.029	1.932	0	0	34	2.4	strict duplicate	F	0.83	Optimized codon usage
Phy00BX0IW_ACYPI	duplication_475	LOC100166356	TANDEM REPEAT - DNA-based dupli (DIFF NUM INTRONS)	3396	1132	32.45	0.82	0.92	S	0.01	0.002	0.179	0	0	4	0.1	strict duplicate	F	0.849	Optimized codon usage
Phy00BX471_ACYPI	duplication_476	LOC100570155	TANDEM REPEAT - DNA-based dupli (DIFF NUM INTRONS)	1731	577	33.91	0.46	0.34	S	0	0.006	1064	0	0	4	0.2	expansion	F	0.861	Optimized codon usage
Phy00BX4OT_ACYPI	duplication_477	LOC100167067	DUPLICATION - SAME CONTIG - DNA-based dupli (DIFF NUM INTRONS)	1281	427	31.3	0.77	0.87	S	0	0	0	0	0	0	0	strict duplicate	F	0.85	Optimized codon usage
Phy000YQTX_ACYPI	duplication_478	LOC100573820	DUPLICATION - DIFFERENT CONTIG - RETROCOPY	375	125	33.87	0.23	0.03	F	0.569	0.265	0.465	0	0	54	14.4	strict duplicate	F	0.841	Optimized codon usage
Phy00BX2DW_ACYPI	duplication_478	LOC100167707	DUPLICATION - DIFFERENT CONTIG - RETROCOPY	5919	1973	31.41	0.52	0.53	S	0.127	0.037	0.288	0	0	12	0.2	strict duplicate	F	0.846	Optimized codon usage
Phy00424PP_ACYPI	duplication_479	LOC100570409	DUPLICATION - DIFFERENT CONTIG - DNA-based dupli (DIFF NUM INTRONS)	1338	446	38.42	0.73	0.85	F	0.014	0	0	0	0	1	0.1	strict duplicate	F	0.77	-
Phy00BX3GG_ACYPI	duplication_479	LOC103311599	DUPLICATION - DIFFERENT CONTIG - DNA-based dupli (DIFF NUM INTRONS)	309	103	42.39	0.36	0.22	S	0	0	0	0	0	0	0	strict duplicate	F	0.712	-
Phy00BWVDM_ACYPI	duplication_480	LOC100572041	DUPLICATION - DIFFERENT CONTIG - DNA-based dupli (DIFF NUM INTRONS)	4008	1336	35.25	0.5	0.51	S	0.007	0	0	0	0	1	0	strict duplicate	F	0.786	Optimized codon usage
Phy00BX0CB_ACYPI	duplication_480	LOC100569108	DUPLICATION - DIFFERENT CONTIG - DNA-based dupli (DIFF NUM INTRONS)	403	134	43.67	0.2	0.06	F	0.011	0	0	0	0	1	0.2	strict duplicate	F	0.717	-
Phy00BX4TH_ACYPI	duplication_481	LOC100166386	TANDEM REPEAT - DNA-based dupli (DIFF NUM INTRONS)	1323	441	40.44	0.6	0.63	F	0	0	0	0	0	0	0	strict duplicate	F	0.75	-
Phy00BX35Q_ACYPI	duplication_481	LOC100571849	TANDEM REPEAT - DNA-based dupli (DIFF NUM INTRONS)	261	87	34.48	0.32	0.16	S	0	0	0	0	0	0	0	strict duplicate	F	0.821	Optimized codon usage
Phy00BWWU7_ACYPI	duplication_482	LOC107884146	DUPLICATION - DIFFERENT CONTIG - DNA-based dupli (DIFF NUM INTRONS)	402	134	32.34	0.3	0.11	F	0.059	0.011	0.183	0	0	7	1.7	expansion	F	0.837	Optimized codon usage
Phy00BX29B_ACYPI	duplication_482	LOC103309200	DUPLICATION - DIFFERENT CONTIG - DNA-based dupli (DIFF NUM INTRONS)	1590	530	32.08	0.46	0.38	S	0	0.018	973.556	0	0	6	0.4	expansion	F	0.832	Optimized codon usage
Phy00422T4_ACYPI	duplication_483	LOC100568695	DUPLICATION - DIFFERENT CONTIG - DNA-based dupli (SAME NUM INTRONS)	1836	612	47.33	0.59	0.56	S	0.133	0.108	0.81	0	0	100	5.4	expansion	F	0.676	-
Phy0042D8F_ACYPI	duplication_484	LOC100162060	DUPLICATION - DIFFERENT CONTIG - DNA-based dupli (DIFF NUM INTRONS)	1782	594	41.75	0.82	0.92	F	0.011	0	0	0	0	2	0.1	strict duplicate	F	0.737	-
Phy00BX19Y_ACYPI	duplication_485	LOC100575644	DUPLICATION - DIFFERENT CONTIG - DNA-based dupli (DIFF NUM INTRONS)	492	164	36.99	0.42	0.33	S	0	0.026	1005.46	0	0	7	1.4	expansion	F	0.81	Optimized codon usage
Phy00BX2HC_ACYPI	duplication_485	LOC103311647	DUPLICATION - DIFFERENT CONTIG - DNA-based dupli (DIFF NUM INTRONS)	351	117	35.33	0.42	0.33	F	0.086	0.028	0.326	0	0	11	3.1	expansion	F	0.81	Optimized codon usage
Phy00426NN_ACYPI	duplication_486	LOC100167454	DUPLICATION - DIFFERENT CONTIG - DNA-based dupli (DIFF NUM INTRONS)	1734	578	41.52	0.84	0.96	F	0.08	0	0	0	0	5	0.3	strict duplicate	F	0.805	Optimized codon usage
Phy00BX48J_ACYPI	duplication_486	LOC100575548	DUPLICATION - DIFFERENT CONTIG - DNA-based dupli (DIFF NUM INTRONS)	294	98	39.12	0.27	0.14	S	0.016	0.061	3.825	0	0	12	4.1	strict duplicate	F	0.775	Optimized codon usage
Phy00BX3VW_ACYPI	duplication_487	LOC100570401	DUPLICATION - DIFFERENT CONTIG - DNA-based dupli (DIFF NUM INTRONS)	1155	385	47.88	0.86	0.85	S	0	0	0	0	0	0	0	strict duplicate	T	0.67	-
Phy00BWW4V_ACYPI	duplication_488	LOC100570505	DUPLICATION - SAME CONTIG - DNA-based dupli (DIFF NUM INTRONS)	1269	423	34.2	0.72	0.69	S	0.061	0.048	0.78	0	0	55	4.3	expansion	F	0.784	Optimized codon usage
Phy00BX0H4_ACYPI	duplication_488	LOC100570407	DUPLICATION - SAME CONTIG - DNA-based dupli (DIFF NUM INTRONS)	1449	483	35.06	0.76	0.74	F	0.09	0.053	0.585	0	0	65	4.5	expansion	F	0.786	Optimized codon usage
Phy000YEP6_ACYPI	duplication_489	LOC107882711	DUPLICATION - SAME CONTIG - DNA-based dupli (DIFF NUM INTRONS)	1182	394	29.7	0.68	0.71	S	0.043	0.016	0.377	0	0	10	0.8	strict duplicate	F	0.844	Optimized codon usage
Phy00BWXPI_ACYPI	duplication_49	LOC100573000	DUPLICATION - DIFFERENT CONTIG - DNA-based dupli (DIFF NUM INTRONS)	663	221	38.16	0.45	0.3	F	0.035	0.013	0.372	0	0	9	1.4	strict duplicate	T	0.751	-
Phy000XPV9_ACYPI	duplication_49	LOC100159103	DUPLICATION - DIFFERENT CONTIG - DNA-based dupli (DIFF NUM INTRONS)	2001	667	44.18	0.72	0.77	S	0	0	0	0	0	0	0	strict duplicate	T	0.708	-
Phy000YJ8V_ACYPI	duplication_490	Obp10	DUPLICATION - SAME CONTIG - DNA-based dupli (SAME NUM INTRONS)	429	143	37.53	0.71	0.72	S	0.098	0.035	0.355	0	0	14	3.3	strict duplicate	T	0.78	Optimized codon usage
Phy00BWVIK_ACYPI	duplication_490	LOC100574706	DUPLICATION - SAME CONTIG - DNA-based dupli (SAME NUM INTRONS)	387	129	35.66	0.56	0.49	F	0.245	0.154	0.629	0	0	40	10.3	strict duplicate	T	0.772	-
Phy00BX0JR_ACYPI	duplication_491	LOC107882244	TANDEM REPEAT - RETROCOPY	1197	399	34.34	0.46	0.34	F	0	0.004	1049.25	0	0	1	0.1	expansion	F	0.804	Optimized codon usage
Phy00BX3AH_ACYPI	duplication_491	LOC103311972	TANDEM REPEAT - RETROCOPY	660	220	35.61	0.4	0.22	S	0	0	0	0	0	0	0	expansion	F	0.792	Optimized codon usage
Phy00426FC_ACYPI	duplication_492	LOC100166558	DUPLICATION - DIFFERENT CONTIG - DNA-based dupli (SAME NUM INTRONS)	3372	1124	29.86	0.7	0.67	S	0.001	0.003	2.642	0	0	6	0.2	strict duplicate	F	0.84	Optimized codon usage
Phy0042D7P_ACYPI	duplication_492	LOC100159679	DUPLICATION - DIFFERENT CONTIG - DNA-based dupli (SAME NUM INTRONS)	3510	1170	30.11	0.71	0.69	F	0.014	0.001	0.053	0	0	9	0.3	strict duplicate	F	0.836	Optimized codon usage
Phy004225T_ACYPI	duplication_494	LOC100161223	DUPLICATION - DIFFERENT CONTIG - DNA-based dupli (SAME NUM INTRONS)	1791	597	31.6	0.9	0.89	S	0.008	0.002	0.264	0	0	5	0.3	strict duplicate	F	0.853	Optimized codon usage
Phy0042EUA_ACYPI	duplication_494	LOC100573947	DUPLICATION - DIFFERENT CONTIG - DNA-based dupli (SAME NUM INTRONS)	1794	598	31.44	0.91	0.89	F	0.009	0	0	0	0	2	0.1	strict duplicate	F	0.857	Optimized codon usage
Phy00426UO_ACYPI	duplication_495	LOC107884712	TANDEM REPEAT - DNA-based dupli (SAME NUM INTRONS)	1146	382	27.05	0.64	0.69	F	0	0.002	912.5	0	0	1	0.1	expansion	F	0.849	Optimized codon usage
Phy00BX41B_ACYPI	duplication_495	LOC107884711	TANDEM REPEAT - DNA-based dupli (SAME NUM INTRONS)	1167	389	26.99	0.63	0.67	S	0	0	0	0	0	0	0	expansion	F	0.844	Optimized codon usage
Phy0010GXD_ACYPI	duplication_496	LOC100161709	DUPLICATION - DIFFERENT CONTIG - DNA-based dupli (SAME NUM INTRONS)	1416	472	55.37	0.88	0.86	F	0.111	0.019	0.172	0	0	48	3.4	strict duplicate	T	0.631	-
Phy00423RS_ACYPI	duplication_496	LOC100165813	DUPLICATION - DIFFERENT CONTIG - DNA-based dupli (SAME NUM INTRONS)	1413	471	55.77	0.88	0.86	S	0.097	0.025	0.262	0	0	50	3.5	strict duplicate	T	0.621	-
Phy00428OV_ACYPI	duplication_497	LOC100571262	DUPLICATION - DIFFERENT CONTIG - DNA-based dupli (DIFF NUM INTRONS)	1158	386	35.06	0.61	0.66	F	0.074	0.01	0.134	0	0	10	0.9	strict duplicate	F	0.78	Optimized codon usage
Phy00BX1EB_ACYPI	duplication_497	LOC100571136	DUPLICATION - DIFFERENT CONTIG - DNA-based dupli (DIFF NUM INTRONS)	534	178	36.89	0.43	0.35	S	0.066	0.032	0.487	0	0	16	3	strict duplicate	F	0.78	Optimized codon usage
Phy007B2NV_ACYPI	duplication_498	LOC107883139	DUPLICATION - DIFFERENT CONTIG - DNA-based dupli (DIFF NUM INTRONS)	1860	620	36.08	0.74	0.71	F	0.043	0.034	0.792	0	0	51	2.7	expansion	F	0.831	Optimized codon usage
Phy00BWYFN_ACYPI	duplication_498	LOC107882290	DUPLICATION - DIFFERENT CONTIG - DNA-based dupli (DIFF NUM INTRONS)	1776	592	36.88	0.76	0.73	S	0.035	0.031	0.896	0	0	51	2.9	expansion	F	0.829	Optimized codon usage
Phy00424J5_ACYPI	duplication_499	LOC103311715	DUPLICATION - DIFFERENT CONTIG - DNA-based dupli (SAME NUM INTRONS)	507	169	57.4	0.82	0.8	F	0	0.012	1032.83	0	0	5	1	strict duplicate	F	0.575	-
Phy0010E6X_ACYPI	duplication_499	LOC100165498	DUPLICATION - DIFFERENT CONTIG - DNA-based dupli (SAME NUM INTRONS)	507	169	57.79	0.84	0.83	S	0	0	0	0	0	0	0	strict duplicate	F	0.577	-
Phy00427QA_ACYPI	duplication_50	LOC100572833	DUPLICATION - DIFFERENT CONTIG - DNA-based dupli (DIFF NUM INTRONS)	606	202	40.76	0.42	0.26	F	0.022	0.01	0.442	0	0	6	1	expansion	F	0.754	-
Phy00BWXUR_ACYPI	duplication_50	LOC100167115	DUPLICATION - DIFFERENT CONTIG - DNA-based dupli (DIFF NUM INTRONS)	3267	1089	36.21	0.38	0.21	S	0.008	0.004	0.511	0	0	3	0.1	expansion	F	0.76	-
Phy0010HW5_ACYPI	duplication_501	LOC100160359	DUPLICATION - DIFFERENT CONTIG - DNA-based dupli (DIFF NUM INTRONS)	3318	1106	33.24	0.88	0.93	S	0.075	0.004	0.058	0	0	41	1.2	strict duplicate	F	0.847	Optimized codon usage
Phy00BX3F5_ACYPI	duplication_501	LOC100163036	DUPLICATION - DIFFERENT CONTIG - DNA-based dupli (DIFF NUM INTRONS)	2871	957	31.38	0.74	0.71	F	0.115	0.073	0.632	0	0	180	6.3	strict duplicate	F	0.852	Optimized codon usage
Phy00421WY_ACYPI	duplication_503	LOC100572443	DUPLICATION - DIFFERENT CONTIG - DNA-based dupli (SAME NUM INTRONS)	1572	524	33.84	0.72	0.75	S	0.199	0.065	0.325	0	0	60	3.8	strict duplicate	T	0.814	Optimized codon usage
Phy004286Y_ACYPI	duplication_503	LOC100166729	DUPLICATION - DIFFERENT CONTIG - DNA-based dupli (SAME NUM INTRONS)	1569	523	33.59	0.72	0.74	F	0.226	0.071	0.313	0	0	68	4.3	strict duplicate	T	0.823	Optimized codon usage
Phy00BWXEA_ACYPI	duplication_504	LOC103311673	DUPLICATION - DIFFERENT CONTIG - DNA-based dupli (SAME NUM INTRONS)	363	121	39.94	0.64	0.63	S	0.061	0	0	0	0	3	0.8	expansion	T	0.78	Optimized codon usage
Phy0041ZZK_ACYPI	duplication_505	LOC100570172	TANDEM REPEAT - DNA-based dupli (SAME NUM INTRONS)	1194	398	64.91	0.75	0.81	S	0.003	0.007	2.483	0	0	4	0.3	strict duplicate	T	0.626	-
Phy00BWYMC_ACYPI	duplication_506	LOC107883604	DUPLICATION - DIFFERENT CONTIG - DNA-based dupli (SAME NUM INTRONS)	1500	500	30.27	0.36	0.21	S	0.052	0.087	1.671	0	0	26	1.7	strict duplicate	F	0.847	Optimized codon usage
Phy004206J_ACYPI	duplication_507	LOC100158707	DUPLICATION - DIFFERENT CONTIG - DNA-based dupli (DIFF NUM INTRONS)	2331	777	32.43	0.53	0.5	F	0.101	0.063	0.624	0	0	38	1.6	expansion	F	0.842	Optimized codon usage
Phy00BX323_ACYPI	duplication_507	LOC103309854	DUPLICATION - DIFFERENT CONTIG - DNA-based dupli (DIFF NUM INTRONS)	756	252	32.28	0.31	0.17	S	0.066	0.035	0.536	0	0	24	3.2	expansion	F	0.815	Optimized codon usage
Phy00423IM_ACYPI	duplication_508	LOC100169508	DUPLICATION - DIFFERENT CONTIG - DNA-based dupli (DIFF NUM INTRONS)	1575	525	33.02	0.63	0.65	S	0	0	0	0	0	0	0	strict duplicate	T	0.814	Optimized codon usage
Phy00BX4AM_ACYPI	duplication_509	LOC107883554	DUPLICATION - DIFFERENT CONTIG - DNA-based dupli (DIFF NUM INTRONS)	420	140	40.71	0.4	0.24	F	0.077	0.045	0.583	0	0	15	3.6	expansion	F	0.776	Optimized codon usage
Phy00BWZXE_ACYPI	duplication_509	LOC107883051	DUPLICATION - DIFFERENT CONTIG - DNA-based dupli (DIFF NUM INTRONS)	1038	346	42.1	0.43	0.28	S	0	0	0	0	0	0	0	expansion	F	0.791	Optimized codon usage
Phy00BX3D0_ACYPI	duplication_51	LOC100572493	DUPLICATION - DIFFERENT CONTIG - DNA-based dupli (DIFF NUM INTRONS)	2886	962	61.3	0.75	0.84	F	0.008	0.002	0.299	0	0	2	0.1	strict duplicate	F	0.579	-
Phy004276A_ACYPI	duplication_51	LOC100569867	DUPLICATION - DIFFERENT CONTIG - DNA-based dupli (DIFF NUM INTRONS)	645	215	66.05	0.34	0.22	S	0	0	0	0	0	0	0	strict duplicate	F	0.544	-
Phy00427TF_ACYPI	duplication_511	LOC103310191	DUPLICATION - DIFFERENT CONTIG - DNA-based dupli (DIFF NUM INTRONS)	345	115	41.74	0.32	0.09	F	0.696	0.161	0.232	0	0	42	12.2	expansion	T	0.709	-
Phy0010HN4_ACYPI	duplication_512	LOC100572480	DUPLICATION - DIFFERENT CONTIG - DNA-based dupli (DIFF NUM INTRONS)	1353	451	33.33	0.87	0.93	S	0	0	0	0	0	0	0	strict duplicate	T	0.831	Optimized codon usage
Phy00BWZAB_ACYPI	duplication_513	LOC100574475	TANDEM REPEAT - DNA-based dupli (DIFF NUM INTRONS)	567	189	31.57	0.61	0.56	F	0.011	0	0	0	0	1	0.2	strict duplicate	F	0.854	Optimized codon usage
Phy004276T_ACYPI	duplication_513	Ska1	TANDEM REPEAT - DNA-based dupli (DIFF NUM INTRONS)	882	294	30.39	0.84	0.89	S	0	0	0	0	0	0	0	strict duplicate	F	0.864	Optimized codon usage
Phy0042C84_ACYPI	duplication_514	LOC100570998	DUPLICATION - DIFFERENT CONTIG - DNA-based dupli (DIFF NUM INTRONS)	1398	466	35.19	0.91	0.96	S	0.002	0	0	0	0	0	0	strict duplicate	T	0.836	Optimized codon usage
Phy00BX06B_ACYPI	duplication_515	LOC103310404	DUPLICATION - DIFFERENT CONTIG - DNA-based dupli (DIFF NUM INTRONS)	1866	622	33.39	0.59	0.56	S	0.232	0.075	0.322	0	0	118	6.3	strict duplicate	F	0.851	Optimized codon usage
Phy00421OK_ACYPI	duplication_516	LOC100571844	DUPLICATION - DIFFERENT CONTIG - DNA-based dupli (DIFF NUM INTRONS)	1743	581	33.45	0.58	0.53	S	0.01	0.004	0.34	0	0	7	0.4	expansion	F	0.842	Optimized codon usage
Phy00BX577_ACYPI	duplication_516	LOC100572995	DUPLICATION - DIFFERENT CONTIG - DNA-based dupli (DIFF NUM INTRONS)	2496	832	34.5	0.63	0.59	F	0.02	0.009	0.435	0	0	11	0.4	expansion	F	0.824	Optimized codon usage
Phy004268M_ACYPI	duplication_517	LOC100573049	DUPLICATION - SAME CONTIG - DNA-based dupli (DIFF NUM INTRONS)	1668	556	34.89	0.74	0.76	S	0.005	0.001	0.274	0	0	2	0.1	strict duplicate	F	0.833	Optimized codon usage
Phy0042BDD_ACYPI	duplication_517	LOC100572544	DUPLICATION - SAME CONTIG - DNA-based dupli (DIFF NUM INTRONS)	1812	604	34.93	0.79	0.83	F	0.008	0.001	0.168	0	0	2	0.1	strict duplicate	F	0.834	Optimized codon usage
Phy00BWYPW_ACYPI	duplication_518	LOC103311525	DUPLICATION - DIFFERENT CONTIG - DNA-based dupli (DIFF NUM INTRONS)	534	178	34.83	0.66	0.62	S	0.009	0.049	5.223	0	0	16	3	expansion	F	0.769	-
Phy00BWXI6_ACYPI	duplication_519	LOC100573164	DUPLICATION - DIFFERENT CONTIG - DNA-based dupli (DIFF NUM INTRONS)	378	126	34.92	0.48	0.43	F	0.033	0.011	0.342	0	0	3	0.8	strict duplicate	F	0.791	Optimized codon usage
Phy00BX39Y_ACYPI	duplication_519	LOC103310578	DUPLICATION - DIFFERENT CONTIG - DNA-based dupli (DIFF NUM INTRONS)	522	174	36.21	0.51	0.45	S	0	0.006	927.833	0	0	1	0.2	strict duplicate	F	0.79	Optimized codon usage
Phy00BX2XN_ACYPI	duplication_52	LOC100166476	DUPLICATION - DIFFERENT CONTIG - DNA-based dupli (DIFF NUM INTRONS)	4017	1339	33.56	0.87	0.96	S	0	0	0	0	0	0	0	strict duplicate	T	0.857	Optimized codon usage
Phy000XPAL_ACYPI	duplication_520	LOC100159904	DUPLICATION - DIFFERENT CONTIG - DNA-based dupli (DIFF NUM INTRONS)	1983	661	29.3	0.8	0.91	Eq	0	0	0	0	0	0	0	strict duplicate	F	0.873	Optimized codon usage
Phy004281E_ACYPI	duplication_520	LOC100569563	DUPLICATION - DIFFERENT CONTIG - DNA-based dupli (DIFF NUM INTRONS)	342	114	26.32	0.27	0.16	Eq	0	0	0	0	0	0	0	strict duplicate	F	0.885	Optimized codon usage
Phy00BX3WV_ACYPI	duplication_521	LOC100572998	DUPLICATION - DIFFERENT CONTIG - DNA-based dupli (DIFF NUM INTRONS)	249	83	35.34	0.27	0.13	F	0	0.01	1002	0	0	2	0.8	strict duplicate	F	0.819	Optimized codon usage
Phy0010FAH_ACYPI	duplication_521	LOC100163981	DUPLICATION - DIFFERENT CONTIG - DNA-based dupli (DIFF NUM INTRONS)	1473	491	30.28	0.71	0.82	S	0	0	0	0	0	0	0	strict duplicate	F	0.827	Optimized codon usage
Phy0010HOX_ACYPI	duplication_522	LOC100160636	DUPLICATION - DIFFERENT CONTIG - DNA-based dupli (DIFF NUM INTRONS)	1551	517	30.95	0.81	0.9	F	0.054	0	0	0	0	3	0.2	strict duplicate	F	0.867	Optimized codon usage
Phy00BWVIW_ACYPI	duplication_522	LOC107883033	DUPLICATION - DIFFERENT CONTIG - DNA-based dupli (DIFF NUM INTRONS)	342	114	26.9	0.28	0.17	S	0	0.058	992.69	0	0	13	3.8	strict duplicate	F	0.863	Optimized codon usage
Phy00BWYH8_ACYPI	duplication_523	LOC100162698	TANDEM REPEAT - DNA-based dupli (DIFF NUM INTRONS)	1215	405	35.56	0.63	0.63	F	0.013	0.002	0.192	0	0	5	0.4	strict duplicate	F	0.793	Optimized codon usage
Phy00421ZQ_ACYPI	duplication_523	LOC100160663	TANDEM REPEAT - DNA-based dupli (DIFF NUM INTRONS)	1761	587	41.96	0.77	0.82	S	0	0	0	0	0	0	0	strict duplicate	F	0.741	-
Phy00BWYXK_ACYPI	duplication_524	LOC100573544	DUPLICATION - SAME CONTIG - DNA-based dupli (DIFF NUM INTRONS)	760	253	36.45	0.45	0.36	F	0.011	0	0	0	0	1	0.1	strict duplicate	F	0.788	Optimized codon usage
Phy0042C2Q_ACYPI	duplication_524	LOC100161992	DUPLICATION - SAME CONTIG - DNA-based dupli (DIFF NUM INTRONS)	1521	507	42.21	0.68	0.73	S	0	0	0	0	0	0	0	strict duplicate	F	0.759	-
Phy00BX49I_ACYPI	duplication_525	LOC100571032	TANDEM REPEAT - DNA-based dupli (DIFF NUM INTRONS)	1908	636	31.92	0.56	0.47	S	0	0	0	0	0	0	0	strict duplicate	F	0.844	Optimized codon usage
Phy00BX1IJ_ACYPI	duplication_525	LOC103308044	TANDEM REPEAT - DNA-based dupli (DIFF NUM INTRONS)	1179	393	31.04	0.64	0.57	F	0	0	1	0	0	0	0	strict duplicate	F	0.848	Optimized codon usage
Phy00BWXS3_ACYPI	duplication_526	LOC103308014	DUPLICATION - DIFFERENT CONTIG - DNA-based dupli (SAME NUM INTRONS)	861	287	36.82	0.77	0.78	F	0.021	0.002	0.105	0	0	3	0.3	strict duplicate	F	0.776	Optimized codon usage
Phy00BWZ5G_ACYPI	duplication_526	LOC103311638	DUPLICATION - DIFFERENT CONTIG - DNA-based dupli (SAME NUM INTRONS)	861	287	36.82	0.77	0.78	S	0	0.006	982.333	0	0	2	0.2	strict duplicate	F	0.777	Optimized codon usage
Phy00422LA_ACYPI	duplication_527	LOC100168694	DUPLICATION - DIFFERENT CONTIG - DNA-based dupli (SAME NUM INTRONS)	1908	636	45.07	0.79	0.8	F	0.073	0.005	0.068	0	0	36	1.9	expansion	F	0.7	-
Phy00BX3WQ_ACYPI	duplication_527	LOC100159026	DUPLICATION - DIFFERENT CONTIG - DNA-based dupli (SAME NUM INTRONS)	1908	636	45.23	0.78	0.79	S	0.04	0.017	0.435	0	0	38	2	expansion	F	0.71	-
Phy0010F7E_ACYPI	duplication_528	LOC100164098	DUPLICATION - DIFFERENT CONTIG - DNA-based dupli (SAME NUM INTRONS)	972	324	38.58	0.61	0.59	S	0.164	0.098	0.599	0	0	74	7.6	expansion	F	0.785	Optimized codon usage
Phy0010HMA_ACYPI	duplication_528	LOC100160743	DUPLICATION - DIFFERENT CONTIG - DNA-based dupli (SAME NUM INTRONS)	993	331	39.27	0.6	0.58	F	0.228	0.101	0.441	0	0	92	9.3	expansion	F	0.775	Optimized codon usage
Phy0042DR8_ACYPI	duplication_529	LOC100158777	TANDEM REPEAT - DNA-based dupli (DIFF NUM INTRONS)	1068	356	36.61	0.54	0.44	F	0.077	0.032	0.418	0	0	36	3.4	expansion	T	0.839	Optimized codon usage
Phy00BX3PP_ACYPI	duplication_529	LOC100165327	TANDEM REPEAT - DNA-based dupli (DIFF NUM INTRONS)	1833	611	35.41	0.65	0.57	S	0.074	0.037	0.506	0	0	36	2	expansion	T	0.832	Optimized codon usage
Phy00420XF_ACYPI	duplication_53	LOC100159226	TANDEM REPEAT - DNA-based dupli (SAME NUM INTRONS)	1530	510	36.8	0.82	0.87	S	0.032	0.014	0.438	0	0	26	1.7	strict duplicate	T	0.767	-
Phy00BX23B_ACYPI	duplication_53	LOC100163313	TANDEM REPEAT - DNA-based dupli (SAME NUM INTRONS)	1530	510	36.99	0.83	0.87	F	0.041	0.009	0.22	0	0	22	1.4	strict duplicate	T	0.768	-
Phy0042AD0_ACYPI	duplication_530	LOC100167676	DUPLICATION - DIFFERENT CONTIG - DNA-based dupli (DIFF NUM INTRONS)	357	119	32.77	0.85	0.85	S	0	0	0	0	0	0	0	strict duplicate	T	0.863	Optimized codon usage
Phy0010CX4_ACYPI	duplication_531	LOC100167268	DUPLICATION - DIFFERENT CONTIG - DNA-based dupli (SAME NUM INTRONS)	990	330	40.2	0.82	0.84	F	0.126	0.03	0.238	0	0	32	3.2	strict duplicate	F	0.789	Optimized codon usage
Phy0010HV5_ACYPI	duplication_531	LOC100160394	DUPLICATION - DIFFERENT CONTIG - DNA-based dupli (SAME NUM INTRONS)	966	322	38.51	0.84	0.87	S	0.113	0.017	0.154	0	0	23	2.4	strict duplicate	F	0.827	Optimized codon usage
Phy00422RZ_ACYPI	duplication_532	LOC100569882	DUPLICATION - DIFFERENT CONTIG - DNA-based dupli (DIFF NUM INTRONS)	2043	681	33.14	0.73	0.78	S	0.018	0.004	0.226	0	0	2	0.1	strict duplicate	T	0.823	Optimized codon usage
Phy0041ZZI_ACYPI	duplication_533	LOC100161971	DUPLICATION - DIFFERENT CONTIG - DNA-based dupli (DIFF NUM INTRONS)	966	322	30.23	0.7	0.62	S	0.044	0.058	1.337	0	0	41	4.2	strict duplicate	F	0.846	Optimized codon usage
Phy00BX0NS_ACYPI	duplication_534	LOC100570052	DUPLICATION - SAME CONTIG - DNA-based dupli (DIFF NUM INTRONS)	2439	813	39.98	0.63	0.56	S	0.014	0.003	0.177	0	0	7	0.3	strict duplicate	T	0.739	-
Phy0042ERN_ACYPI	duplication_535	LOC100163794	DUPLICATION - DIFFERENT CONTIG - DNA-based dupli (DIFF NUM INTRONS)	930	310	36.99	0.89	0.89	S	0.038	0.002	0.043	0	0	7	0.8	strict duplicate	F	0.825	Optimized codon usage
Phy00BX4MM_ACYPI	duplication_535	LOC100164226	DUPLICATION - DIFFERENT CONTIG - DNA-based dupli (DIFF NUM INTRONS)	762	254	37.4	0.79	0.78	F	0.075	0.017	0.229	0	0	20	2.6	strict duplicate	F	0.817	Optimized codon usage
Phy00BWYAF_ACYPI	duplication_536	LOC107882985	DUPLICATION - DIFFERENT CONTIG - DNA-based dupli (DIFF NUM INTRONS)	1899	633	33.49	0.54	0.48	F	0	0.001	1348	0	0	1	0.1	strict duplicate	F	0.828	Optimized codon usage
Phy00BX3IJ_ACYPI	duplication_536	LOC103310448	DUPLICATION - DIFFERENT CONTIG - DNA-based dupli (DIFF NUM INTRONS)	2433	811	33.13	0.56	0.62	S	0	0	0	0	0	0	0	strict duplicate	F	0.826	Optimized codon usage
Phy00426T2_ACYPI	duplication_537	LOC100162329	DUPLICATION - SAME CONTIG - DNA-based dupli (DIFF NUM INTRONS)	1701	567	41.56	0.76	0.84	S	0	0	0.333	0	0	0	0	expansion	T	0.729	-
Phy0010FBS_ACYPI	duplication_538	LOC100163930	DUPLICATION - DIFFERENT CONTIG - DNA-based dupli (SAME NUM INTRONS)	1410	470	38.65	0.89	0.87	F	0.065	0.052	0.796	0	0	69	4.9	strict duplicate	F	0.796	Optimized codon usage
Phy0010HK7_ACYPI	duplication_538	LOC100160821	DUPLICATION - DIFFERENT CONTIG - DNA-based dupli (SAME NUM INTRONS)	1413	471	38.5	0.97	0.98	S	0.042	0.001	0.035	0	0	13	0.9	strict duplicate	F	0.819	Optimized codon usage
Phy004257G_ACYPI	duplication_539	LOC100574399	DUPLICATION - DIFFERENT CONTIG - RETROCOPY	519	173	28.9	0.3	0.13	F	0.013	0.003	0.193	0	0	2	0.4	strict duplicate	F	0.854	Optimized codon usage
Phy0010HKU_ACYPI	duplication_539	LOC100160797	DUPLICATION - DIFFERENT CONTIG - RETROCOPY	2823	941	31.28	0.67	0.78	S	0	0	0	0	0	0	0	strict duplicate	F	0.874	Optimized codon usage
Phy0010BXE_ACYPI	duplication_54	LOC103309591	DUPLICATION - SAME CONTIG - DNA-based dupli (DIFF NUM INTRONS)	1542	514	51.04	0.7	0.68	S	0	0.007	1010.43	0	0	4	0.3	expansion	T	0.669	-
Phy0042271_ACYPI	duplication_540	LOC107882267	TANDEM REPEAT - DNA-based dupli (DIFF NUM INTRONS)	468	156	57.26	0.43	0.14	F	0.016	0.003	0.171	0	0	3	0.6	strict duplicate	F	0.64	-
Phy00BWZAO_ACYPI	duplication_540	LOC107882264	TANDEM REPEAT - DNA-based dupli (DIFF NUM INTRONS)	567	189	57.14	0.45	0.17	S	0	0.007	219.031	0	0	1	0.2	strict duplicate	F	0.644	-
Phy00BWX1G_ACYPI	duplication_541	LOC107884145	DUPLICATION - DIFFERENT CONTIG - DNA-based dupli (DIFF NUM INTRONS)	1251	417	30.62	0.53	0.48	S	0.138	0.062	0.447	0	0	28	2.2	expansion	F	0.804	Optimized codon usage
Phy00420S8_ACYPI	duplication_542	LOC100569802	TANDEM REPEAT - DNA-based dupli (DIFF NUM INTRONS)	591	197	32.49	0.3	0.2	F	0.012	0	0	0	0	1	0.2	expansion	F	0.832	Optimized codon usage
Phy0042BQM_ACYPI	duplication_542	LOC100569905	TANDEM REPEAT - DNA-based dupli (DIFF NUM INTRONS)	2640	880	32.65	0.44	0.35	S	0.009	0	0	0	0	1	0	expansion	F	0.828	Optimized codon usage
Phy0042CIN_ACYPI	duplication_543	LOC100161178	DUPLICATION - DIFFERENT CONTIG - DNA-based dupli (DIFF NUM INTRONS)	1179	393	45.12	0.76	0.85	Eq	0	0	0.5	0	0	0	0	strict duplicate	F	0.712	-
Phy00BWYAQ_ACYPI	duplication_543	LOC103311730	DUPLICATION - DIFFERENT CONTIG - DNA-based dupli (DIFF NUM INTRONS)	178	59	45.51	0.27	0.13	Eq	0	0	0.5	0	0	0	0	strict duplicate	F	0.735	-
Phy004253N_ACYPI	duplication_544	LOC100571874	DUPLICATION - SAME CONTIG - DNA-based dupli (DIFF NUM INTRONS)	1551	517	47.65	0.59	0.58	S	0.13	0	0	0	0	13	0.8	strict duplicate	T	0.678	-
Phy00BX4A3_ACYPI	duplication_545	LOC100570754	DUPLICATION - DIFFERENT CONTIG - DNA-based dupli (SAME NUM INTRONS)	1008	336	48.81	0.57	0.54	F	0.173	0.078	0.449	0	1	73	7.2	strict duplicate	F	0.672	-
Phy00BWW54_ACYPI	duplication_545	LOC100573069	DUPLICATION - DIFFERENT CONTIG - DNA-based dupli (SAME NUM INTRONS)	981	327	49.95	0.58	0.54	S	0.054	0.061	1.146	0	0	27	2.8	strict duplicate	F	0.673	-
Phy00427G2_ACYPI	duplication_546	LOC100162168	DUPLICATION - DIFFERENT CONTIG - DNA-based dupli (DIFF NUM INTRONS)	1308	436	32.11	0.76	0.84	S	0.065	0.006	0.094	0	0	8	0.6	strict duplicate	F	0.824	Optimized codon usage
Phy00429GM_ACYPI	duplication_547	LOC100571315	DUPLICATION - DIFFERENT CONTIG - DNA-based dupli (SAME NUM INTRONS)	567	189	35.63	0.44	0.34	S	0.023	0.098	4.278	0	0	17	3	expansion	F	0.785	Optimized codon usage
Phy00BWZJ5_ACYPI	duplication_548	LOC107885737	DUPLICATION - DIFFERENT CONTIG - DNA-based dupli (DIFF NUM INTRONS)	351	117	28.77	0.48	0.41	F	0	0	0.5	0	0	0	0	strict duplicate	F	0.818	Optimized codon usage
Phy00BX2T3_ACYPI	duplication_548	LOC107884319	DUPLICATION - DIFFERENT CONTIG - DNA-based dupli (DIFF NUM INTRONS)	507	169	30.57	0.48	0.41	S	0	0	1	0	0	0	0	strict duplicate	F	0.81	Optimized codon usage
Phy00107OP_ACYPI	duplication_549	LOC100569052	DUPLICATION - DIFFERENT CONTIG - DNA-based dupli (DIFF NUM INTRONS)	393	131	41.22	0.31	0.2	Eq	0	0	0.5	0	0	0	0	strict duplicate	F	0.763	-
Phy0010FNT_ACYPI	duplication_549	LOC100163454	DUPLICATION - DIFFERENT CONTIG - DNA-based dupli (DIFF NUM INTRONS)	1833	611	42.23	0.83	0.94	Eq	0	0	0.5	0	0	0	0	strict duplicate	F	0.755	-
Phy00BX0LT_ACYPI	duplication_55	LOC107883532	TANDEM REPEAT - DNA-based dupli (DIFF NUM INTRONS)	825	275	38.3	0.47	0.32	F	0.013	0.009	0.733	0	0	6	0.7	strict duplicate	F	0.746	-
Phy00BX0M6_ACYPI	duplication_55	LOC100162378	TANDEM REPEAT - DNA-based dupli (DIFF NUM INTRONS)	1482	494	40.49	0.58	0.48	S	0	0	0	0	0	0	0	strict duplicate	F	0.738	-
Phy0010GEQ_ACYPI	duplication_550	LOC100162426	DUPLICATION - DIFFERENT CONTIG - DNA-based dupli (DIFF NUM INTRONS)	1938	646	35.66	0.85	0.95	S	0.008	0	0	0	0	1	0.1	strict duplicate	F	0.768	-
Phy00426RU_ACYPI	duplication_550	LOC100574052	DUPLICATION - DIFFERENT CONTIG - DNA-based dupli (DIFF NUM INTRONS)	792	264	37.63	0.46	0.4	F	0.018	0	0	0	0	2	0.3	strict duplicate	F	0.754	-
Phy00BX0SV_ACYPI	duplication_551	LOC100574881	DUPLICATION - DIFFERENT CONTIG - DNA-based dupli (DIFF NUM INTRONS)	2625	875	28.91	0.53	0.48	S	0.024	0.004	0.168	0	0	7	0.3	strict duplicate	F	0.857	Optimized codon usage
Phy00BX240_ACYPI	duplication_551	LOC100574248	DUPLICATION - DIFFERENT CONTIG - DNA-based dupli (DIFF NUM INTRONS)	1752	584	27.68	0.48	0.39	F	0.027	0.005	0.18	0	0	6	0.3	strict duplicate	F	0.874	Optimized codon usage
Phy00421O8_ACYPI	duplication_552	LOC100573483	DUPLICATION - DIFFERENT CONTIG - DNA-based dupli (DIFF NUM INTRONS)	1335	445	35.51	0.61	0.58	F	0.049	0	0	0	0	2	0.1	strict duplicate	F	0.792	Optimized codon usage
Phy00BWYV0_ACYPI	duplication_552	LOC103311799	DUPLICATION - DIFFERENT CONTIG - DNA-based dupli (DIFF NUM INTRONS)	490	163	34.9	0.48	0.32	S	0.024	0.028	1.205	0	0	6	1.2	strict duplicate	F	0.804	Optimized codon usage
Phy0041ZGA_ACYPI	duplication_553	LOC100571769	DUPLICATION - SAME CONTIG - DNA-based dupli (DIFF NUM INTRONS)	501	167	52.1	0.46	0.31	F	0.012	0	0	0	0	1	0.2	strict duplicate	F	0.639	-
Phy00BWVJ6_ACYPI	duplication_553	LOC100165806	DUPLICATION - SAME CONTIG - DNA-based dupli (DIFF NUM INTRONS)	1116	372	47.31	0.61	0.64	S	0	0.004	1084.25	0	0	1	0.1	strict duplicate	F	0.673	-
Phy00BX3AV_ACYPI	duplication_554	LOC100573163	DUPLICATION - DIFFERENT CONTIG - DNA-based dupli (DIFF NUM INTRONS)	234	78	34.62	0.31	0.2	F	0.024	0.017	0.685	0	0	3	1.3	strict duplicate	F	0.816	Optimized codon usage
Phy00BWYUN_ACYPI	duplication_554	LOC100160658	DUPLICATION - DIFFERENT CONTIG - DNA-based dupli (DIFF NUM INTRONS)	1104	368	34.6	0.8	0.91	S	0	0	0	0	0	0	0	strict duplicate	F	0.858	Optimized codon usage
Phy000XPTV_ACYPI	duplication_555	LOC100159157	DUPLICATION - SAME CONTIG - DNA-based dupli (DIFF NUM INTRONS)	1869	623	34.83	0.61	0.6	S	0.04	0.022	0.538	0	0	10	0.5	expansion	F	0.834	Optimized codon usage
Phy000YG8C_ACYPI	duplication_556	LOC103309646	DUPLICATION - DIFFERENT CONTIG - RETROCOPY	942	314	45.33	0.38	0.2	S	0.024	0.031	1.291	0	0	7	0.7	strict duplicate	F	0.737	-
Phy00BX31P_ACYPI	duplication_556	LOC103308231	DUPLICATION - DIFFERENT CONTIG - RETROCOPY	5103	1701	45.91	0.4	0.28	F	0.117	0.022	0.188	0	0	19	0.4	strict duplicate	F	0.715	-
Phy00BWY01_ACYPI	duplication_557	LOC107885925	DUPLICATION - DIFFERENT CONTIG - DNA-based dupli (SAME NUM INTRONS)	1326	442	46.38	0.41	0.26	F	0.004	0	0	0	0	1	0.1	strict duplicate	F	0.726	-
Phy007B1Q7_ACYPI	duplication_557	LOC103308964	DUPLICATION - DIFFERENT CONTIG - DNA-based dupli (SAME NUM INTRONS)	5274	1758	45.96	0.49	0.36	S	0	0	0	0	0	0	0	strict duplicate	F	0.726	-
Phy00425F0_ACYPI	duplication_558	LOC100159075	TANDEM REPEAT - DNA-based dupli (DIFF NUM INTRONS)	1758	586	35.49	0.69	0.74	S	0.014	0.002	0.173	0	0	3	0.2	strict duplicate	F	0.778	Optimized codon usage
Phy00421P5_ACYPI	duplication_559	LOC100574105	DUPLICATION - DIFFERENT CONTIG - DNA-based dupli (DIFF NUM INTRONS)	1521	507	36.62	0.87	0.87	S	0.014	0.001	0.103	0	0	6	0.4	strict duplicate	F	0.845	Optimized codon usage
Phy0010HFW_ACYPI	duplication_56	LOC100160988	DUPLICATION - DIFFERENT CONTIG - DNA-based dupli (SAME NUM INTRONS)	1650	550	39.03	0.98	0.99	S	0.056	0.001	0.014	0	1	20	1.2	strict duplicate	F	0.813	Optimized codon usage
Phy0010EMZ_ACYPI	duplication_56	LOC100164886	DUPLICATION - DIFFERENT CONTIG - DNA-based dupli (SAME NUM INTRONS)	1650	550	38.55	0.98	0.98	F	0.073	0.002	0.021	0	0	25	1.5	strict duplicate	F	0.817	Optimized codon usage
Phy00427IZ_ACYPI	duplication_560	LOC103310260	DUPLICATION - SAME CONTIG - DNA-based dupli (DIFF NUM INTRONS)	768	256	44.79	0.47	0.39	F	0	0.002	870.5	0	0	1	0.1	strict duplicate	F	0.678	-
Phy00425V2_ACYPI	duplication_560	LOC100160541	DUPLICATION - SAME CONTIG - DNA-based dupli (DIFF NUM INTRONS)	1785	595	43.19	0.7	0.8	S	0	0	0	0	0	0	0	strict duplicate	F	0.706	-
Phy0042401_ACYPI	duplication_561	LOC100160900	DUPLICATION - DIFFERENT CONTIG - DNA-based dupli (DIFF NUM INTRONS)	1356	452	30.68	0.81	0.89	Eq	0	0	0	0	0	0	0	strict duplicate	F	0.855	Optimized codon usage
Phy00BWZOB_ACYPI	duplication_561	LOC100570250	DUPLICATION - DIFFERENT CONTIG - DNA-based dupli (DIFF NUM INTRONS)	323	108	31.58	0.34	0.23	Eq	0	0	0	0	0	0	0	strict duplicate	F	0.889	Optimized codon usage
Phy00BWZWR_ACYPI	duplication_562	LOC100570376	DUPLICATION - DIFFERENT CONTIG - DNA-based dupli (DIFF NUM INTRONS)	183	61	46.99	0.46	0.39	Eq	0	0	0	0	0	0	0	strict duplicate	F	0.748	-
Phy0010CQL_ACYPI	duplication_562	LOC100167515	DUPLICATION - DIFFERENT CONTIG - DNA-based dupli (DIFF NUM INTRONS)	408	136	46.57	0.8	0.88	Eq	0	0	0	0	0	0	0	strict duplicate	F	0.688	-
Phy0042B1P_ACYPI	duplication_563	LOC100158794	DUPLICATION - DIFFERENT CONTIG - DNA-based dupli (DIFF NUM INTRONS)	3222	1074	38.61	0.74	0.81	F	0	0.002	794.5	0	0	1	0	strict duplicate	F	0.737	-
Phy00BX2SW_ACYPI	duplication_563	LOC100570280	DUPLICATION - DIFFERENT CONTIG - DNA-based dupli (DIFF NUM INTRONS)	1043	347	37.49	0.42	0.31	S	0	0	0	0	0	0	0	strict duplicate	F	0.732	-
Phy000YIPB_ACYPI	duplication_564	LOC103308601	DUPLICATION - DIFFERENT CONTIG - RETROCOPY	1374	458	32.75	0.62	0.58	S	0	0.003	928.667	0	0	1	0.1	strict duplicate	F	0.858	Optimized codon usage
Phy00BX18O_ACYPI	duplication_564	LOC103311651	DUPLICATION - DIFFERENT CONTIG - RETROCOPY	1179	393	32.57	0.57	0.53	F	0	0	0	0	0	0	0	strict duplicate	F	0.86	Optimized codon usage
Phy00BX2JL_ACYPI	duplication_565	LOC100571985	DUPLICATION - DIFFERENT CONTIG - DNA-based dupli (DIFF NUM INTRONS)	831	277	31.77	0.42	0.28	S	0	0	0.5	0	0	0	0	expansion	T	0.855	Optimized codon usage
Phy00BX3MD_ACYPI	duplication_566	LOC107885083	DUPLICATION - DIFFERENT CONTIG - DNA-based dupli (DIFF NUM INTRONS)	214	71	37.85	0.35	0.17	F	0.544	0.296	0.544	0	0	35	16.4	expansion	F	0.792	Optimized codon usage
Phy00BX2MU_ACYPI	duplication_566	LOC100571336	DUPLICATION - DIFFERENT CONTIG - DNA-based dupli (DIFF NUM INTRONS)	828	276	35.87	0.4	0.22	S	0	0.001	552	0	0	0	0	expansion	F	0.807	Optimized codon usage
Phy007B4H4_ACYPI	duplication_567	LOC100302457	DUPLICATION - DIFFERENT CONTIG - DNA-based dupli (DIFF NUM INTRONS)	579	193	30.4	0.63	0.59	S	0	0	0	0	0	0	0	expansion	T	0.849	Optimized codon usage
Phy0042ERF_ACYPI	duplication_568	LOC100575766	DUPLICATION - DIFFERENT CONTIG - DNA-based dupli (DIFF NUM INTRONS)	564	188	34.75	0.51	0.43	S	0	0.009	1008.67	0	0	2	0.4	strict duplicate	T	0.832	Optimized codon usage
Phy00422WW_ACYPI	duplication_569	LOC100570991	DUPLICATION - DIFFERENT CONTIG - DNA-based dupli (SAME NUM INTRONS)	636	212	33.96	0.5	0.43	F	0.368	0.167	0.455	0	0	43	6.8	strict duplicate	F	0.788	Optimized codon usage
Phy000YGKD_ACYPI	duplication_569	LOC103308169	DUPLICATION - DIFFERENT CONTIG - DNA-based dupli (SAME NUM INTRONS)	561	187	32.8	0.48	0.38	S	0	0.225	1000.73	0	0	0	0	strict duplicate	F	0.792	Optimized codon usage
Phy00BX0YU_ACYPI	duplication_57	LOC100169117	DUPLICATION - DIFFERENT CONTIG - DNA-based dupli (DIFF NUM INTRONS)	2730	910	38.5	0.58	0.6	S	0.113	0.017	0.153	0	0	11	0.4	expansion	T	0.757	-
Phy00BX0X1_ACYPI	duplication_570	LOC100573587	DUPLICATION - DIFFERENT CONTIG - DNA-based dupli (DIFF NUM INTRONS)	303	101	37.29	0.36	0.26	F	0	0.005	957.8	0	0	1	0.3	strict duplicate	F	0.769	-
Phy00BX1TT_ACYPI	duplication_570	LOC100570824	DUPLICATION - DIFFERENT CONTIG - DNA-based dupli (DIFF NUM INTRONS)	966	322	43.69	0.72	0.79	S	0	0.004	1059.25	0	0	1	0.1	strict duplicate	F	0.715	-
Phy00BWVDF_ACYPI	duplication_571	LOC100165428	DUPLICATION - DIFFERENT CONTIG - DNA-based dupli (SAME NUM INTRONS)	1992	664	39.31	0.66	0.61	F	0.083	0.035	0.418	0	0	71	3.6	expansion	T	0.754	-
Phy00BX3MU_ACYPI	duplication_572	LOC100575838	DUPLICATION - DIFFERENT CONTIG - DNA-based dupli (DIFF NUM INTRONS)	663	221	32.73	0.26	0.07	Eq	0	0	0	0	0	0	0	strict duplicate	F	0.786	Optimized codon usage
Phy00BX28O_ACYPI	duplication_572	LOC100575459	DUPLICATION - DIFFERENT CONTIG - DNA-based dupli (DIFF NUM INTRONS)	6015	2005	38.69	0.4	0.31	Eq	0	0	0	0	0	0	0	strict duplicate	F	0.752	-
Phy00421FQ_ACYPI	duplication_573	LOC100162540	DUPLICATION - DIFFERENT CONTIG - RETROCOPY	891	297	35.24	0.63	0.62	F	0.268	0.022	0.081	0	0	13	1.5	strict duplicate	F	0.79	Optimized codon usage
Phy00BX131_ACYPI	duplication_573	LOC107882810	DUPLICATION - DIFFERENT CONTIG - RETROCOPY	351	117	31.05	0.47	0.32	S	0.213	0.064	0.299	0	0	18	5.1	strict duplicate	F	0.816	Optimized codon usage
Phy00BWZ6L_ACYPI	duplication_574	LOC100164918	DUPLICATION - DIFFERENT CONTIG - DNA-based dupli (DIFF NUM INTRONS)	10359	3453	36.1	0.79	0.78	S	0.08	0.006	0.071	0	0	187	1.8	strict duplicate	F	0.808	Optimized codon usage
Phy00BX0K4_ACYPI	duplication_574	LOC100165755	DUPLICATION - DIFFERENT CONTIG - DNA-based dupli (DIFF NUM INTRONS)	12774	4258	35.89	0.83	0.81	F	0.092	0.015	0.167	0	0	280	2.2	strict duplicate	F	0.804	Optimized codon usage
Phy0010HY1_ACYPI	duplication_575	LOC100160277	DUPLICATION - DIFFERENT CONTIG - RETROCOPY	1989	663	32.83	0.92	0.92	S	0.056	0.002	0.03	0	0	20	1	strict duplicate	F	0.842	Optimized codon usage
Phy00BX27Z_ACYPI	duplication_575	LOC100161863	DUPLICATION - DIFFERENT CONTIG - RETROCOPY	1887	629	32.75	0.87	0.85	F	0.072	0.026	0.358	0	0	54	2.9	strict duplicate	F	0.843	Optimized codon usage
Phy00BWWQG_ACYPI	duplication_576	LOC100569858	DUPLICATION - DIFFERENT CONTIG - DNA-based dupli (DIFF NUM INTRONS)	1662	554	42.24	0.5	0.38	S	0.145	0.04	0.273	0	0	27	1.6	strict duplicate	T	0.728	-
Phy000XPUY_ACYPI	duplication_577	LOC100571612	DUPLICATION - DIFFERENT CONTIG - DNA-based dupli (SAME NUM INTRONS)	612	204	51.8	0.84	0.85	F	0.008	0	0	0	0	1	0.2	strict duplicate	F	0.594	-
Phy004275X_ACYPI	duplication_577	LOC100159115	DUPLICATION - DIFFERENT CONTIG - DNA-based dupli (SAME NUM INTRONS)	612	204	51.96	0.84	0.85	S	0	0	0	0	0	0	0	strict duplicate	F	0.592	-
Phy00BWW32_ACYPI	duplication_578	LOC103309822	DUPLICATION - DIFFERENT CONTIG - DNA-based dupli (DIFF NUM INTRONS)	1878	626	32.8	0.64	0.58	S	0.09	0.093	1.035	0	0	123	6.5	expansion	T	0.835	Optimized codon usage
Phy004210R_ACYPI	duplication_579	LOC100164086	DUPLICATION - DIFFERENT CONTIG - DNA-based dupli (DIFF NUM INTRONS)	3195	1065	34.33	0.81	0.93	F	0.011	0	0	0	0	1	0	strict duplicate	F	0.841	Optimized codon usage
Phy0042EWB_ACYPI	duplication_579	LOC100569169	DUPLICATION - DIFFERENT CONTIG - DNA-based dupli (DIFF NUM INTRONS)	513	171	37.62	0.28	0.16	S	0	0.002	1212	0	0	1	0.2	strict duplicate	F	0.823	Optimized codon usage
Phy0042E5W_ACYPI	duplication_58	LOC100572953	DUPLICATION - SAME CONTIG - DNA-based dupli (DIFF NUM INTRONS)	1593	531	32.45	0.54	0.52	S	0.004	0.003	0.813	0	0	3	0.2	expansion	T	0.812	Optimized codon usage
Phy00BWZ37_ACYPI	duplication_580	LOC103307887	DUPLICATION - SAME CONTIG - RETROCOPY	2709	903	32.89	0.61	0.53	F	0	0.003	1071.67	0	0	2	0.1	strict duplicate	F	0.841	Optimized codon usage
Phy00BX49S_ACYPI	duplication_580	LOC103307886	DUPLICATION - SAME CONTIG - RETROCOPY	1488	496	32.8	0.59	0.5	S	0	0	0	0	0	0	0	strict duplicate	F	0.842	Optimized codon usage
Phy004238X_ACYPI	duplication_581	LOC100569644	DUPLICATION - DIFFERENT CONTIG - DNA-based dupli (DIFF NUM INTRONS)	1152	384	32.12	0.43	0.35	S	0.009	0.006	0.655	0	0	6	0.5	strict duplicate	F	0.83	Optimized codon usage
Phy00428PA_ACYPI	duplication_581	LOC100575342	DUPLICATION - DIFFERENT CONTIG - DNA-based dupli (DIFF NUM INTRONS)	2256	752	34.26	0.67	0.66	F	0.021	0.002	0.102	0	0	5	0.2	strict duplicate	F	0.833	Optimized codon usage
Phy00BWVIJ_ACYPI	duplication_582	LOC103310160	DUPLICATION - DIFFERENT CONTIG - DNA-based dupli (SAME NUM INTRONS)	1311	437	29.9	0.53	0.48	F	0.05	0.01	0.211	0	0	9	0.7	strict duplicate	T	0.852	Optimized codon usage
Phy00428HK_ACYPI	duplication_583	LOC100165803	DUPLICATION - DIFFERENT CONTIG - DNA-based dupli (DIFF NUM INTRONS)	2013	671	37.56	0.47	0.48	S	0	0.01	1031.9	0	0	3	0.1	strict duplicate	F	0.791	Optimized codon usage
Phy00BX1L3_ACYPI	duplication_583	LOC107884167	DUPLICATION - DIFFERENT CONTIG - DNA-based dupli (DIFF NUM INTRONS)	534	178	39.14	0.39	0.25	F	0.01	0.01	0.954	0	0	4	0.7	strict duplicate	F	0.769	-
Phy00426IP_ACYPI	duplication_584	LOC100164753	DUPLICATION - DIFFERENT CONTIG - DNA-based dupli (DIFF NUM INTRONS)	3951	1317	37.76	0.86	0.97	Eq	0	0	0	0	0	0	0	strict duplicate	F	0.814	Optimized codon usage
Phy00BWVNE_ACYPI	duplication_584	LOC100572698	DUPLICATION - DIFFERENT CONTIG - DNA-based dupli (DIFF NUM INTRONS)	1008	336	40.28	0.36	0.25	Eq	0	0	0	0	0	0	0	strict duplicate	F	0.819	Optimized codon usage
Phy00420JB_ACYPI	duplication_585	LOC100575279	DUPLICATION - DIFFERENT CONTIG - DNA-based dupli (DIFF NUM INTRONS)	4206	1402	47.27	0.59	0.68	S	0	0.002	1025.5	0	0	1	0	expansion	F	0.676	-
Phy00BX2GY_ACYPI	duplication_585	LOC100569006	DUPLICATION - DIFFERENT CONTIG - DNA-based dupli (DIFF NUM INTRONS)	3951	1317	47.28	0.58	0.63	F	0.053	0.002	0.04	0	0	7	0.2	expansion	F	0.674	-
Phy00BWYQY_ACYPI	duplication_587	LOC100165974	DUPLICATION - DIFFERENT CONTIG - DNA-based dupli (DIFF NUM INTRONS)	1083	361	36.57	0.7	0.66	F	0.182	0.095	0.521	0	0	80	7.4	strict duplicate	F	0.825	Optimized codon usage
Phy00BX052_ACYPI	duplication_587	LOC100158951	DUPLICATION - DIFFERENT CONTIG - DNA-based dupli (DIFF NUM INTRONS)	942	314	36.52	0.9	0.93	S	0.113	0.003	0.023	0	0	17	1.8	strict duplicate	F	0.845	Optimized codon usage
Phy00BX4RH_ACYPI	duplication_588	LOC100574189	DUPLICATION - DIFFERENT CONTIG - DNA-based dupli (SAME NUM INTRONS)	348	116	31.9	0.34	0.08	F	0	0.005	906.8	0	0	1	0.3	expansion	F	0.843	Optimized codon usage
Phy00BX56B_ACYPI	duplication_588	LOC107883296	DUPLICATION - DIFFERENT CONTIG - DNA-based dupli (SAME NUM INTRONS)	348	116	32.18	0.34	0.08	S	0	0	0	0	0	0	0	expansion	F	0.843	Optimized codon usage
Phy0010CLB_ACYPI	duplication_589	LOC100167732	DUPLICATION - DIFFERENT CONTIG - DNA-based dupli (SAME NUM INTRONS)	651	217	36.25	0.82	0.86	F	0.049	0.013	0.263	0	0	11	1.7	strict duplicate	F	0.858	Optimized codon usage
Phy0010FWZ_ACYPI	duplication_589	LOC100163106	DUPLICATION - DIFFERENT CONTIG - DNA-based dupli (SAME NUM INTRONS)	657	219	36.07	0.79	0.81	S	0.043	0.04	0.917	0	0	23	3.5	strict duplicate	F	0.86	Optimized codon usage
Phy00BWYF4_ACYPI	duplication_59	LOC103310861	DUPLICATION - DIFFERENT CONTIG - RETROCOPY	1162	387	34.6	0.55	0.44	F	0.048	0.006	0.133	0	0	9	0.8	strict duplicate	F	0.807	Optimized codon usage
Phy00BX2R1_ACYPI	duplication_59	LOC103308726	DUPLICATION - DIFFERENT CONTIG - RETROCOPY	999	333	35.14	0.59	0.49	S	0.044	0.041	0.926	0	0	27	2.7	strict duplicate	F	0.798	Optimized codon usage
Phy0010D17_ACYPI	duplication_590	cp38	DUPLICATION - SAME CONTIG - DNA-based dupli (SAME NUM INTRONS)	480	160	56.04	0.83	0.97	F	0.024	0	0	0	0	4	0.8	expansion	F	0.68	-
Phy0042CQF_ACYPI	duplication_590	LOC100574951	DUPLICATION - SAME CONTIG - DNA-based dupli (SAME NUM INTRONS)	480	160	56.88	0.83	0.97	S	0.01	0.003	0.302	0	0	1	0.2	expansion	F	0.674	-
Phy0010C59_ACYPI	duplication_591	LOC100573189	DUPLICATION - DIFFERENT CONTIG - DNA-based dupli (SAME NUM INTRONS)	2406	802	34.66	0.86	0.91	F	0.017	0.001	0.033	0	0	7	0.3	strict duplicate	F	0.835	Optimized codon usage
Phy0010G4C_ACYPI	duplication_591	LOC100162830	DUPLICATION - DIFFERENT CONTIG - DNA-based dupli (SAME NUM INTRONS)	2406	802	34.66	0.86	0.91	S	0.005	0	0	0	0	2	0.1	strict duplicate	F	0.837	Optimized codon usage
Phy000YNS1_ACYPI	duplication_592	LOC107884984	DUPLICATION - DIFFERENT CONTIG - DNA-based dupli (SAME NUM INTRONS)	837	279	31.18	0.57	0.53	S	0.168	0.072	0.43	0	0	39	4.7	strict duplicate	F	0.829	Optimized codon usage
Phy0042E2S_ACYPI	duplication_592	LOC107884359	DUPLICATION - DIFFERENT CONTIG - DNA-based dupli (SAME NUM INTRONS)	870	290	32.18	0.57	0.52	F	0.296	0.121	0.41	0	0	0	0	strict duplicate	F	0.838	Optimized codon usage
Phy00BWZIA_ACYPI	duplication_593	LOC107882444	DUPLICATION - DIFFERENT CONTIG - DNA-based dupli (SAME NUM INTRONS)	456	152	44.74	0.52	0.46	F	0	0.004	901.5	0	0	1	0.2	expansion	F	0.7	-
Phy0042DRJ_ACYPI	duplication_593	LOC100575906	DUPLICATION - DIFFERENT CONTIG - DNA-based dupli (SAME NUM INTRONS)	822	274	45.13	0.64	0.62	S	0	0	0.5	0	0	0	0	expansion	F	0.689	-
Phy000XPVH_ACYPI	duplication_594	LOC100159094	TANDEM REPEAT - DNA-based dupli (SAME NUM INTRONS)	924	308	40.26	0.63	0.64	S	0.036	0.045	1.25	0	0	33	3.6	expansion	T	0.768	-
Phy0010HBZ_ACYPI	duplication_594	LOC100161139	TANDEM REPEAT - DNA-based dupli (SAME NUM INTRONS)	939	313	40.04	0.63	0.65	F	0.075	0.03	0.408	0	0	34	3.6	expansion	T	0.757	-
Phy0041ZLZ_ACYPI	duplication_595	LOC100165417	DUPLICATION - DIFFERENT CONTIG - DNA-based dupli (SAME NUM INTRONS)	1107	369	35.86	0.78	0.8	F	0.089	0.033	0.375	0	0	44	4	strict duplicate	F	0.794	Optimized codon usage
Phy0042A0E_ACYPI	duplication_595	LOC100165788	DUPLICATION - DIFFERENT CONTIG - DNA-based dupli (SAME NUM INTRONS)	1209	403	36.89	0.85	0.84	S	0.034	0.008	0.22	0	0	15	1.2	strict duplicate	F	0.792	Optimized codon usage
Phy00421KP_ACYPI	duplication_596	LOC100574166	DUPLICATION - DIFFERENT CONTIG - DNA-based dupli (DIFF NUM INTRONS)	1776	592	30.46	0.53	0.52	S	0.075	0.039	0.525	0	0	43	2.4	strict duplicate	F	0.839	Optimized codon usage
Phy00BWZMY_ACYPI	duplication_597	LOC100573839	DUPLICATION - DIFFERENT CONTIG - DNA-based dupli (SAME NUM INTRONS)	420	140	57.86	0.47	0.34	S	0.018	0.007	0.411	0	0	2	0.5	strict duplicate	T	0.622	-
Phy0042CT0_ACYPI	duplication_598	LOC100161859	DUPLICATION - DIFFERENT CONTIG - DNA-based dupli (SAME NUM INTRONS)	1389	463	50.83	0.73	0.72	F	0.014	0	0	0	0	3	0.2	strict duplicate	F	0.665	-
Phy0042B5S_ACYPI	duplication_598	LOC100572207	DUPLICATION - DIFFERENT CONTIG - DNA-based dupli (SAME NUM INTRONS)	1569	523	48.76	0.73	0.69	S	0.001	0.006	9.689	0	0	0	0	strict duplicate	F	0.679	-
Phy00BWVZF_ACYPI	duplication_599	LOC100573546	DUPLICATION - DIFFERENT CONTIG - DNA-based dupli (DIFF NUM INTRONS)	1482	494	53.64	0.53	0.47	S	0.007	0.004	0.527	0	1	6	0.4	expansion	F	0.609	-
Phy0042AA0_ACYPI	duplication_599	LOC100165356	DUPLICATION - DIFFERENT CONTIG - DNA-based dupli (DIFF NUM INTRONS)	2700	900	49.04	0.78	0.84	F	0.009	0.001	0.154	0	0	4	0.1	expansion	F	0.662	-
Phy00422ZB_ACYPI	duplication_6	LOC100164351	DUPLICATION - DIFFERENT CONTIG - DNA-based dupli (SAME NUM INTRONS)	1326	442	35.67	0.78	0.88	S	0.039	0.013	0.331	0	0	13	1	expansion	F	0.775	Optimized codon usage
Phy0042CIX_ACYPI	duplication_6	LOC100163909	DUPLICATION - DIFFERENT CONTIG - DNA-based dupli (SAME NUM INTRONS)	1326	442	34.92	0.78	0.88	F	0.045	0.011	0.234	0	0	14	1.1	expansion	F	0.781	Optimized codon usage
Phy00BWZIX_ACYPI	duplication_60	LOC100574076	DUPLICATION - DIFFERENT CONTIG - DNA-based dupli (DIFF NUM INTRONS)	645	215	54.57	0.39	0.28	F	0.028	0.002	0.079	0	0	6	0.9	strict duplicate	F	0.653	-
Phy0010F0U_ACYPI	duplication_60	LOC100164343	DUPLICATION - DIFFERENT CONTIG - DNA-based dupli (DIFF NUM INTRONS)	2301	767	60.28	0.81	0.9	S	0	0	0	0	0	0	0	strict duplicate	F	0.609	-
Phy0010F31_ACYPI	duplication_600	LOC100164260	DUPLICATION - DIFFERENT CONTIG - DNA-based dupli (SAME NUM INTRONS)	1485	495	41.21	0.92	0.93	F	0.007	0	0	0	0	2	0.1	strict duplicate	F	0.776	Optimized codon usage
Phy00BWYG0_ACYPI	duplication_600	LOC103311163	DUPLICATION - DIFFERENT CONTIG - DNA-based dupli (SAME NUM INTRONS)	1279	426	41.67	0.83	0.81	S	0	0	0	0	0	0	0	strict duplicate	F	0.767	-
Phy00420JL_ACYPI	duplication_601	LOC100162854	DUPLICATION - DIFFERENT CONTIG - DNA-based dupli (DIFF NUM INTRONS)	951	317	35.02	0.92	0.92	F	0.11	0.025	0.227	0	0	30	3.2	expansion	F	0.847	Optimized codon usage
Phy00BX32A_ACYPI	duplication_601	LOC100162597	DUPLICATION - DIFFERENT CONTIG - DNA-based dupli (DIFF NUM INTRONS)	870	290	35.17	0.88	0.86	S	0.068	0.014	0.201	0	0	18	2.1	expansion	F	0.852	Optimized codon usage
Phy00BX1X3_ACYPI	duplication_602	LOC103308562	DUPLICATION - DIFFERENT CONTIG - DNA-based dupli (DIFF NUM INTRONS)	2694	898	46.81	0.83	0.96	S	0.005	0	0	0	0	1	0	strict duplicate	T	0.655	-
Phy00BWY1Q_ACYPI	duplication_603	LOC103308715	DUPLICATION - DIFFERENT CONTIG - DNA-based dupli (SAME NUM INTRONS)	3324	1108	49.55	0.44	0.27	S	0.013	0.002	0.126	0	0	1	0	expansion	F	0.686	-
Phy00BX0UK_ACYPI	duplication_604	LOC107883856	DUPLICATION - SAME CONTIG - RETROCOPY	162	54	64.81	0.24	0.09	F	0.081	0.022	0.277	0	0	5	3.1	strict duplicate	F	0.536	-
Phy00428UF_ACYPI	duplication_604	LOC100569360	DUPLICATION - SAME CONTIG - RETROCOPY	1440	480	58.89	0.7	0.79	S	0	0	0	0	0	0	0	strict duplicate	F	0.581	-
Phy000YKW4_ACYPI	duplication_605	LOC103308936	DUPLICATION - SAME CONTIG - RETROCOPY	714	238	63.17	0.36	0.23	F	0.006	0	0	0	0	1	0.1	strict duplicate	F	0.611	-
Phy000YQO5_ACYPI	duplication_605	LOC100571000	DUPLICATION - SAME CONTIG - RETROCOPY	2412	804	54.15	0.76	0.83	S	0	0	0	0	0	0	0	strict duplicate	F	0.644	-
Phy00BWWHS_ACYPI	duplication_606	LOC100166965	DUPLICATION - DIFFERENT CONTIG - DNA-based dupli (DIFF NUM INTRONS)	1278	426	33.02	0.49	0.37	S	0.027	0.028	1.046	0	0	33	2.6	expansion	T	0.834	Optimized codon usage
Phy00BWZED_ACYPI	duplication_606	LOC100163319	DUPLICATION - DIFFERENT CONTIG - DNA-based dupli (DIFF NUM INTRONS)	2433	811	32.96	0.58	0.47	F	0.065	0.007	0.103	0	0	17	0.7	expansion	T	0.825	Optimized codon usage
Phy00107MN_ACYPI	duplication_607	LOC107882553	DUPLICATION - DIFFERENT CONTIG - DNA-based dupli (SAME NUM INTRONS)	345	115	32.75	0.46	0.35	F	0.041	0.022	0.542	0	0	2	0.6	strict duplicate	F	0.811	Optimized codon usage
Phy00BX19U_ACYPI	duplication_607	LOC107883465	DUPLICATION - DIFFERENT CONTIG - DNA-based dupli (SAME NUM INTRONS)	393	131	33.59	0.48	0.4	S	0	0	0	0	0	0	0	strict duplicate	F	0.841	Optimized codon usage
Phy00BWWSS_ACYPI	duplication_608	LOC103308129	DUPLICATION - DIFFERENT CONTIG - DNA-based dupli (DIFF NUM INTRONS)	1740	580	43.68	0.49	0.34	F	0.113	0.03	0.264	0	0	33	1.9	expansion	F	0.713	-
Phy00BWZ04_ACYPI	duplication_608	LOC103309658	DUPLICATION - DIFFERENT CONTIG - DNA-based dupli (DIFF NUM INTRONS)	765	255	45.23	0.47	0.32	S	0.049	0.046	0.954	0	0	29	3.8	expansion	F	0.7	-
Phy00BX08R_ACYPI	duplication_609	LOC103309069	DUPLICATION - DIFFERENT CONTIG - DNA-based dupli (DIFF NUM INTRONS)	2037	679	44.28	0.57	0.48	F	0.533	0.037	0.069	0	1	125	6.1	strict duplicate	T	0.68	-
Phy00BX4TN_ACYPI	duplication_609	LOC103308039	DUPLICATION - DIFFERENT CONTIG - DNA-based dupli (DIFF NUM INTRONS)	1926	642	44.03	0.52	0.45	S	0.118	0.064	0.54	0	1	45	2.3	strict duplicate	T	0.677	-
Phy00BX47L_ACYPI	duplication_61	LOC100572155	DUPLICATION - DIFFERENT CONTIG - DNA-based dupli (DIFF NUM INTRONS)	1260	420	53.97	0.82	0.83	S	0	0.002	855	0	0	1	0.1	strict duplicate	F	0.641	-
Phy0010HJ8_ACYPI	duplication_610	LOC100160860	DUPLICATION - DIFFERENT CONTIG - DNA-based dupli (SAME NUM INTRONS)	969	323	34.26	0.9	0.93	F	0.095	0.011	0.116	0	0	22	2.3	strict duplicate	F	0.815	Optimized codon usage
Phy0042DXB_ACYPI	duplication_610	LOC100161529	DUPLICATION - DIFFERENT CONTIG - DNA-based dupli (SAME NUM INTRONS)	969	323	33.64	0.89	0.91	S	0.081	0.016	0.201	0	0	24	2.5	strict duplicate	F	0.824	Optimized codon usage
Phy00BWYFJ_ACYPI	duplication_612	LOC100160176	TANDEM REPEAT - DNA-based dupli (DIFF NUM INTRONS)	4314	1438	33.17	0.87	0.86	S	0.077	0.024	0.313	0	0	127	2.9	strict duplicate	F	0.841	Optimized codon usage
Phy00BX3F6_ACYPI	duplication_612	LOC100169053	TANDEM REPEAT - DNA-based dupli (DIFF NUM INTRONS)	4437	1479	33.4	0.91	0.9	F	0.081	0.006	0.077	0	0	74	1.7	strict duplicate	F	0.85	Optimized codon usage
Phy0010C8G_ACYPI	duplication_614	LOC100168239	DUPLICATION - DIFFERENT CONTIG - DNA-based dupli (DIFF NUM INTRONS)	2319	773	49.76	0.81	0.95	Eq	0.007	0	0	0	0	1	0	strict duplicate	F	0.665	-
Phy00BX0U0_ACYPI	duplication_614	LOC100572531	DUPLICATION - DIFFERENT CONTIG - DNA-based dupli (DIFF NUM INTRONS)	696	232	53.16	0.38	0.28	Eq	0.007	0	0	0	0	1	0.1	strict duplicate	F	0.671	-
Phy00BWYSO_ACYPI	duplication_615	LOC100164520	DUPLICATION - DIFFERENT CONTIG - DNA-based dupli (DIFF NUM INTRONS)	1368	456	33.7	0.63	0.67	F	0.149	0.004	0.029	0	0	10	0.7	expansion	F	0.825	Optimized codon usage
Phy00BX559_ACYPI	duplication_615	LOC103308855	DUPLICATION - DIFFERENT CONTIG - DNA-based dupli (DIFF NUM INTRONS)	633	211	33.65	0.39	0.27	S	0.083	0.051	0.618	0	0	18	2.8	expansion	F	0.833	Optimized codon usage
Phy00BX2A9_ACYPI	duplication_616	LOC100573355	DUPLICATION - SAME CONTIG - DNA-based dupli (SAME NUM INTRONS)	576	192	37.85	0.69	0.64	F	0.029	0.006	0.207	0	0	5	0.9	expansion	F	0.788	Optimized codon usage
Phy00BX00H_ACYPI	duplication_616	LOC100573172	DUPLICATION - SAME CONTIG - DNA-based dupli (SAME NUM INTRONS)	582	194	39	0.64	0.58	S	0	0	0	0	0	0	0	expansion	F	0.77	-
Phy00BX0HP_ACYPI	duplication_617	LOC100164949	DUPLICATION - DIFFERENT CONTIG - DNA-based dupli (DIFF NUM INTRONS)	1353	451	47.75	0.58	0.42	S	0.02	0.005	0.226	0	0	2	0.1	strict duplicate	T	0.686	-
Phy0010FCW_ACYPI	duplication_618	LOC100163885	DUPLICATION - DIFFERENT CONTIG - DNA-based dupli (SAME NUM INTRONS)	2772	924	46.07	0.95	0.96	S	0.058	0.006	0.102	0	0	50	1.8	strict duplicate	F	0.699	-
Phy004206N_ACYPI	duplication_618	LOC100166221	DUPLICATION - DIFFERENT CONTIG - DNA-based dupli (SAME NUM INTRONS)	2772	924	46.72	0.95	0.96	F	0.06	0.003	0.057	0	0	46	1.7	strict duplicate	F	0.697	-
Phy0042EE3_ACYPI	duplication_619	LOC103308778	DUPLICATION - SAME CONTIG - DNA-based dupli (SAME NUM INTRONS)	987	329	44.48	0.71	0.63	Eq	0	0	0	0	0	0	0	strict duplicate	F	0.696	-
Phy00426GI_ACYPI	duplication_619	LOC100568556	DUPLICATION - SAME CONTIG - DNA-based dupli (SAME NUM INTRONS)	1026	342	44.35	0.7	0.62	Eq	0	0	0	0	0	0	0	strict duplicate	F	0.698	-
Phy00425WL_ACYPI	duplication_62	LOC100163995	DUPLICATION - DIFFERENT CONTIG - DNA-based dupli (DIFF NUM INTRONS)	1191	397	44.16	0.64	0.66	F	0.045	0.004	0.083	0	0	9	0.8	expansion	F	0.695	-
Phy0042ALN_ACYPI	duplication_62	LOC100162456	DUPLICATION - DIFFERENT CONTIG - DNA-based dupli (DIFF NUM INTRONS)	1293	431	43.23	0.5	0.36	S	0.015	0.012	0.816	0	0	9	0.7	expansion	F	0.721	-
Phy00421U1_ACYPI	duplication_620	LOC107885836	DUPLICATION - DIFFERENT CONTIG - DNA-based dupli (DIFF NUM INTRONS)	852	284	44.25	0.61	0.56	F	0.005	0.004	0.777	0	0	3	0.4	strict duplicate	F	0.681	-
Phy00BWXEP_ACYPI	duplication_621	LOC103308605	DUPLICATION - DIFFERENT CONTIG - DNA-based dupli (DIFF NUM INTRONS)	2772	924	32.5	0.76	0.75	F	0.075	0.013	0.17	0	0	59	2.1	strict duplicate	F	0.819	Optimized codon usage
Phy00BX026_ACYPI	duplication_621	LOC103308052	DUPLICATION - DIFFERENT CONTIG - DNA-based dupli (DIFF NUM INTRONS)	2838	946	31.57	0.74	0.72	S	0.069	0.044	0.636	0	0	109	3.8	strict duplicate	F	0.819	Optimized codon usage
Phy00BX2VA_ACYPI	duplication_622	LOC100573806	DUPLICATION - DIFFERENT CONTIG - DNA-based dupli (DIFF NUM INTRONS)	7683	2561	30.04	0.58	0.53	F	0.102	0.052	0.509	0	1	345	4.5	strict duplicate	F	0.851	Optimized codon usage
Phy0042AG7_ACYPI	duplication_622	LOC100161455	DUPLICATION - DIFFERENT CONTIG - DNA-based dupli (DIFF NUM INTRONS)	9864	3288	30.65	0.69	0.66	S	0.077	0.021	0.278	0	0	173	1.8	strict duplicate	F	0.842	Optimized codon usage
Phy00BWX6S_ACYPI	duplication_623	LOC100573755	DUPLICATION - DIFFERENT CONTIG - DNA-based dupli (SAME NUM INTRONS)	1623	541	38.26	0.81	0.86	Eq	0	0.001	650	0	0	1	0.1	strict duplicate	F	0.797	Optimized codon usage
Phy00BX0T7_ACYPI	duplication_623	LOC100568549	DUPLICATION - DIFFERENT CONTIG - DNA-based dupli (SAME NUM INTRONS)	1707	569	36.91	0.81	0.88	Eq	0	0.001	999	0	0	1	0.1	strict duplicate	F	0.804	Optimized codon usage
Phy0042B9I_ACYPI	duplication_624	LOC100569355	DUPLICATION - DIFFERENT CONTIG - DNA-based dupli (SAME NUM INTRONS)	792	264	37.25	0.74	0.79	F	0.015	0.004	0.288	0	0	4	0.5	strict duplicate	F	0.769	-
Phy00427QZ_ACYPI	duplication_624	LOC107882789	DUPLICATION - DIFFERENT CONTIG - DNA-based dupli (SAME NUM INTRONS)	792	264	37.25	0.74	0.79	S	0	0	0	0	0	0	0	strict duplicate	F	0.766	-
Phy00BX4KI_ACYPI	duplication_625	LOC100166494	TANDEM REPEAT - DNA-based dupli (DIFF NUM INTRONS)	1173	391	57.37	0.62	0.59	F	0.012	0	0	0	0	2	0.2	strict duplicate	F	0.628	-
Phy00BX2PH_ACYPI	duplication_625	LOC100570533	TANDEM REPEAT - DNA-based dupli (DIFF NUM INTRONS)	747	249	59.84	0.62	0.57	S	0	0	0	0	0	0	0	strict duplicate	F	0.606	-
Phy004276H_ACYPI	duplication_628	LOC100568607	DUPLICATION - DIFFERENT CONTIG - DNA-based dupli (DIFF NUM INTRONS)	2079	693	52.09	0.68	0.55	S	0.004	0.001	0.168	0	0	3	0.1	strict duplicate	F	0.65	-
Phy00BX4D2_ACYPI	duplication_628	LOC100163751	DUPLICATION - DIFFERENT CONTIG - DNA-based dupli (DIFF NUM INTRONS)	3753	1251	56.41	0.81	0.89	F	0.008	0	0	0	0	4	0.1	strict duplicate	F	0.607	-
Phy00424MV_ACYPI	duplication_629	LOC100569973	DUPLICATION - DIFFERENT CONTIG - DNA-based dupli (SAME NUM INTRONS)	1221	407	29.89	0.79	0.74	S	0.135	0.058	0.43	0	0	67	5.5	strict duplicate	F	0.841	Optimized codon usage
Phy00424IQ_ACYPI	duplication_629	LOC107883100	DUPLICATION - DIFFERENT CONTIG - DNA-based dupli (SAME NUM INTRONS)	1203	401	29.09	0.77	0.72	F	0.247	0.085	0.345	0	0	0	0	strict duplicate	F	0.847	Optimized codon usage
Phy00426U6_ACYPI	duplication_63	LOC100575532	DUPLICATION - DIFFERENT CONTIG - DNA-based dupli (DIFF NUM INTRONS)	1503	501	37.46	0.66	0.58	F	0.006	0.002	0.286	0	0	2	0.1	strict duplicate	F	0.792	Optimized codon usage
Phy00BX298_ACYPI	duplication_63	LOC100574022	DUPLICATION - DIFFERENT CONTIG - DNA-based dupli (DIFF NUM INTRONS)	822	274	38.93	0.5	0.34	S	0	0	0	0	0	0	0	strict duplicate	F	0.748	-
Phy00BX38A_ACYPI	duplication_630	LOC100570279	DUPLICATION - DIFFERENT CONTIG - DNA-based dupli (SAME NUM INTRONS)	1017	339	35.59	0.78	0.83	F	0.007	0.001	0.204	0	1	2	0.2	strict duplicate	F	0.817	Optimized codon usage
Phy0042DFI_ACYPI	duplication_630	LOC100160388	DUPLICATION - DIFFERENT CONTIG - DNA-based dupli (SAME NUM INTRONS)	1086	362	35.36	0.79	0.78	S	0	0	0	0	1	0	0	strict duplicate	F	0.816	Optimized codon usage
Phy00BWWTZ_ACYPI	duplication_631	LOC100575264	DUPLICATION - SAME CONTIG - DNA-based dupli (SAME NUM INTRONS)	1155	385	44.07	0.8	0.79	S	0.017	0.009	0.544	0	0	11	1	strict duplicate	F	0.708	-
Phy0010GMX_ACYPI	duplication_632	LOC100162111	DUPLICATION - DIFFERENT CONTIG - RETROCOPY	753	251	51.66	0.75	0.88	S	0	0.002	1059	0	0	1	0.1	strict duplicate	T	0.636	-
Phy007B4BY_ACYPI	duplication_633	LOC103309550	DUPLICATION - DIFFERENT CONTIG - DNA-based dupli (SAME NUM INTRONS)	1020	340	31.57	0.62	0.66	S	0.01	0.002	0.252	0	0	2	0.2	strict duplicate	F	0.836	Optimized codon usage
Phy0042BSH_ACYPI	duplication_634	LOC100575593	DUPLICATION - DIFFERENT CONTIG - DNA-based dupli (DIFF NUM INTRONS)	2964	988	33.1	0.58	0.5	S	0.046	0.026	0.567	0	0	40	1.3	expansion	F	0.842	Optimized codon usage
Phy00BWW1Y_ACYPI	duplication_635	LOC107884322	DUPLICATION - DIFFERENT CONTIG - RETROCOPY	900	300	32.67	0.5	0.39	F	0.432	0.052	0.12	0	0	33	3.7	strict duplicate	F	0.842	Optimized codon usage
Phy00BWWEL_ACYPI	duplication_635	LOC103310536	DUPLICATION - DIFFERENT CONTIG - RETROCOPY	1209	403	32.09	0.52	0.41	S	0.417	0.029	0.068	0	0	26	2.2	strict duplicate	F	0.83	Optimized codon usage
Phy00424SR_ACYPI	duplication_636	LOC100572819	DUPLICATION - DIFFERENT CONTIG - DNA-based dupli (DIFF NUM INTRONS)	1332	444	35.81	0.62	0.69	Eq	0	0	0.5	0	0	0	0	strict duplicate	F	0.777	Optimized codon usage
Phy0041ZBI_ACYPI	duplication_636	LOC107885647	DUPLICATION - DIFFERENT CONTIG - DNA-based dupli (DIFF NUM INTRONS)	294	98	36.39	0.29	0.2	Eq	0	0	0.5	0	0	0	0	strict duplicate	F	0.798	Optimized codon usage
Phy000YGR9_ACYPI	duplication_637	LOC100570981	DUPLICATION - DIFFERENT CONTIG - DNA-based dupli (DIFF NUM INTRONS)	390	130	33.33	0.33	0.19	S	0.07	0.019	0.265	0	0	7	1.8	expansion	F	0.843	Optimized codon usage
Phy00BWWFX_ACYPI	duplication_637	LOC100162624	DUPLICATION - DIFFERENT CONTIG - DNA-based dupli (DIFF NUM INTRONS)	1896	632	34.92	0.49	0.46	F	0.145	0.023	0.161	0	0	12	0.6	expansion	F	0.834	Optimized codon usage
Phy00421MU_ACYPI	duplication_638	LOC100568980	DUPLICATION - DIFFERENT CONTIG - DNA-based dupli (SAME NUM INTRONS)	1731	577	49.34	0.92	0.97	S	0.009	0	0	0	0	3	0.2	strict duplicate	F	0.678	-
Phy0042AP9_ACYPI	duplication_639	LOC100166074	DUPLICATION - SAME CONTIG - DNA-based dupli (DIFF NUM INTRONS)	1605	535	35.45	0.84	0.91	S	0.021	0.001	0.055	0	0	3	0.2	strict duplicate	T	0.82	Optimized codon usage
Phy00BX55Q_ACYPI	duplication_64	LOC100169626	DUPLICATION - DIFFERENT CONTIG - DNA-based dupli (DIFF NUM INTRONS)	1038	346	51.16	0.65	0.63	S	0.005	0	0	0	0	1	0.1	strict duplicate	F	0.661	-
Phy00BWZDA_ACYPI	duplication_640	LOC107885610	DUPLICATION - DIFFERENT CONTIG - DNA-based dupli (DIFF NUM INTRONS)	644	214	30.28	0.43	0.29	F	0.015	0.004	0.267	0	0	2	0.3	expansion	F	0.859	Optimized codon usage
Phy00BX19J_ACYPI	duplication_640	LOC100167909	DUPLICATION - DIFFERENT CONTIG - DNA-based dupli (DIFF NUM INTRONS)	1845	615	30.14	0.67	0.79	S	0	0.017	997.882	0	0	5	0.3	expansion	F	0.864	Optimized codon usage
Phy00BX2D2_ACYPI	duplication_641	LOC103311775	DUPLICATION - DIFFERENT CONTIG - DNA-based dupli (DIFF NUM INTRONS)	1849	616	58.14	0.34	0.22	F	0.013	0	0	0	0	5	0.3	strict duplicate	F	0.618	-
Phy00BX466_ACYPI	duplication_641	LOC100161379	DUPLICATION - DIFFERENT CONTIG - DNA-based dupli (DIFF NUM INTRONS)	13536	4512	44.38	0.46	0.4	S	0.01	0.002	0.242	0	0	7	0.1	strict duplicate	F	0.736	-
Phy0010H7W_ACYPI	duplication_642	LOC107882787	DUPLICATION - DIFFERENT CONTIG - DNA-based dupli (DIFF NUM INTRONS)	477	159	27.04	0.35	0.14	F	0.036	0.014	0.381	0	0	3	0.6	strict duplicate	F	0.865	Optimized codon usage
Phy00BWVON_ACYPI	duplication_642	LOC103307909	DUPLICATION - DIFFERENT CONTIG - DNA-based dupli (DIFF NUM INTRONS)	1845	615	31.49	0.56	0.53	S	0	0	0	0	0	0	0	strict duplicate	F	0.841	Optimized codon usage
Phy007B2AC_ACYPI	duplication_643	LOC103310277	DUPLICATION - DIFFERENT CONTIG - DNA-based dupli (SAME NUM INTRONS)	792	264	29.42	0.4	0.26	S	0	0	0	0	0	0	0	strict duplicate	T	0.847	Optimized codon usage
Phy00421FE_ACYPI	duplication_644	LOC100572500	DUPLICATION - DIFFERENT CONTIG - DNA-based dupli (DIFF NUM INTRONS)	456	152	41.01	0.37	0.26	S	0	0.003	868	0	0	1	0.2	expansion	F	0.682	-
Phy0042CY1_ACYPI	duplication_645	LOC100569161	DUPLICATION - DIFFERENT CONTIG - DNA-based dupli (DIFF NUM INTRONS)	4371	1457	30.84	0.75	0.82	F	0.012	0	0	0	0	3	0.1	strict duplicate	F	0.857	Optimized codon usage
Phy0042BM0_ACYPI	duplication_645	LOC100572198	DUPLICATION - DIFFERENT CONTIG - DNA-based dupli (DIFF NUM INTRONS)	1492	497	33.85	0.45	0.32	S	0	0	0.333	0	0	0	0	strict duplicate	F	0.863	Optimized codon usage
Phy0042EFB_ACYPI	duplication_646	LOC100159348	DUPLICATION - DIFFERENT CONTIG - DNA-based dupli (DIFF NUM INTRONS)	2097	699	31.09	0.81	0.96	Eq	0	0	0.5	0	0	0	0	strict duplicate	F	0.855	Optimized codon usage
Phy00BWXH1_ACYPI	duplication_646	LOC100568605	DUPLICATION - DIFFERENT CONTIG - DNA-based dupli (DIFF NUM INTRONS)	212	71	35.85	0.22	0.1	Eq	0	0	0.5	0	0	0	0	strict duplicate	F	0.802	Optimized codon usage
Phy00421AN_ACYPI	duplication_647	LOC100575322	DUPLICATION - DIFFERENT CONTIG - DNA-based dupli (DIFF NUM INTRONS)	1668	556	34.35	0.59	0.49	F	0	0	0	0	0	0	0	strict duplicate	F	0.819	Optimized codon usage
Phy00BWZXW_ACYPI	duplication_647	LOC100569979	DUPLICATION - DIFFERENT CONTIG - DNA-based dupli (DIFF NUM INTRONS)	1065	355	34.74	0.62	0.61	S	0	0	0	0	0	0	0	strict duplicate	F	0.824	Optimized codon usage
Phy0010GRG_ACYPI	duplication_648	LOC100161937	DUPLICATION - DIFFERENT CONTIG - DNA-based dupli (DIFF NUM INTRONS)	999	333	48.55	0.76	0.88	S	0.012	0	0	0	0	1	0.1	strict duplicate	F	0.66	-
Phy00BWYEG_ACYPI	duplication_648	LOC103311644	DUPLICATION - DIFFERENT CONTIG - DNA-based dupli (DIFF NUM INTRONS)	438	146	52.05	0.51	0.38	F	0.051	0.014	0.277	0	0	7	1.6	strict duplicate	F	0.6	-
Phy00BWYTP_ACYPI	duplication_649	LOC100570438	DUPLICATION - DIFFERENT CONTIG - DNA-based dupli (SAME NUM INTRONS)	525	175	33.14	0.52	0.34	F	0.04	0.007	0.177	0	0	7	1.3	expansion	F	0.865	Optimized codon usage
Phy00BX46O_ACYPI	duplication_649	LOC107882463	DUPLICATION - DIFFERENT CONTIG - DNA-based dupli (SAME NUM INTRONS)	675	225	33.33	0.58	0.44	S	0.006	0.009	1.597	0	0	4	0.6	expansion	F	0.873	Optimized codon usage
Phy0010HC9_ACYPI	duplication_65	LOC100161128	DUPLICATION - DIFFERENT CONTIG - DNA-based dupli (SAME NUM INTRONS)	585	195	33.5	0.82	0.82	F	0.011	0.002	0.181	0	0	2	0.3	strict duplicate	F	0.852	Optimized codon usage
Phy00429TB_ACYPI	duplication_65	LOC100570778	DUPLICATION - DIFFERENT CONTIG - DNA-based dupli (SAME NUM INTRONS)	585	195	33.85	0.82	0.82	S	0.011	0.002	0.199	0	0	2	0.3	strict duplicate	F	0.848	Optimized codon usage
Phy0010BCK_ACYPI	duplication_650	LOC100169473	DUPLICATION - DIFFERENT CONTIG - DNA-based dupli (SAME NUM INTRONS)	603	201	62.35	0.73	0.73	F	0.01	0.004	0.414	0	0	2	0.3	strict duplicate	F	0.624	-
Phy0010H0T_ACYPI	duplication_650	LOC100161576	DUPLICATION - DIFFERENT CONTIG - DNA-based dupli (SAME NUM INTRONS)	630	210	62.38	0.72	0.7	S	0	0	0	0	0	0	0	strict duplicate	F	0.625	-
Phy00420PA_ACYPI	duplication_651	LOC100575167	TANDEM REPEAT - DNA-based dupli (SAME NUM INTRONS)	1551	517	29.72	0.64	0.59	F	0.237	0.085	0.359	0	0	113	7.3	expansion	F	0.827	Optimized codon usage
Phy00BWVUN_ACYPI	duplication_651	LOC107883282	TANDEM REPEAT - DNA-based dupli (SAME NUM INTRONS)	1533	511	29.68	0.64	0.58	S	0.164	0.093	0.566	0	0	116	7.6	expansion	F	0.826	Optimized codon usage
Phy00BWVEY_ACYPI	duplication_652	LOC103308674	DUPLICATION - DIFFERENT CONTIG - DNA-based dupli (SAME NUM INTRONS)	1983	661	52.6	0.67	0.65	S	0.042	0.03	0.699	0	0	41	2.1	strict duplicate	F	0.66	-
Phy00BX2FH_ACYPI	duplication_652	LOC103308844	DUPLICATION - DIFFERENT CONTIG - DNA-based dupli (SAME NUM INTRONS)	1899	633	52.4	0.66	0.65	F	0.062	0.02	0.32	0	0	40	2.1	strict duplicate	F	0.659	-
Phy00BX0XW_ACYPI	duplication_653	LOC100573882	DUPLICATION - DIFFERENT CONTIG - DNA-based dupli (DIFF NUM INTRONS)	894	298	39.04	0.66	0.62	S	0	0.002	877	0	0	1	0.1	strict duplicate	T	0.795	Optimized codon usage
Phy00420AU_ACYPI	duplication_654	LOC100576031	DUPLICATION - SAME CONTIG - DNA-based dupli (SAME NUM INTRONS)	438	146	35.84	0.66	0.66	F	0.013	0.053	4.265	0	0	13	3	strict duplicate	F	0.764	-
Phy0042261_ACYPI	duplication_654	LOC100575762	DUPLICATION - SAME CONTIG - DNA-based dupli (SAME NUM INTRONS)	438	146	37.21	0.69	0.69	S	0	0.007	992.143	0	0	2	0.5	strict duplicate	F	0.757	-
Phy00429MR_ACYPI	duplication_655	LOC100569519	DUPLICATION - DIFFERENT CONTIG - DNA-based dupli (SAME NUM INTRONS)	843	281	34.28	0.64	0.62	S	0.066	0.044	0.669	0	0	31	3.7	strict duplicate	F	0.834	Optimized codon usage
Phy00BX20T_ACYPI	duplication_655	LOC100573143	DUPLICATION - DIFFERENT CONTIG - DNA-based dupli (SAME NUM INTRONS)	828	276	33.94	0.63	0.61	F	0.076	0.043	0.562	0	0	29	3.5	strict duplicate	F	0.839	Optimized codon usage
Phy0010G5H_ACYPI	duplication_656	LOC100162785	DUPLICATION - DIFFERENT CONTIG - DNA-based dupli (SAME NUM INTRONS)	492	164	37.6	0.8	0.89	F	0.022	0.003	0.119	0	0	3	0.6	expansion	F	0.795	Optimized codon usage
Phy0010GPW_ACYPI	duplication_656	LOC100161994	DUPLICATION - DIFFERENT CONTIG - DNA-based dupli (SAME NUM INTRONS)	492	164	37.6	0.8	0.89	S	0	0.003	860.333	0	0	1	0.2	expansion	F	0.799	Optimized codon usage
Phy0042EWK_ACYPI	duplication_657	LOC100568564	DUPLICATION - DIFFERENT CONTIG - DNA-based dupli (DIFF NUM INTRONS)	318	106	42.14	0.4	0.28	S	0	0.345	1000.29	0	1	39	12.3	strict duplicate	F	0.704	-
Phy000YFYZ_ACYPI	duplication_657	LOC107883205	DUPLICATION - DIFFERENT CONTIG - DNA-based dupli (DIFF NUM INTRONS)	270	90	42.96	0.45	0.41	F	0.268	0.088	0.33	0	0	18	6.7	strict duplicate	F	0.718	-
Phy007B1DI_ACYPI	duplication_658	LOC100575441	DUPLICATION - DIFFERENT CONTIG - DNA-based dupli (DIFF NUM INTRONS)	438	146	31.51	0.54	0.49	S	0.022	0.004	0.199	0	0	2	0.5	strict duplicate	F	0.839	Optimized codon usage
Phy00BX2WU_ACYPI	duplication_658	LOC107882835	DUPLICATION - DIFFERENT CONTIG - DNA-based dupli (DIFF NUM INTRONS)	669	223	31.69	0.56	0.52	F	0.024	0.01	0.407	0	0	6	0.9	strict duplicate	F	0.835	Optimized codon usage
Phy0010CKF_ACYPI	duplication_659	LOC100167767	DUPLICATION - DIFFERENT CONTIG - DNA-based dupli (DIFF NUM INTRONS)	1281	427	34.04	0.81	0.89	Eq	0	0	0	0	0	0	0	strict duplicate	F	0.805	Optimized codon usage
Phy00BX0OZ_ACYPI	duplication_659	LOC100575072	DUPLICATION - DIFFERENT CONTIG - DNA-based dupli (DIFF NUM INTRONS)	263	87	36.12	0.3	0.19	Eq	0	0	0	0	0	0	0	strict duplicate	F	0.797	Optimized codon usage
Phy0010EDV_ACYPI	duplication_66	LOC100165233	DUPLICATION - DIFFERENT CONTIG - DNA-based dupli (SAME NUM INTRONS)	849	283	33.1	0.86	0.88	S	0.106	0.006	0.057	0	0	15	1.8	strict duplicate	F	0.855	Optimized codon usage
Phy00BX2HT_ACYPI	duplication_66	LOC103308359	DUPLICATION - DIFFERENT CONTIG - DNA-based dupli (SAME NUM INTRONS)	900	300	34.67	0.7	0.64	F	0.208	0.159	0.761	0	0	92	10.2	strict duplicate	F	0.825	Optimized codon usage
Phy00BX2PW_ACYPI	duplication_660	LOC100572568	DUPLICATION - DIFFERENT CONTIG - DNA-based dupli (DIFF NUM INTRONS)	2517	839	31.7	0.39	0.22	S	3.897	0.137	0.035	0	0	144	5.7	strict duplicate	F	0.838	Optimized codon usage
Phy00BX2VJ_ACYPI	duplication_660	LOC100575125	DUPLICATION - DIFFERENT CONTIG - DNA-based dupli (DIFF NUM INTRONS)	1482	494	33.6	0.4	0.26	F	101.588	0.173	0.002	0	0	207	14	strict duplicate	F	0.84	Optimized codon usage
Phy00428FE_ACYPI	duplication_661	LOC100160213	DUPLICATION - DIFFERENT CONTIG - DNA-based dupli (DIFF NUM INTRONS)	1650	550	32.48	0.83	0.92	S	0.013	0	0	0	0	1	0.1	strict duplicate	F	0.838	Optimized codon usage
Phy00BX1GS_ACYPI	duplication_662	LOC107883344	DUPLICATION - DIFFERENT CONTIG - DNA-based dupli (SAME NUM INTRONS)	2118	706	43.44	0.43	0.32	F	0.892	0.065	0.073	0	0	67	3.2	strict duplicate	F	0.686	-
Phy00BX38F_ACYPI	duplication_662	LOC107883636	DUPLICATION - DIFFERENT CONTIG - DNA-based dupli (SAME NUM INTRONS)	1098	366	41.99	0.39	0.25	S	0.059	0.076	1.277	0	0	27	2.5	strict duplicate	F	0.712	-
Phy00BWXR7_ACYPI	duplication_663	LOC107884962	DUPLICATION - DIFFERENT CONTIG - DNA-based dupli (SAME NUM INTRONS)	900	300	30.44	0.35	0.17	S	0.644	0.313	0.486	0	0	113	12.6	strict duplicate	F	0.825	Optimized codon usage
Phy00BWXID_ACYPI	duplication_664	LOC100570512	DUPLICATION - DIFFERENT CONTIG - DNA-based dupli (DIFF NUM INTRONS)	1860	620	35.54	0.52	0.46	S	0.055	0.032	0.575	0	0	7	0.4	expansion	T	0.844	Optimized codon usage
Phy00BX4LY_ACYPI	duplication_665	LOC100168771	DUPLICATION - DIFFERENT CONTIG - DNA-based dupli (DIFF NUM INTRONS)	2793	931	32.76	0.83	0.91	S	0.048	0.004	0.075	0	0	13	0.5	strict duplicate	F	0.843	Optimized codon usage
Phy00BWZZI_ACYPI	duplication_666	LOC103311691	DUPLICATION - DIFFERENT CONTIG - DNA-based dupli (SAME NUM INTRONS)	1311	437	37.07	0.54	0.48	F	0.006	0	0	0	0	2	0.2	strict duplicate	F	0.781	Optimized codon usage
Phy00420QI_ACYPI	duplication_666	LOC103308634	DUPLICATION - DIFFERENT CONTIG - DNA-based dupli (SAME NUM INTRONS)	2652	884	38.16	0.87	0.93	S	0	0	0	0	0	0	0	strict duplicate	F	0.779	Optimized codon usage
Phy000YFK4_ACYPI	duplication_667	LOC103308036	DUPLICATION - DIFFERENT CONTIG - DNA-based dupli (SAME NUM INTRONS)	510	170	57.45	0.4	0.27	F	0.311	0.062	0.199	0	0	48	9.4	strict duplicate	F	0.621	-
Phy0010B3Z_ACYPI	duplication_667	LOC100574724	DUPLICATION - DIFFERENT CONTIG - DNA-based dupli (SAME NUM INTRONS)	1041	347	55.43	0.51	0.38	S	0.122	0.042	0.345	0	0	11	1.1	strict duplicate	F	0.626	-
Phy00421OV_ACYPI	duplication_668	Enpep	TANDEM REPEAT - DNA-based dupli (DIFF NUM INTRONS)	2787	929	34.19	0.72	0.75	S	0.185	0.054	0.292	0	0	161	5.8	strict duplicate	F	0.827	Optimized codon usage
Phy00BX52Y_ACYPI	duplication_668	LOC100160057	TANDEM REPEAT - DNA-based dupli (DIFF NUM INTRONS)	5649	1883	34.2	0.52	0.37	F	0.192	0.068	0.355	0	0	189	3.3	strict duplicate	F	0.836	Optimized codon usage
Phy00BWWKY_ACYPI	duplication_669	LOC100570115	DUPLICATION - DIFFERENT CONTIG - DNA-based dupli (DIFF NUM INTRONS)	348	116	38.22	0.4	0.23	Eq	0	0	0	0	0	0	0	strict duplicate	F	0.845	Optimized codon usage
Phy00BWYHP_ACYPI	duplication_669	LOC100163761	DUPLICATION - DIFFERENT CONTIG - DNA-based dupli (DIFF NUM INTRONS)	1467	489	32.58	0.7	0.82	Eq	0	0	0	0	0	0	0	strict duplicate	F	0.853	Optimized codon usage
Phy00BWZZD_ACYPI	duplication_67	LOC100575754	TANDEM REPEAT - DNA-based dupli (SAME NUM INTRONS)	738	246	34.28	0.63	0.7	F	0.092	0.056	0.608	0	0	17	2.3	expansion	F	0.776	Optimized codon usage
Phy00BX4FE_ACYPI	duplication_67	LOC100165827	TANDEM REPEAT - DNA-based dupli (SAME NUM INTRONS)	741	247	36.17	0.62	0.67	S	0.075	0.045	0.597	0	0	15	2	expansion	F	0.767	-
Phy0010CDA_ACYPI	duplication_670	LOC100168049	DUPLICATION - SAME CONTIG - DNA-based dupli (DIFF NUM INTRONS)	1134	378	36.95	0.87	0.98	S	0	0	0	0	0	0	0	strict duplicate	T	0.848	Optimized codon usage
Phy0042F6R_ACYPI	duplication_671	LOC100569679	DUPLICATION - DIFFERENT CONTIG - DNA-based dupli (DIFF NUM INTRONS)	804	268	38.81	0.58	0.5	S	0.017	0.057	3.424	0	0	18	2.2	expansion	F	0.79	Optimized codon usage
Phy00BX0J7_ACYPI	duplication_672	LOC100575134	TANDEM REPEAT - DNA-based dupli (DIFF NUM INTRONS)	1959	653	48.03	0.53	0.42	F	0.007	0	0	0	0	3	0.2	strict duplicate	F	0.665	-
Phy004290P_ACYPI	duplication_672	LOC100161423	TANDEM REPEAT - DNA-based dupli (DIFF NUM INTRONS)	4356	1452	45.32	0.74	0.78	S	0.006	0	0	0	0	0	0	strict duplicate	F	0.696	-
Phy0042CWC_ACYPI	duplication_673	LOC107884715	DUPLICATION - DIFFERENT CONTIG - DNA-based dupli (SAME NUM INTRONS)	483	161	32.92	0.82	0.86	F	0.014	0	0	0	0	1	0.2	strict duplicate	F	0.848	Optimized codon usage
Phy00BWWTJ_ACYPI	duplication_673	LOC107885299	DUPLICATION - DIFFERENT CONTIG - DNA-based dupli (SAME NUM INTRONS)	483	161	32.92	0.82	0.85	S	0	0.003	1033	0	0	1	0.2	strict duplicate	F	0.846	Optimized codon usage
Phy0010E8M_ACYPI	duplication_675	LOC100165430	DUPLICATION - DIFFERENT CONTIG - DNA-based dupli (SAME NUM INTRONS)	1071	357	36.51	0.92	0.92	S	0.045	0.005	0.106	0	0	12	1.1	strict duplicate	F	0.831	Optimized codon usage
Phy00BX1QL_ACYPI	duplication_675	LOC100572753	DUPLICATION - DIFFERENT CONTIG - DNA-based dupli (SAME NUM INTRONS)	1068	356	37.36	0.89	0.89	F	0.1	0.028	0.276	0	0	40	3.7	strict duplicate	F	0.813	Optimized codon usage
Phy00BWVPT_ACYPI	duplication_676	LOC103309227	DUPLICATION - DIFFERENT CONTIG - DNA-based dupli (SAME NUM INTRONS)	1377	459	36.09	0.61	0.49	S	0.023	0.006	0.26	0	0	2	0.1	strict duplicate	T	0.802	Optimized codon usage
Phy004296W_ACYPI	duplication_677	LOC100568659	DUPLICATION - DIFFERENT CONTIG - DNA-based dupli (SAME NUM INTRONS)	1380	460	38.33	0.68	0.66	S	0.138	0.064	0.462	0	0	50	3.6	strict duplicate	F	0.762	-
Phy0042D5Y_ACYPI	duplication_677	LOC100573292	DUPLICATION - DIFFERENT CONTIG - DNA-based dupli (SAME NUM INTRONS)	1377	459	36.31	0.68	0.67	F	0.19	0.041	0.214	0	0	41	3	strict duplicate	F	0.781	Optimized codon usage
Phy0010BV7_ACYPI	duplication_678	LOC100168754	DUPLICATION - SAME CONTIG - DNA-based dupli (SAME NUM INTRONS)	366	122	63.39	0.9	0.89	F	0	0.006	961	0	0	1	0.3	expansion	F	0.627	-
Phy0041ZAZ_ACYPI	duplication_678	LOC100572479	DUPLICATION - SAME CONTIG - DNA-based dupli (SAME NUM INTRONS)	366	122	62.84	0.91	0.9	S	0	0.003	872.667	0	0	1	0.3	expansion	F	0.625	-
Phy00BWZ9C_ACYPI	duplication_679	LOC103310303	DUPLICATION - DIFFERENT CONTIG - DNA-based dupli (DIFF NUM INTRONS)	1098	366	32.6	0.56	0.47	F	0.009	0.004	0.445	0	0	3	0.3	strict duplicate	F	0.843	Optimized codon usage
Phy00BX55H_ACYPI	duplication_679	LOC103308357	DUPLICATION - DIFFERENT CONTIG - DNA-based dupli (DIFF NUM INTRONS)	1905	635	34.38	0.62	0.61	S	0	0.008	1024	0	0	4	0.2	strict duplicate	F	0.84	Optimized codon usage
Phy0010FIH_ACYPI	duplication_68	LOC100163667	DUPLICATION - DIFFERENT CONTIG - DNA-based dupli (DIFF NUM INTRONS)	2550	850	38.12	0.84	0.86	S	0.078	0.021	0.273	0	0	66	2.6	strict duplicate	F	0.822	Optimized codon usage
Phy00BWWV7_ACYPI	duplication_68	LOC100164403	DUPLICATION - DIFFERENT CONTIG - DNA-based dupli (DIFF NUM INTRONS)	2595	865	38.57	0.83	0.85	F	0.097	0.024	0.25	0	0	80	3.1	strict duplicate	F	0.814	Optimized codon usage
Phy0042BCZ_ACYPI	duplication_680	LOC100162598	TANDEM REPEAT - DNA-based dupli (DIFF NUM INTRONS)	1293	431	31.63	0.91	0.92	S	0.004	0	0	0	0	1	0.1	strict duplicate	F	0.837	Optimized codon usage
Phy00421OI_ACYPI	duplication_681	LOC100168483	DUPLICATION - SAME CONTIG - DNA-based dupli (SAME NUM INTRONS)	1596	532	63.16	0.91	0.93	S	0	0.001	813	0	0	1	0.1	strict duplicate	F	0.565	-
Phy0042B6W_ACYPI	duplication_681	LOC100572856	DUPLICATION - SAME CONTIG - DNA-based dupli (SAME NUM INTRONS)	1599	533	62.98	0.9	0.92	F	0.006	0.002	0.262	0	0	4	0.3	strict duplicate	F	0.567	-
Phy00428L9_ACYPI	duplication_682	LOC100167800	DUPLICATION - DIFFERENT CONTIG - DNA-based dupli (DIFF NUM INTRONS)	2583	861	33.41	0.68	0.76	F	0	0.003	938.667	0	0	1	0	strict duplicate	F	0.869	Optimized codon usage
Phy0042COA_ACYPI	duplication_682	LOC100166354	DUPLICATION - DIFFERENT CONTIG - DNA-based dupli (DIFF NUM INTRONS)	642	214	34.11	0.36	0.22	S	0	0	1	0	0	0	0	strict duplicate	F	0.831	Optimized codon usage
Phy00BWW10_ACYPI	duplication_683	LOC100573030	DUPLICATION - DIFFERENT CONTIG - DNA-based dupli (DIFF NUM INTRONS)	348	116	41.67	0.69	0.64	S	0	0	0.5	0	0	0	0	strict duplicate	F	0.769	-
Phy0010DDD_ACYPI	duplication_683	LOC100166639	DUPLICATION - DIFFERENT CONTIG - DNA-based dupli (DIFF NUM INTRONS)	537	179	40.78	0.94	0.98	F	0	0	0.333	0	0	0	0	strict duplicate	F	0.756	-
Phy0042663_ACYPI	duplication_684	LOC100160513	TANDEM REPEAT - DNA-based dupli (DIFF NUM INTRONS)	5364	1788	44.72	0.62	0.64	S	0.009	0.002	0.164	0	0	1	0	strict duplicate	T	0.727	-
Phy00BWWXE_ACYPI	duplication_685	LOC103308919	DUPLICATION - DIFFERENT CONTIG - DNA-based dupli (SAME NUM INTRONS)	372	124	35.75	0.43	0.3	Eq	0	0	0	0	0	0	0	strict duplicate	F	0.803	Optimized codon usage
Phy00BWYSW_ACYPI	duplication_685	LOC107885916	DUPLICATION - DIFFERENT CONTIG - DNA-based dupli (SAME NUM INTRONS)	1176	392	36.56	0.57	0.48	Eq	0	0	0	0	0	0	0	strict duplicate	F	0.823	Optimized codon usage
Phy00BWXM2_ACYPI	duplication_686	LOC103308582	DUPLICATION - DIFFERENT CONTIG - RETROCOPY	3537	1179	43.82	0.41	0.28	S	0.015	0.004	0.283	0	0	2	0.1	strict duplicate	F	0.715	-
Phy00BX57Y_ACYPI	duplication_686	LOC103308475	DUPLICATION - DIFFERENT CONTIG - RETROCOPY	324	108	44.44	0.38	0.22	F	0.03	0.034	1.109	0	0	0	0	strict duplicate	F	0.766	-
Phy00BWX2O_ACYPI	duplication_687	LOC100162724	DUPLICATION - DIFFERENT CONTIG - DNA-based dupli (DIFF NUM INTRONS)	1284	428	54.75	0.87	0.9	F	0.016	0.012	0.736	0	0	13	1	strict duplicate	F	0.582	-
Phy00BWY0Z_ACYPI	duplication_687	LOC100162494	DUPLICATION - DIFFERENT CONTIG - DNA-based dupli (DIFF NUM INTRONS)	1323	441	54.42	0.88	0.89	S	0.014	0.003	0.208	0	0	7	0.5	strict duplicate	F	0.582	-
Phy000YMY5_ACYPI	duplication_688	LOC100569238	DUPLICATION - DIFFERENT CONTIG - DNA-based dupli (SAME NUM INTRONS)	867	289	54.9	0.74	0.81	F	0.005	0	0	0	0	2	0.2	expansion	F	0.739	-
Phy001060S_ACYPI	duplication_688	LOC100570818	DUPLICATION - DIFFERENT CONTIG - DNA-based dupli (SAME NUM INTRONS)	867	289	54.79	0.74	0.81	S	0.001	0.002	2.502	0	0	1	0.1	expansion	F	0.741	-
Phy0041ZIS_ACYPI	duplication_689	LOC100165932	DUPLICATION - DIFFERENT CONTIG - DNA-based dupli (SAME NUM INTRONS)	1701	567	45.56	0.54	0.46	F	0.114	0.095	0.835	0	0	88	5.2	expansion	F	0.688	-
Phy00BX1BQ_ACYPI	duplication_689	LOC100574345	DUPLICATION - DIFFERENT CONTIG - DNA-based dupli (SAME NUM INTRONS)	1770	590	45.48	0.56	0.48	S	0.112	0.076	0.674	0	0	73	4.1	expansion	F	0.687	-
Phy0042492_ACYPI	duplication_69	LOC107882146	DUPLICATION - DIFFERENT CONTIG - DNA-based dupli (SAME NUM INTRONS)	852	284	32.86	0.68	0.72	S	0.009	0.004	0.406	0	0	2	0.2	strict duplicate	F	0.783	Optimized codon usage
Phy00424RF_ACYPI	duplication_69	LOC100571111	DUPLICATION - DIFFERENT CONTIG - DNA-based dupli (SAME NUM INTRONS)	618	206	34.79	0.6	0.53	F	0.015	0.007	0.492	0	0	3	0.5	strict duplicate	F	0.758	-
Phy00420NN_ACYPI	duplication_690	LOC100570632	TANDEM REPEAT - DNA-based dupli (SAME NUM INTRONS)	1404	468	34.05	0.65	0.61	F	0.084	0.057	0.675	0	0	62	4.4	expansion	T	0.798	Optimized codon usage
Phy00BWZJV_ACYPI	duplication_691	LOC100568762	DUPLICATION - SAME CONTIG - DNA-based dupli (DIFF NUM INTRONS)	681	227	34.21	0.56	0.5	F	0	0.002	1140.5	0	0	1	0.1	expansion	F	0.832	Optimized codon usage
Phy0010C38_ACYPI	duplication_691	LOC100168443	DUPLICATION - SAME CONTIG - DNA-based dupli (DIFF NUM INTRONS)	870	290	32.87	0.79	0.82	S	0	0	0	0	0	0	0	expansion	F	0.844	Optimized codon usage
Phy007B58C_ACYPI	duplication_692	LOC100574414	DUPLICATION - DIFFERENT CONTIG - DNA-based dupli (DIFF NUM INTRONS)	942	314	38.11	0.85	0.89	Eq	0	0.002	844.5	0	0	1	0.1	strict duplicate	F	0.805	Optimized codon usage
Phy00BWXHW_ACYPI	duplication_692	LOC100168495	DUPLICATION - DIFFERENT CONTIG - DNA-based dupli (DIFF NUM INTRONS)	1020	340	37.06	0.84	0.87	Eq	0	0.002	836.5	0	0	1	0.1	strict duplicate	F	0.813	Optimized codon usage
Phy00BX43R_ACYPI	duplication_693	LOC100165085	DUPLICATION - SAME CONTIG - DNA-based dupli (DIFF NUM INTRONS)	7791	2597	33.74	0.65	0.6	S	0.036	0.006	0.172	0	0	67	0.9	strict duplicate	F	0.834	Optimized codon usage
Phy0041Z8W_ACYPI	duplication_694	LOC100163561	DUPLICATION - DIFFERENT CONTIG - DNA-based dupli (SAME NUM INTRONS)	1776	592	31.93	0.78	0.79	S	0.066	0.016	0.236	0	0	19	1.1	strict duplicate	F	0.843	Optimized codon usage
Phy00BX1IQ_ACYPI	duplication_694	LOC103309783	DUPLICATION - DIFFERENT CONTIG - DNA-based dupli (SAME NUM INTRONS)	1728	576	31.19	0.7	0.72	F	0.168	0.119	0.706	0	0	80	4.6	strict duplicate	F	0.841	Optimized codon usage
Phy000YGT4_ACYPI	duplication_695	LOC100572235	DUPLICATION - DIFFERENT CONTIG - DNA-based dupli (SAME NUM INTRONS)	339	113	37.46	0.5	0.45	F	0.046	0.06	1.328	0	0	18	5.3	expansion	T	0.734	-
Phy00BWVS4_ACYPI	duplication_696	LOC100572557	DUPLICATION - SAME CONTIG - DNA-based dupli (DIFF NUM INTRONS)	2484	828	50.44	0.36	0.23	F	0.171	0.04	0.232	0	1	24	1	strict duplicate	F	0.649	-
Phy0042C78_ACYPI	duplication_696	LOC100570056	DUPLICATION - SAME CONTIG - DNA-based dupli (DIFF NUM INTRONS)	687	229	51.67	0.46	0.31	S	0.097	0.026	0.263	0	0	17	2.5	strict duplicate	F	0.647	-
Phy0010CQ7_ACYPI	duplication_697	LOC100167531	DUPLICATION - DIFFERENT CONTIG - DNA-based dupli (SAME NUM INTRONS)	789	263	34.47	0.71	0.7	F	0.134	0.062	0.464	0	0	43	5.4	expansion	F	0.854	Optimized codon usage
Phy00425GL_ACYPI	duplication_697	LOC100162424	DUPLICATION - DIFFERENT CONTIG - DNA-based dupli (SAME NUM INTRONS)	930	310	33.23	0.68	0.65	S	0.087	0.136	1.554	0	0	0	0	expansion	F	0.859	Optimized codon usage
Phy00BX57V_ACYPI	duplication_698	LOC103309262	DUPLICATION - SAME CONTIG - DNA-based dupli (DIFF NUM INTRONS)	1038	346	36.03	0.52	0.45	S	0.017	0.008	0.452	0	1	8	0.8	strict duplicate	F	0.812	Optimized codon usage
Phy00BWYN1_ACYPI	duplication_698	LOC100165251	DUPLICATION - SAME CONTIG - DNA-based dupli (DIFF NUM INTRONS)	2121	707	39.13	0.87	0.93	F	0.021	0.001	0.061	0	0	6	0.3	strict duplicate	F	0.794	Optimized codon usage
Phy00BX2HD_ACYPI	duplication_699	LOC100572824	DUPLICATION - DIFFERENT CONTIG - DNA-based dupli (DIFF NUM INTRONS)	888	296	39.86	0.28	0.05	Eq	0	0	0	0	0	0	0	expansion	F	0.782	Optimized codon usage
Phy00BX3WB_ACYPI	duplication_699	LOC103310149	DUPLICATION - DIFFERENT CONTIG - DNA-based dupli (DIFF NUM INTRONS)	237	79	41.35	0.26	0.01	Eq	0	0	0	0	0	0	0	expansion	F	0.816	Optimized codon usage
Phy00427TS_ACYPI	duplication_7	LOC100168819	DUPLICATION - DIFFERENT CONTIG - DNA-based dupli (SAME NUM INTRONS)	909	303	34.87	0.87	0.88	F	0.011	0.02	1.742	0	0	15	1.7	strict duplicate	F	0.836	Optimized codon usage
Phy0042CQU_ACYPI	duplication_7	LOC100574538	DUPLICATION - DIFFERENT CONTIG - DNA-based dupli (SAME NUM INTRONS)	909	303	34.32	0.89	0.91	S	0	0	0	0	0	0	0	strict duplicate	F	0.836	Optimized codon usage
Phy004286X_ACYPI	duplication_70	LOC100575381	DUPLICATION - DIFFERENT CONTIG - DNA-based dupli (DIFF NUM INTRONS)	2196	732	40.89	0.78	0.75	F	0.13	0.062	0.478	0	0	133	6.1	strict duplicate	T	0.743	-
Phy00429UX_ACYPI	duplication_70	LOC100571240	DUPLICATION - DIFFERENT CONTIG - DNA-based dupli (DIFF NUM INTRONS)	2187	729	41.11	0.78	0.75	S	0.109	0.058	0.531	0	0	0	0	strict duplicate	T	0.732	-
Phy00BX04T_ACYPI	duplication_700	LOC107882773	TANDEM REPEAT - DNA-based dupli (DIFF NUM INTRONS)	291	97	37.11	0.23	0.09	F	0.015	0	0	0	0	1	0.3	expansion	F	0.774	Optimized codon usage
Phy00420R4_ACYPI	duplication_700	LOC100570553	TANDEM REPEAT - DNA-based dupli (DIFF NUM INTRONS)	2733	911	38.82	0.57	0.59	S	0	0	0	0	0	0	0	expansion	F	0.747	-
Phy00421FH_ACYPI	duplication_701	LOC100162037	DUPLICATION - DIFFERENT CONTIG - DNA-based dupli (DIFF NUM INTRONS)	2325	775	38.67	0.85	0.9	F	0.099	0.01	0.097	0	0	44	1.9	strict duplicate	F	0.801	Optimized codon usage
Phy00BX07I_ACYPI	duplication_701	LOC103310653	DUPLICATION - DIFFERENT CONTIG - DNA-based dupli (DIFF NUM INTRONS)	1734	578	35.7	0.67	0.57	S	0.095	0.07	0.741	0	0	103	5.9	strict duplicate	F	0.806	Optimized codon usage
Phy00422RO_ACYPI	duplication_702	LOC100159902	DUPLICATION - DIFFERENT CONTIG - DNA-based dupli (DIFF NUM INTRONS)	1047	349	47.66	0.77	0.81	F	0.01	0	0	0	0	1	0.1	strict duplicate	F	0.679	-
Phy00BWZQV_ACYPI	duplication_702	LOC103307797	DUPLICATION - DIFFERENT CONTIG - DNA-based dupli (DIFF NUM INTRONS)	429	143	48.95	0.51	0.44	S	0	0.003	1064	0	0	1	0.2	strict duplicate	F	0.688	-
Phy0010F3C_ACYPI	duplication_704	LOC100164245	DUPLICATION - DIFFERENT CONTIG - DNA-based dupli (DIFF NUM INTRONS)	1203	401	39.82	0.65	0.72	F	0.035	0	0	0	0	3	0.2	strict duplicate	F	0.738	-
Phy00BWVZ3_ACYPI	duplication_704	LOC100570638	DUPLICATION - DIFFERENT CONTIG - DNA-based dupli (DIFF NUM INTRONS)	289	96	44.64	0.34	0.2	S	0	0	0	0	0	0	0	strict duplicate	F	0.689	-
Phy004218C_ACYPI	duplication_705	LOC100570890	DUPLICATION - DIFFERENT CONTIG - DNA-based dupli (SAME NUM INTRONS)	498	166	32.13	0.81	0.86	F	0.012	0.005	0.468	0	0	3	0.6	expansion	F	0.801	Optimized codon usage
Phy00421FP_ACYPI	duplication_705	LOC100573640	DUPLICATION - DIFFERENT CONTIG - DNA-based dupli (SAME NUM INTRONS)	498	166	32.53	0.81	0.86	S	0	0	0	0	0	0	0	expansion	F	0.797	Optimized codon usage
Phy00BWZ78_ACYPI	duplication_706	LOC107884906	DUPLICATION - DIFFERENT CONTIG - DNA-based dupli (DIFF NUM INTRONS)	462	154	46.75	0.36	0.18	S	0.496	0.18	0.363	0	0	28	6.1	expansion	F	0.7	-
Phy00BX0MN_ACYPI	duplication_706	LOC107885106	DUPLICATION - DIFFERENT CONTIG - DNA-based dupli (DIFF NUM INTRONS)	453	151	41.06	0.35	0.17	F	1.088	0.243	0.223	0	0	51	11.3	expansion	F	0.778	Optimized codon usage
Phy00BX2HP_ACYPI	duplication_707	LOC100165936	TANDEM REPEAT - DNA-based dupli (DIFF NUM INTRONS)	1974	658	40.58	0.55	0.58	F	0	0.006	919.333	0	0	1	0.1	strict duplicate	F	0.786	Optimized codon usage
Phy004264A_ACYPI	duplication_707	LOC100569370	TANDEM REPEAT - DNA-based dupli (DIFF NUM INTRONS)	423	141	46.34	0.35	0.22	S	0	0	0	0	0	0	0	strict duplicate	F	0.718	-
Phy00BX4K0_ACYPI	duplication_708	LOC100574895	DUPLICATION - DIFFERENT CONTIG - DNA-based dupli (DIFF NUM INTRONS)	3879	1293	41.58	0.68	0.69	S	0	0	0	0	0	0	0	strict duplicate	T	0.746	-
Phy0010HH4_ACYPI	duplication_71	LOC100160931	DUPLICATION - DIFFERENT CONTIG - DNA-based dupli (SAME NUM INTRONS)	1584	528	40.53	0.8	0.83	S	0.027	0.001	0.041	0	0	8	0.5	strict duplicate	F	0.751	-
Phy00420I9_ACYPI	duplication_71	LOC100162759	DUPLICATION - DIFFERENT CONTIG - DNA-based dupli (SAME NUM INTRONS)	1566	522	39.4	0.75	0.77	F	0.046	0.052	1.129	0	0	50	3.2	strict duplicate	F	0.763	-
Phy00108PH_ACYPI	duplication_711	LOC100572376	DUPLICATION - DIFFERENT CONTIG - DNA-based dupli (SAME NUM INTRONS)	1584	528	39.02	0.58	0.56	F	0.043	0.013	0.3	0	0	12	0.8	expansion	F	0.762	-
Phy0010HT6_ACYPI	duplication_712	LOC100160466	TANDEM REPEAT - DNA-based dupli (DIFF NUM INTRONS)	1551	517	54.67	0.82	0.9	S	0.012	0.004	0.383	0	0	3	0.2	strict duplicate	T	0.621	-
Phy00BWXJ9_ACYPI	duplication_713	LOC100569406	DUPLICATION - DIFFERENT CONTIG - DNA-based dupli (DIFF NUM INTRONS)	345	115	35.65	0.36	0.17	F	0.03	0	0	0	0	2	0.6	strict duplicate	F	0.839	Optimized codon usage
Phy000XPAO_ACYPI	duplication_713	LOC100159901	DUPLICATION - DIFFERENT CONTIG - DNA-based dupli (DIFF NUM INTRONS)	1968	656	34.3	0.74	0.96	S	0	0	0	0	0	0	0	strict duplicate	F	0.835	Optimized codon usage
Phy0010HZS_ACYPI	duplication_714	LOC100160209	DUPLICATION - DIFFERENT CONTIG - DNA-based dupli (DIFF NUM INTRONS)	1428	476	42.79	0.69	0.7	F	0.013	0	0	0	0	1	0.1	strict duplicate	F	0.69	-
Phy0042882_ACYPI	duplication_714	LOC100569421	DUPLICATION - DIFFERENT CONTIG - DNA-based dupli (DIFF NUM INTRONS)	303	101	44.55	0.29	0.18	S	0	0.005	953.2	0	0	1	0.3	strict duplicate	F	0.631	-
Phy004292H_ACYPI	duplication_715	LOC100169127	DUPLICATION - DIFFERENT CONTIG - DNA-based dupli (DIFF NUM INTRONS)	309	103	31.07	0.36	0.28	Eq	0	0	0	0	0	0	0	strict duplicate	F	0.849	Optimized codon usage
Phy0042CPX_ACYPI	duplication_715	LOC100575178	DUPLICATION - DIFFERENT CONTIG - DNA-based dupli (DIFF NUM INTRONS)	1047	349	34.19	0.65	0.78	Eq	0	0	0	0	0	0	0	strict duplicate	F	0.846	Optimized codon usage
Phy0010HA2_ACYPI	duplication_716	LOC100161215	DUPLICATION - DIFFERENT CONTIG - DNA-based dupli (SAME NUM INTRONS)	759	253	36.36	0.83	0.87	F	0.053	0.066	1.241	0	0	28	3.7	strict duplicate	F	0.852	Optimized codon usage
Phy0010HF2_ACYPI	duplication_716	LOC100161019	DUPLICATION - DIFFERENT CONTIG - DNA-based dupli (SAME NUM INTRONS)	759	253	36.89	0.9	0.95	S	0.047	0	0	0	0	4	0.5	strict duplicate	F	0.863	Optimized codon usage
Phy0010DVL_ACYPI	duplication_717	LOC100165937	DUPLICATION - DIFFERENT CONTIG - DNA-based dupli (SAME NUM INTRONS)	1305	435	37.01	0.76	0.78	F	0.111	0.006	0.058	0	1	27	2.1	strict duplicate	F	0.824	Optimized codon usage
Phy0010DJ7_ACYPI	duplication_717	LOC100166415	DUPLICATION - DIFFERENT CONTIG - DNA-based dupli (SAME NUM INTRONS)	1257	419	35.48	0.7	0.72	S	0.102	0.079	0.774	0	0	82	6.5	strict duplicate	F	0.827	Optimized codon usage
Phy0042DLS_ACYPI	duplication_718	LOC100159159	DUPLICATION - DIFFERENT CONTIG - DNA-based dupli (SAME NUM INTRONS)	3966	1322	36.94	0.89	0.9	F	0.138	0.012	0.087	0	0	98	2.5	strict duplicate	F	0.817	Optimized codon usage
Phy0042E89_ACYPI	duplication_718	LOC100573227	DUPLICATION - DIFFERENT CONTIG - DNA-based dupli (SAME NUM INTRONS)	3945	1315	36.53	0.87	0.87	S	0.095	0.026	0.28	0	0	111	2.8	strict duplicate	F	0.819	Optimized codon usage
Phy00423ZO_ACYPI	duplication_719	LOC100294629	DUPLICATION - DIFFERENT CONTIG - DNA-based dupli (DIFF NUM INTRONS)	3063	1021	39.24	0.65	0.59	F	0.091	0.044	0.485	0	0	141	4.6	strict duplicate	T	0.778	Optimized codon usage
Phy00BX3C3_ACYPI	duplication_719	LOC100163919	DUPLICATION - DIFFERENT CONTIG - DNA-based dupli (DIFF NUM INTRONS)	4611	1537	44.98	0.85	0.87	S	0.063	0.011	0.171	0	0	61	1.3	strict duplicate	T	0.736	-
Phy00BX4WN_ACYPI	duplication_720	LOC100573442	DUPLICATION - DIFFERENT CONTIG - DNA-based dupli (DIFF NUM INTRONS)	1119	373	31.72	0.55	0.51	S	0.086	0.023	0.267	0	0	31	2.8	expansion	F	0.845	Optimized codon usage
Phy00BWY6W_ACYPI	duplication_722	LOC100570791	DUPLICATION - SAME CONTIG - DNA-based dupli (SAME NUM INTRONS)	1839	613	30.13	0.67	0.66	F	0.009	0.001	0.09	0	0	3	0.2	strict duplicate	F	0.854	Optimized codon usage
Phy00BWZPH_ACYPI	duplication_722	LOC100571080	DUPLICATION - SAME CONTIG - DNA-based dupli (SAME NUM INTRONS)	2520	840	29.56	0.75	0.89	S	0	0.002	992.5	0	0	2	0.1	strict duplicate	F	0.851	Optimized codon usage
Phy0042CI6_ACYPI	duplication_723	LOC107883288	DUPLICATION - DIFFERENT CONTIG - DNA-based dupli (DIFF NUM INTRONS)	1161	387	31.01	0.29	0.11	F	0.019	0.023	1.208	0	0	14	1.2	expansion	F	0.821	Optimized codon usage
Phy00BX159_ACYPI	duplication_723	LOC100571190	DUPLICATION - DIFFERENT CONTIG - DNA-based dupli (DIFF NUM INTRONS)	714	238	28.15	0.27	0.07	S	0.001	0	0.628	0	0	0	0	expansion	F	0.851	Optimized codon usage
Phy00BX22L_ACYPI	duplication_724	LOC100569594	DUPLICATION - DIFFERENT CONTIG - DNA-based dupli (DIFF NUM INTRONS)	1152	384	31.51	0.43	0.27	S	0	0.034	1000.32	0	0	21	1.8	expansion	F	0.841	Optimized codon usage
Phy00BX3N1_ACYPI	duplication_724	LOC100573631	DUPLICATION - DIFFERENT CONTIG - DNA-based dupli (DIFF NUM INTRONS)	1449	483	31.61	0.46	0.3	F	0.015	0.024	1.577	0	0	18	1.2	expansion	F	0.837	Optimized codon usage
Phy000YJZC_ACYPI	duplication_725	LOC103310585	DUPLICATION - DIFFERENT CONTIG - DNA-based dupli (SAME NUM INTRONS)	1218	406	55.75	0.57	0.47	S	0.018	0.017	0.913	0	0	15	1.2	strict duplicate	F	0.659	-
Phy0042ANH_ACYPI	duplication_725	LOC100574532	DUPLICATION - DIFFERENT CONTIG - DNA-based dupli (SAME NUM INTRONS)	1161	387	55.73	0.58	0.49	F	0.035	0.013	0.381	0	0	17	1.5	strict duplicate	F	0.667	-
Phy0010ASU_ACYPI	duplication_726	LOC100575120	DUPLICATION - DIFFERENT CONTIG - DNA-based dupli (DIFF NUM INTRONS)	1164	388	37.89	0.57	0.45	S	0.012	0.024	1.958	0	0	23	2	expansion	F	0.774	Optimized codon usage
Phy00BX307_ACYPI	duplication_726	LOC100568675	DUPLICATION - DIFFERENT CONTIG - DNA-based dupli (DIFF NUM INTRONS)	2280	760	40.22	0.75	0.76	F	0.026	0.01	0.381	0	0	14	0.6	expansion	F	0.746	-
Phy000YN59_ACYPI	duplication_727	LOC107882167	DUPLICATION - DIFFERENT CONTIG - DNA-based dupli (SAME NUM INTRONS)	1422	474	39.52	0.83	0.84	F	0.104	0.063	0.603	0	0	89	6.3	strict duplicate	F	0.789	Optimized codon usage
Phy0042BHB_ACYPI	duplication_727	LOC100163984	DUPLICATION - DIFFERENT CONTIG - DNA-based dupli (SAME NUM INTRONS)	1452	484	40.84	0.92	0.93	S	0.046	0.002	0.041	0	0	16	1.1	strict duplicate	F	0.79	Optimized codon usage
Phy004279J_ACYPI	duplication_728	LOC100574636	DUPLICATION - SAME CONTIG - DNA-based dupli (SAME NUM INTRONS)	534	178	34.64	0.8	0.82	F	0.18	0.033	0.185	0	0	22	4.1	strict duplicate	F	0.776	Optimized codon usage
Phy0042DM7_ACYPI	duplication_728	LOC100575076	DUPLICATION - SAME CONTIG - DNA-based dupli (SAME NUM INTRONS)	534	178	30.34	0.74	0.73	S	0.079	0.117	1.472	0	0	34	6.4	strict duplicate	F	0.816	Optimized codon usage
Phy00BWYV3_ACYPI	duplication_729	LOC107884535	DUPLICATION - SAME CONTIG - DNA-based dupli (DIFF NUM INTRONS)	5802	1934	39.43	0.7	0.57	F	0.014	0.006	0.424	0	0	25	0.4	strict duplicate	T	0.834	Optimized codon usage
Phy004220M_ACYPI	duplication_73	LOC100569493	DUPLICATION - DIFFERENT CONTIG - DNA-based dupli (DIFF NUM INTRONS)	2238	746	31.77	0.86	0.93	F	0.018	0.003	0.167	0	0	8	0.4	strict duplicate	F	0.856	Optimized codon usage
Phy00425KK_ACYPI	duplication_73	LOC100160956	DUPLICATION - DIFFERENT CONTIG - DNA-based dupli (DIFF NUM INTRONS)	1290	430	31.71	0.6	0.54	S	0.006	0.003	0.536	0	0	3	0.2	strict duplicate	F	0.846	Optimized codon usage
Phy004200J_ACYPI	duplication_730	LOC100569954	DUPLICATION - DIFFERENT CONTIG - DNA-based dupli (DIFF NUM INTRONS)	1872	624	34.4	0.8	0.79	S	0.09	0.02	0.226	0	0	36	1.9	strict duplicate	T	0.814	Optimized codon usage
Phy00BX1FA_ACYPI	duplication_730	LOC100162137	DUPLICATION - DIFFERENT CONTIG - DNA-based dupli (DIFF NUM INTRONS)	1380	460	33.77	0.65	0.57	F	0.114	0.043	0.379	0	0	58	4.2	strict duplicate	T	0.829	Optimized codon usage
Phy0042A6G_ACYPI	duplication_731	LOC100167517	DUPLICATION - DIFFERENT CONTIG - DNA-based dupli (DIFF NUM INTRONS)	2484	828	34.34	0.74	0.73	S	0.06	0.014	0.236	0	0	23	0.9	strict duplicate	F	0.824	Optimized codon usage
Phy00BWXSA_ACYPI	duplication_731	LOC107884919	DUPLICATION - DIFFERENT CONTIG - DNA-based dupli (DIFF NUM INTRONS)	1272	424	32.78	0.51	0.41	F	0.101	0.085	0.839	0	0	81	6.4	strict duplicate	F	0.809	Optimized codon usage
Phy004236M_ACYPI	duplication_732	LOC107883859	DUPLICATION - DIFFERENT CONTIG - DNA-based dupli (DIFF NUM INTRONS)	1092	364	31.96	0.53	0.46	S	0.02	0.026	1.312	0	0	17	1.6	expansion	F	0.813	Optimized codon usage
Phy00BX0ER_ACYPI	duplication_732	LOC107884908	DUPLICATION - DIFFERENT CONTIG - DNA-based dupli (DIFF NUM INTRONS)	801	267	31.84	0.62	0.63	F	0.054	0.024	0.446	0	0	19	2.4	expansion	F	0.812	Optimized codon usage
Phy00426HU_ACYPI	duplication_733	LOC100166401	DUPLICATION - DIFFERENT CONTIG - DNA-based dupli (DIFF NUM INTRONS)	1545	515	31.72	0.55	0.52	S	0	0.018	981.556	0	1	4	0.3	strict duplicate	F	0.825	Optimized codon usage
Phy00BX1GK_ACYPI	duplication_733	LOC107882552	DUPLICATION - DIFFERENT CONTIG - DNA-based dupli (DIFF NUM INTRONS)	318	106	28.93	0.26	0.12	F	0.124	0.063	0.505	0	0	19	6	strict duplicate	F	0.815	Optimized codon usage
Phy0042C45_ACYPI	duplication_734	LOC100168649	DUPLICATION - DIFFERENT CONTIG - DNA-based dupli (SAME NUM INTRONS)	1185	395	47	0.65	0.58	S	0.193	0.034	0.174	0	0	44	3.7	expansion	F	0.689	-
Phy000YO0D_ACYPI	duplication_735	LOC100569916	DUPLICATION - SAME CONTIG - DNA-based dupli (DIFF NUM INTRONS)	1161	387	32.3	0.67	0.71	F	0.038	0	0	0	0	2	0.2	strict duplicate	F	0.865	Optimized codon usage
Phy00BX1Z4_ACYPI	duplication_735	LOC107884924	DUPLICATION - SAME CONTIG - DNA-based dupli (DIFF NUM INTRONS)	360	120	27.22	0.4	0.29	S	0.02	0	0	0	0	1	0.3	strict duplicate	F	0.893	Optimized codon usage
Phy00BWY3N_ACYPI	duplication_736	LOC100574257	DUPLICATION - DIFFERENT CONTIG - DNA-based dupli (DIFF NUM INTRONS)	786	262	38.55	0.43	0.29	S	0.036	0.038	1.051	0	0	22	2.8	strict duplicate	F	0.771	-
Phy00BWYE3_ACYPI	duplication_736	LOC100162574	DUPLICATION - DIFFERENT CONTIG - DNA-based dupli (DIFF NUM INTRONS)	2217	739	40.28	0.42	0.34	F	0.043	0.013	0.293	0	0	13	0.6	strict duplicate	F	0.763	-
Phy004216W_ACYPI	duplication_737	LOC100162294	DUPLICATION - DIFFERENT CONTIG - DNA-based dupli (SAME NUM INTRONS)	1278	426	58.22	0.62	0.51	S	0	0.029	983.448	0	0	13	1	strict duplicate	F	0.663	-
Phy00BWZ8F_ACYPI	duplication_737	LOC100575140	DUPLICATION - DIFFERENT CONTIG - DNA-based dupli (SAME NUM INTRONS)	792	264	53.54	0.53	0.42	F	0.198	0.086	0.435	0	0	68	8.6	strict duplicate	F	0.678	-
Phy00421R7_ACYPI	duplication_738	LOC103309605	DUPLICATION - SAME CONTIG - DNA-based dupli (SAME NUM INTRONS)	1233	411	34.14	0.71	0.74	F	0	0.004	324.923	0	0	2	0.2	strict duplicate	F	0.798	Optimized codon usage
Phy00BX2TO_ACYPI	duplication_738	LOC100575825	DUPLICATION - SAME CONTIG - DNA-based dupli (SAME NUM INTRONS)	1173	391	34.19	0.69	0.72	S	0	0	1	0	0	0	0	strict duplicate	F	0.801	Optimized codon usage
Phy0010BDP_ACYPI	duplication_739	LOC100169426	DUPLICATION - DIFFERENT CONTIG - DNA-based dupli (DIFF NUM INTRONS)	969	323	35.91	0.71	0.79	F	0.102	0.065	0.638	0	0	13	1.3	expansion	F	0.799	Optimized codon usage
Phy00BX369_ACYPI	duplication_739	LOC100575464	DUPLICATION - DIFFERENT CONTIG - DNA-based dupli (DIFF NUM INTRONS)	213	71	38.5	0.29	0.15	S	0.088	0.108	1.226	0	0	17	8	expansion	F	0.769	-
Phy0010G8N_ACYPI	duplication_74	LOC100162657	DUPLICATION - DIFFERENT CONTIG - DNA-based dupli (SAME NUM INTRONS)	1128	376	32.27	0.82	0.95	S	0.012	0	0	0	0	1	0.1	strict duplicate	F	0.866	Optimized codon usage
Phy0042ERY_ACYPI	duplication_74	LOC100168775	DUPLICATION - DIFFERENT CONTIG - DNA-based dupli (SAME NUM INTRONS)	1128	376	32.18	0.82	0.94	F	0.021	0.002	0.087	0	0	3	0.3	strict duplicate	F	0.868	Optimized codon usage
Phy00BX15A_ACYPI	duplication_740	LOC107884271	DUPLICATION - DIFFERENT CONTIG - DNA-based dupli (SAME NUM INTRONS)	669	223	34.98	0.39	0.24	F	0.021	0.004	0.196	0	0	2	0.3	strict duplicate	F	0.817	Optimized codon usage
Phy007B1VK_ACYPI	duplication_740	LOC100570550	DUPLICATION - DIFFERENT CONTIG - DNA-based dupli (SAME NUM INTRONS)	1863	621	35.8	0.5	0.36	S	0	0	0	0	0	0	0	strict duplicate	F	0.803	Optimized codon usage
Phy00BX23V_ACYPI	duplication_742	LOC100163231	DUPLICATION - DIFFERENT CONTIG - DNA-based dupli (DIFF NUM INTRONS)	1926	642	34.22	0.6	0.55	S	0.081	0.032	0.392	0	0	57	3	strict duplicate	F	0.852	Optimized codon usage
Phy00BX0PP_ACYPI	duplication_743	LOC100570099	DUPLICATION - DIFFERENT CONTIG - DNA-based dupli (DIFF NUM INTRONS)	1266	422	30.88	0.69	0.73	F	0.062	0.05	0.813	0	0	31	2.4	expansion	F	0.881	Optimized codon usage
Phy00BX1VV_ACYPI	duplication_743	LOC100570119	DUPLICATION - DIFFERENT CONTIG - DNA-based dupli (DIFF NUM INTRONS)	2148	716	29.14	0.5	0.46	S	0.055	0.046	0.836	0	0	29	1.4	expansion	F	0.876	Optimized codon usage
Phy0042DDX_ACYPI	duplication_744	LOC100167461	DUPLICATION - DIFFERENT CONTIG - DNA-based dupli (SAME NUM INTRONS)	4242	1414	34.09	0.96	0.98	S	0.064	0.001	0.008	0	1	45	1.1	strict duplicate	F	0.843	Optimized codon usage
Phy00BWWN9_ACYPI	duplication_744	LOC100167455	DUPLICATION - DIFFERENT CONTIG - DNA-based dupli (SAME NUM INTRONS)	4248	1416	33	0.91	0.9	F	0.105	0.038	0.364	0	0	172	4	strict duplicate	F	0.84	Optimized codon usage
Phy004299Z_ACYPI	duplication_745	LOC100160411	TANDEM REPEAT - DNA-based dupli (SAME NUM INTRONS)	2124	708	42.98	0.78	0.81	F	0.062	0.028	0.453	0	0	37	1.7	expansion	F	0.706	-
Phy00BWWJA_ACYPI	duplication_745	LOC100169295	TANDEM REPEAT - DNA-based dupli (SAME NUM INTRONS)	2118	706	43.48	0.78	0.81	S	0.057	0.021	0.361	0	0	31	1.5	expansion	F	0.7	-
Phy0041ZIM_ACYPI	duplication_746	LOC107883599	DUPLICATION - SAME CONTIG - DNA-based dupli (SAME NUM INTRONS)	870	290	40.11	0.78	0.81	F	0.006	0.006	0.965	0	0	4	0.5	strict duplicate	F	0.738	-
Phy00BX4C3_ACYPI	duplication_746	LOC107883594	DUPLICATION - SAME CONTIG - DNA-based dupli (SAME NUM INTRONS)	684	228	39.04	0.69	0.67	S	0	0.006	999.333	0	0	3	0.4	strict duplicate	F	0.748	-
Phy0010AAC_ACYPI	duplication_747	LOC107884300	DUPLICATION - DIFFERENT CONTIG - DNA-based dupli (SAME NUM INTRONS)	429	143	44.52	0.58	0.52	F	0.092	0.058	0.627	0	0	20	4.7	strict duplicate	F	0.678	-
Phy00BX2LH_ACYPI	duplication_747	LOC100571576	DUPLICATION - DIFFERENT CONTIG - DNA-based dupli (SAME NUM INTRONS)	468	156	42.74	0.58	0.53	S	0.079	0.077	0.981	0	0	29	6.2	strict duplicate	F	0.708	-
Phy00BX4FO_ACYPI	duplication_748	LOC100167431	DUPLICATION - DIFFERENT CONTIG - DNA-based dupli (DIFF NUM INTRONS)	1665	555	44.5	0.82	0.81	S	0.051	0.018	0.346	0	0	34	2	strict duplicate	T	0.711	-
Phy00426VY_ACYPI	duplication_749	LOC100161505	DUPLICATION - DIFFERENT CONTIG - DNA-based dupli (DIFF NUM INTRONS)	1449	483	29.47	0.78	0.85	S	0	0	0.333	0	0	0	0	strict duplicate	T	0.842	Optimized codon usage
Phy0010C8Y_ACYPI	duplication_75	LOC100168218	DUPLICATION - SAME CONTIG - DNA-based dupli (DIFF NUM INTRONS)	2145	715	35.99	0.83	0.86	S	0.015	0.003	0.218	0	0	6	0.3	strict duplicate	F	0.827	Optimized codon usage
Phy00BWVC2_ACYPI	duplication_750	LOC100569217	DUPLICATION - DIFFERENT CONTIG - DNA-based dupli (DIFF NUM INTRONS)	4818	1606	42.15	0.45	0.36	S	0	0	0	0	0	0	0	strict duplicate	F	0.727	-
Phy00106MC_ACYPI	duplication_751	LOC103311358	DUPLICATION - DIFFERENT CONTIG - DNA-based dupli (DIFF NUM INTRONS)	372	124	34.95	0.37	0.23	S	0	0.006	1052.67	0	0	1	0.3	strict duplicate	F	0.824	Optimized codon usage
Phy0010FCR_ACYPI	duplication_751	LOC100163888	DUPLICATION - DIFFERENT CONTIG - DNA-based dupli (DIFF NUM INTRONS)	1581	527	34.22	0.74	0.96	F	0.051	0	0	0	0	2	0.1	strict duplicate	F	0.843	Optimized codon usage
Phy00BX4JK_ACYPI	duplication_752	LOC103312029	DUPLICATION - DIFFERENT CONTIG - DNA-based dupli (DIFF NUM INTRONS)	2109	703	38.98	0.64	0.71	S	0	0.01	1040.9	0	0	3	0.1	strict duplicate	F	0.748	-
Phy00428JF_ACYPI	duplication_753	LOC103311064	DUPLICATION - DIFFERENT CONTIG - DNA-based dupli (DIFF NUM INTRONS)	831	277	34.3	0.49	0.43	S	0	0.009	954.667	0	0	5	0.6	strict duplicate	T	0.819	Optimized codon usage
Phy00BX24C_ACYPI	duplication_754	LOC100166352	DUPLICATION - DIFFERENT CONTIG - DNA-based dupli (DIFF NUM INTRONS)	2802	934	44.61	0.85	0.94	F	0.003	0	0	0	0	1	0	strict duplicate	F	0.714	-
Phy00BX52R_ACYPI	duplication_754	LOC100574357	DUPLICATION - DIFFERENT CONTIG - DNA-based dupli (DIFF NUM INTRONS)	1206	402	46.43	0.52	0.43	S	0.003	0	0	0	0	1	0.1	strict duplicate	F	0.698	-
Phy00BX0XF_ACYPI	duplication_755	LOC107883110	TANDEM REPEAT - DNA-based dupli (DIFF NUM INTRONS)	318	106	29.56	0.37	0.19	F	0	0.01	987.4	0	1	2	0.6	strict duplicate	F	0.815	Optimized codon usage
Phy00BX1JU_ACYPI	duplication_755	LOC107883107	TANDEM REPEAT - DNA-based dupli (DIFF NUM INTRONS)	1188	396	30.64	0.5	0.38	S	0	0	0	0	0	0	0	strict duplicate	F	0.796	Optimized codon usage
Phy00421FM_ACYPI	duplication_756	LOC100166407	DUPLICATION - DIFFERENT CONTIG - DNA-based dupli (DIFF NUM INTRONS)	3360	1120	34.88	0.8	0.89	S	0	0	0	0	0	0	0	strict duplicate	F	0.831	Optimized codon usage
Phy00BWYX8_ACYPI	duplication_757	LOC100569380	DUPLICATION - DIFFERENT CONTIG - DNA-based dupli (DIFF NUM INTRONS)	846	282	32.39	0.62	0.56	S	0	0	0	0	0	0	0	expansion	T	0.876	Optimized codon usage
Phy0042737_ACYPI	duplication_758	LOC100161183	DUPLICATION - SAME CONTIG - DNA-based dupli (DIFF NUM INTRONS)	396	132	40.4	0.36	0.23	F	0.139	0.053	0.379	0	0	17	4.3	strict duplicate	T	0.826	Optimized codon usage
Phy0042B02_ACYPI	duplication_758	LOC100162503	DUPLICATION - SAME CONTIG - DNA-based dupli (DIFF NUM INTRONS)	1437	479	38.14	0.81	0.9	S	0.013	0	0	0	0	1	0.1	strict duplicate	T	0.803	Optimized codon usage
Phy0042DE6_ACYPI	duplication_759	LOC100570970	DUPLICATION - DIFFERENT CONTIG - DNA-based dupli (DIFF NUM INTRONS)	315	105	36.51	0.32	0.18	F	0	0.004	978.25	0	0	1	0.3	strict duplicate	F	0.872	Optimized codon usage
Phy00BX1B5_ACYPI	duplication_759	LOC100168563	DUPLICATION - DIFFERENT CONTIG - DNA-based dupli (DIFF NUM INTRONS)	1716	572	39.57	0.83	0.95	S	0	0	1	0	0	0	0	strict duplicate	F	0.839	Optimized codon usage
Phy00BWWRY_ACYPI	duplication_76	LOC107883699	DUPLICATION - DIFFERENT CONTIG - DNA-based dupli (SAME NUM INTRONS)	378	126	32.28	0.54	0.47	F	0.064	0.013	0.195	0	0	8	2.1	strict duplicate	F	0.81	Optimized codon usage
Phy00BX1MY_ACYPI	duplication_76	LOC107882650	DUPLICATION - DIFFERENT CONTIG - DNA-based dupli (SAME NUM INTRONS)	519	173	31.98	0.6	0.56	S	0	0.019	317.967	0	0	5	1	strict duplicate	F	0.829	Optimized codon usage
Phy00BWWWW_ACYPI	duplication_761	LOC103309776	DUPLICATION - SAME CONTIG - DNA-based dupli (SAME NUM INTRONS)	1140	380	48.86	0.63	0.61	F	0.141	0.056	0.398	0	0	67	5.9	strict duplicate	F	0.729	-
Phy00BWZRI_ACYPI	duplication_761	LOC103309777	DUPLICATION - SAME CONTIG - DNA-based dupli (SAME NUM INTRONS)	1335	445	49.74	0.68	0.66	S	0.09	0.041	0.453	0	0	34	2.5	strict duplicate	F	0.716	-
Phy00BWXVH_ACYPI	duplication_762	LOC100571433	DUPLICATION - DIFFERENT CONTIG - DNA-based dupli (DIFF NUM INTRONS)	990	330	40.81	0.73	0.66	F	0.011	0	0	0	0	2	0.2	expansion	F	0.821	Optimized codon usage
Phy00BX4CD_ACYPI	duplication_762	LOC100167039	DUPLICATION - DIFFERENT CONTIG - DNA-based dupli (DIFF NUM INTRONS)	1380	460	40.07	0.85	0.84	S	0	0.001	1262	0	0	1	0.1	expansion	F	0.832	Optimized codon usage
Phy00426LB_ACYPI	duplication_763	LOC100574328	TANDEM REPEAT - DNA-based dupli (DIFF NUM INTRONS)	618	206	55.18	0.7	0.72	Eq	0	0	0	0	0	0	0	expansion	F	0.703	-
Phy00BX37A_ACYPI	duplication_763	LOC100574413	TANDEM REPEAT - DNA-based dupli (DIFF NUM INTRONS)	681	227	52.72	0.69	0.71	Eq	0	0	0	0	0	0	0	expansion	F	0.71	-
Phy0042F4G_ACYPI	duplication_764	LOC103310399	DUPLICATION - DIFFERENT CONTIG - DNA-based dupli (DIFF NUM INTRONS)	1191	397	34.51	0.64	0.62	Eq	0	0	1	0	0	0	0	expansion	F	0.818	Optimized codon usage
Phy004289C_ACYPI	duplication_764	LOC103311570	DUPLICATION - DIFFERENT CONTIG - DNA-based dupli (DIFF NUM INTRONS)	744	248	33.6	0.64	0.56	Eq	0	0	1	0	0	0	0	expansion	F	0.823	Optimized codon usage
Phy00BX33F_ACYPI	duplication_765	LOC100163921	DUPLICATION - SAME CONTIG - DNA-based dupli (SAME NUM INTRONS)	984	328	34.45	0.54	0.48	S	0	0	0	0	0	0	0	expansion	T	0.856	Optimized codon usage
Phy00BX10U_ACYPI	duplication_766	LOC103311032	DUPLICATION - DIFFERENT CONTIG - DNA-based dupli (DIFF NUM INTRONS)	645	215	32.71	0.52	0.43	Eq	0	0	0	0	0	0	0	strict duplicate	F	0.876	Optimized codon usage
Phy007B4B2_ACYPI	duplication_766	LOC100572625	DUPLICATION - DIFFERENT CONTIG - DNA-based dupli (DIFF NUM INTRONS)	1926	642	34.42	0.46	0.32	Eq	0	0	0	0	0	0	0	strict duplicate	F	0.825	Optimized codon usage
Phy004268E_ACYPI	duplication_767	LOC100164777	DUPLICATION - SAME CONTIG - DNA-based dupli (DIFF NUM INTRONS)	6603	2201	42.13	0.71	0.73	S	0.002	0.001	0.443	0	0	2	0	strict duplicate	T	0.725	-
Phy00BWVXK_ACYPI	duplication_768	LOC100166919	DUPLICATION - DIFFERENT CONTIG - DNA-based dupli (DIFF NUM INTRONS)	1776	592	39.36	0.64	0.57	F	0.033	0.004	0.112	0	0	4	0.2	expansion	F	0.747	-
Phy00BX4VB_ACYPI	duplication_768	LOC100571939	DUPLICATION - DIFFERENT CONTIG - DNA-based dupli (DIFF NUM INTRONS)	816	272	38.48	0.5	0.38	S	0	0.008	1027.75	0	0	3	0.4	expansion	F	0.745	-
Phy0010BS6_ACYPI	duplication_769	LOC100168865	DUPLICATION - DIFFERENT CONTIG - DNA-based dupli (DIFF NUM INTRONS)	1989	663	51.78	0.76	0.8	S	0.002	0	0	0	0	0	0	strict duplicate	T	0.664	-
Phy00428NG_ACYPI	duplication_77	LOC100569591	DUPLICATION - DIFFERENT CONTIG - DNA-based dupli (DIFF NUM INTRONS)	1614	538	36.74	0.74	0.71	F	0.015	0.002	0.156	0	0	6	0.4	strict duplicate	F	0.808	Optimized codon usage
Phy00429O6_ACYPI	duplication_77	LOC100168919	DUPLICATION - DIFFERENT CONTIG - DNA-based dupli (DIFF NUM INTRONS)	1791	597	36.8	0.77	0.8	S	0.006	0.001	0.205	0	0	2	0.1	strict duplicate	F	0.801	Optimized codon usage
Phy0042D1U_ACYPI	duplication_770	LOC103307780	DUPLICATION - DIFFERENT CONTIG - DNA-based dupli (DIFF NUM INTRONS)	3144	1048	29.23	0.78	0.81	S	0.136	0.037	0.271	0	0	113	3.6	strict duplicate	F	0.852	Optimized codon usage
Phy00BX3OM_ACYPI	duplication_770	LOC100161068	DUPLICATION - DIFFERENT CONTIG - DNA-based dupli (DIFF NUM INTRONS)	2814	938	30.38	0.69	0.68	F	0.184	0.09	0.486	0	0	194	6.9	strict duplicate	F	0.831	Optimized codon usage
Phy00BX05R_ACYPI	duplication_771	LOC100574229	DUPLICATION - DIFFERENT CONTIG - RETROCOPY	1116	372	37.99	0.57	0.46	S	0	0	0	0	0	0	0	strict duplicate	T	0.79	Optimized codon usage
Phy00427U8_ACYPI	duplication_772	LOC100161045	DUPLICATION - DIFFERENT CONTIG - DNA-based dupli (DIFF NUM INTRONS)	2733	911	39.48	0.82	0.91	F	0.008	0	0	0	0	1	0	strict duplicate	F	0.826	Optimized codon usage
Phy00BWZK5_ACYPI	duplication_773	LOC100574628	DUPLICATION - SAME CONTIG - RETROCOPY	325	108	35.08	0.29	0.12	Eq	0	0	0	0	0	0	0	expansion	F	0.834	Optimized codon usage
Phy00426T9_ACYPI	duplication_773	LOC100164242	DUPLICATION - SAME CONTIG - RETROCOPY	2709	903	32.37	0.64	0.66	Eq	0	0	0	0	0	0	0	expansion	F	0.828	Optimized codon usage
Phy00425D2_ACYPI	duplication_774	LOC100163066	DUPLICATION - DIFFERENT CONTIG - DNA-based dupli (SAME NUM INTRONS)	837	279	37.75	0.94	0.94	S	0	0.002	762	0	0	1	0.1	expansion	F	0.783	Optimized codon usage
Phy00429E9_ACYPI	duplication_774	LOC100162215	DUPLICATION - DIFFERENT CONTIG - DNA-based dupli (SAME NUM INTRONS)	837	279	37.75	0.94	0.94	F	0	0.003	989	0	0	2	0.2	expansion	F	0.784	Optimized codon usage
Phy00420MH_ACYPI	duplication_775	LOC100569301	DUPLICATION - SAME CONTIG - DNA-based dupli (DIFF NUM INTRONS)	2331	777	36.94	0.91	0.97	F	0.004	0	0	0	0	1	0	strict duplicate	F	0.822	Optimized codon usage
Phy00BWZWE_ACYPI	duplication_775	LOC100161935	DUPLICATION - SAME CONTIG - DNA-based dupli (DIFF NUM INTRONS)	1456	485	38.26	0.66	0.61	S	0.003	0	0	0	0	1	0.1	strict duplicate	F	0.824	Optimized codon usage
Phy0042C1D_ACYPI	duplication_776	LOC103309895	DUPLICATION - DIFFERENT CONTIG - DNA-based dupli (DIFF NUM INTRONS)	1572	524	37.09	0.37	0.27	F	0.143	0.046	0.319	0	0	39	2.5	expansion	F	0.8	Optimized codon usage
Phy00BWZ6R_ACYPI	duplication_776	LOC103308838	DUPLICATION - DIFFERENT CONTIG - DNA-based dupli (DIFF NUM INTRONS)	777	259	38.35	0.3	0.14	S	0.093	0.027	0.293	0	0	26	3.3	expansion	F	0.781	Optimized codon usage
Phy00427QT_ACYPI	duplication_777	LOC100168426	DUPLICATION - DIFFERENT CONTIG - DNA-based dupli (SAME NUM INTRONS)	1122	374	42.69	0.76	0.72	F	0.177	0.025	0.142	0	0	50	4.5	strict duplicate	F	0.718	-
Phy00BX4BC_ACYPI	duplication_777	LOC100572599	DUPLICATION - DIFFERENT CONTIG - DNA-based dupli (SAME NUM INTRONS)	1122	374	42.78	0.75	0.7	S	0.145	0.059	0.406	0	0	66	5.9	strict duplicate	F	0.716	-
Phy00BX4TL_ACYPI	duplication_778	LOC100158748	DUPLICATION - DIFFERENT CONTIG - DNA-based dupli (DIFF NUM INTRONS)	723	241	35.82	0.36	0.16	Eq	0	0	0	0	0	0	0	expansion	F	0.82	Optimized codon usage
Phy00BWW1W_ACYPI	duplication_778	LOC107885771	DUPLICATION - DIFFERENT CONTIG - DNA-based dupli (DIFF NUM INTRONS)	507	169	35.11	0.33	0.1	Eq	0	0	0	0	0	0	0	expansion	F	0.822	Optimized codon usage
Phy0010G35_ACYPI	duplication_779	LOC100162873	DUPLICATION - DIFFERENT CONTIG - DNA-based dupli (SAME NUM INTRONS)	732	244	33.33	0.83	0.81	F	0.006	0	0	0	0	23	3.1	strict duplicate	F	0.826	Optimized codon usage
Phy0010EL2_ACYPI	duplication_779	LOC100164959	DUPLICATION - DIFFERENT CONTIG - DNA-based dupli (SAME NUM INTRONS)	732	244	33.33	0.83	0.81	S	0	0.002	923.5	0	0	0	0	strict duplicate	F	0.827	Optimized codon usage
Phy00BX0VJ_ACYPI	duplication_78	LOC100158915	TANDEM REPEAT - DNA-based dupli (DIFF NUM INTRONS)	1956	652	33.69	0.59	0.49	F	0.172	0.035	0.202	0	0	48	2.5	strict duplicate	T	0.852	Optimized codon usage
Phy0010A8K_ACYPI	duplication_780	LOC103308972	DUPLICATION - DIFFERENT CONTIG - RETROCOPY	333	111	33.33	0.43	0.3	F	0.165	0	0	0	0	7	2.1	strict duplicate	T	0.803	Optimized codon usage
Phy0010C31_ACYPI	duplication_780	LOC100168449	DUPLICATION - DIFFERENT CONTIG - RETROCOPY	867	289	33.22	0.37	0.2	S	0.141	0.136	0.968	0	0	25	2.9	strict duplicate	T	0.803	Optimized codon usage
Phy00BWVV8_ACYPI	duplication_781	LOC100571771	DUPLICATION - DIFFERENT CONTIG - DNA-based dupli (DIFF NUM INTRONS)	870	290	48.05	0.67	0.66	S	0.023	0	0	0	0	3	0.3	strict duplicate	T	0.649	-
Phy00BX1OH_ACYPI	duplication_782	LOC100162949	DUPLICATION - DIFFERENT CONTIG - DNA-based dupli (DIFF NUM INTRONS)	1914	638	32.08	0.57	0.42	S	0.024	0	0	0	0	4	0.2	expansion	T	0.859	Optimized codon usage
Phy00BWVZY_ACYPI	duplication_783	LOC107884947	DUPLICATION - SAME CONTIG - DNA-based dupli (SAME NUM INTRONS)	1050	350	39.05	0.65	0.62	S	0.09	0.089	0.995	0	1	64	6.1	strict duplicate	F	0.73	-
Phy00BWZ39_ACYPI	duplication_783	LOC107884948	DUPLICATION - SAME CONTIG - DNA-based dupli (SAME NUM INTRONS)	1125	375	40.09	0.65	0.62	F	0.11	0.084	0.765	0	0	70	6.2	strict duplicate	F	0.722	-
Phy00427KC_ACYPI	duplication_784	LOC100160204	DUPLICATION - DIFFERENT CONTIG - DNA-based dupli (DIFF NUM INTRONS)	1635	545	54.19	0.82	0.83	S	0.106	0.012	0.116	0	0	38	2.3	strict duplicate	F	0.621	-
Phy00BWZKX_ACYPI	duplication_784	LOC100160738	DUPLICATION - DIFFERENT CONTIG - DNA-based dupli (DIFF NUM INTRONS)	1236	412	49.6	0.69	0.64	F	0.13	0.03	0.23	0	0	54	4.4	strict duplicate	F	0.659	-
Phy00426YQ_ACYPI	duplication_785	LOC100161518	DUPLICATION - DIFFERENT CONTIG - DNA-based dupli (DIFF NUM INTRONS)	822	274	35.52	0.82	0.88	F	0.017	0	0	0	0	1	0.1	strict duplicate	F	0.809	Optimized codon usage
Phy00BX0O4_ACYPI	duplication_785	LOC100163674	DUPLICATION - DIFFERENT CONTIG - DNA-based dupli (DIFF NUM INTRONS)	528	176	31.25	0.66	0.63	S	0.014	0	0	0	0	1	0.2	strict duplicate	F	0.866	Optimized codon usage
Phy00424XI_ACYPI	duplication_786	LOC100571746	DUPLICATION - DIFFERENT CONTIG - DNA-based dupli (SAME NUM INTRONS)	1029	343	27.79	0.69	0.61	F	0.048	0.037	0.768	0	0	30	2.9	strict duplicate	F	0.872	Optimized codon usage
Phy004261H_ACYPI	duplication_786	LOC100574908	DUPLICATION - DIFFERENT CONTIG - DNA-based dupli (SAME NUM INTRONS)	1176	392	26.79	0.73	0.7	S	0.025	0.008	0.34	0	0	9	0.8	strict duplicate	F	0.889	Optimized codon usage
Phy0010H7S_ACYPI	duplication_787	LOC100570526	DUPLICATION - DIFFERENT CONTIG - DNA-based dupli (SAME NUM INTRONS)	1692	564	34.63	0.92	0.91	S	0.003	0	0	0	0	1	0.1	strict duplicate	F	0.842	Optimized codon usage
Phy004203A_ACYPI	duplication_787	LOC100161304	DUPLICATION - DIFFERENT CONTIG - DNA-based dupli (SAME NUM INTRONS)	1692	564	34.75	0.92	0.91	F	0.015	0.001	0.047	0	0	5	0.3	strict duplicate	F	0.839	Optimized codon usage
Phy0042BZF_ACYPI	duplication_788	LOC100160538	DUPLICATION - SAME CONTIG - DNA-based dupli (DIFF NUM INTRONS)	1911	637	34.28	0.84	0.87	S	0.066	0.018	0.272	0	0	43	2.3	strict duplicate	T	0.836	Optimized codon usage
Phy00BX3HV_ACYPI	duplication_788	LOC100165992	DUPLICATION - SAME CONTIG - DNA-based dupli (DIFF NUM INTRONS)	1812	604	32.01	0.72	0.66	F	0.125	0.114	0.909	0	0	154	8.5	strict duplicate	T	0.834	Optimized codon usage
Phy0010DCT_ACYPI	duplication_789	LOC100166659	DUPLICATION - DIFFERENT CONTIG - DNA-based dupli (SAME NUM INTRONS)	1887	629	32.33	0.76	0.74	S	0.105	0.01	0.099	0	0	32	1.7	strict duplicate	F	0.858	Optimized codon usage
Phy00BWZXH_ACYPI	duplication_79	LOC100572849	DUPLICATION - DIFFERENT CONTIG - DNA-based dupli (SAME NUM INTRONS)	663	221	39.22	0.95	0.95	F	0	0.002	1019	0	0	1	0.2	strict duplicate	F	0.781	Optimized codon usage
Phy0010DJ6_ACYPI	duplication_79	LOC100166417	DUPLICATION - DIFFERENT CONTIG - DNA-based dupli (SAME NUM INTRONS)	651	217	39.78	0.97	0.96	S	0	0	0	0	0	0	0	strict duplicate	F	0.778	Optimized codon usage
Phy00BWZA6_ACYPI	duplication_790	LOC100161982	DUPLICATION - DIFFERENT CONTIG - DNA-based dupli (DIFF NUM INTRONS)	1833	611	41.13	0.53	0.46	F	0.036	0.016	0.441	0	0	15	0.8	expansion	F	0.723	-
Phy00BX24S_ACYPI	duplication_790	LOC100572512	DUPLICATION - DIFFERENT CONTIG - DNA-based dupli (DIFF NUM INTRONS)	1041	347	38.42	0.43	0.39	S	0.021	0.012	0.576	0	0	10	1	expansion	F	0.748	-
Phy0042C1P_ACYPI	duplication_791	LOC100168759	DUPLICATION - DIFFERENT CONTIG - DNA-based dupli (DIFF NUM INTRONS)	2637	879	34.81	0.7	0.82	S	0.02	0	0	0	0	2	0.1	strict duplicate	T	0.814	Optimized codon usage
Phy00422SV_ACYPI	duplication_792	LOC100570288	DUPLICATION - DIFFERENT CONTIG - DNA-based dupli (DIFF NUM INTRONS)	1233	411	34.23	0.37	0.27	S	0	0.002	938.5	0	0	2	0.2	strict duplicate	F	0.867	Optimized codon usage
Phy00BX26Z_ACYPI	duplication_792	LOC100162500	DUPLICATION - DIFFERENT CONTIG - DNA-based dupli (DIFF NUM INTRONS)	4278	1426	33.08	0.68	0.73	F	0.029	0.006	0.226	0	0	11	0.3	strict duplicate	F	0.857	Optimized codon usage
Phy00BWYDP_ACYPI	duplication_793	LOC100166451	DUPLICATION - DIFFERENT CONTIG - DNA-based dupli (DIFF NUM INTRONS)	2874	958	37.89	0.68	0.81	S	0.005	0	0	0	0	1	0	strict duplicate	F	0.766	-
Phy00BX38U_ACYPI	duplication_793	LOC100571596	DUPLICATION - DIFFERENT CONTIG - DNA-based dupli (DIFF NUM INTRONS)	1179	393	40.97	0.47	0.38	F	0.005	0	0	0	0	1	0.1	strict duplicate	F	0.729	-
Phy00BWX9F_ACYPI	duplication_794	LOC100571039	DUPLICATION - DIFFERENT CONTIG - DNA-based dupli (DIFF NUM INTRONS)	1761	587	35.21	0.35	0.22	F	0.056	0.021	0.375	0	0	4	0.2	expansion	F	0.829	Optimized codon usage
Phy00BX4GL_ACYPI	duplication_794	LOC107885834	DUPLICATION - DIFFERENT CONTIG - DNA-based dupli (DIFF NUM INTRONS)	663	221	36.95	0.3	0.13	S	0	0.004	1118.75	0	0	0	0	expansion	F	0.819	Optimized codon usage
Phy00BX3NQ_ACYPI	duplication_795	LOC107882727	DUPLICATION - DIFFERENT CONTIG - DNA-based dupli (DIFF NUM INTRONS)	516	172	39.53	0.39	0.27	F	0.19	0.061	0.321	0	0	38	7.4	strict duplicate	F	0.768	-
Phy0042COT_ACYPI	duplication_796	LOC100572876	DUPLICATION - DIFFERENT CONTIG - DNA-based dupli (DIFF NUM INTRONS)	258	86	36.05	0.24	0.08	Eq	0	0	0	0	0	0	0	strict duplicate	F	0.758	-
Phy00BWYP2_ACYPI	duplication_796	LOC100164302	DUPLICATION - DIFFERENT CONTIG - DNA-based dupli (DIFF NUM INTRONS)	3216	1072	34.95	0.68	0.85	Eq	0	0	0	0	0	0	0	strict duplicate	F	0.836	Optimized codon usage
Phy0042260_ACYPI	duplication_798	LOC100574031	DUPLICATION - DIFFERENT CONTIG - DNA-based dupli (SAME NUM INTRONS)	1347	449	33.18	0.88	0.88	S	0	0.003	957	0	0	3	0.2	strict duplicate	F	0.848	Optimized codon usage
Phy00424PL_ACYPI	duplication_798	LOC100159949	DUPLICATION - DIFFERENT CONTIG - DNA-based dupli (SAME NUM INTRONS)	1347	449	33.41	0.88	0.87	F	0.009	0.002	0.222	0	0	4	0.3	strict duplicate	F	0.844	Optimized codon usage
Phy00BWVG2_ACYPI	duplication_799	LOC107883652	DUPLICATION - DIFFERENT CONTIG - RETROCOPY	714	238	39.78	0.55	0.47	F	0.023	0.008	0.356	0	0	4	0.6	expansion	F	0.805	Optimized codon usage
Phy00BX16B_ACYPI	duplication_799	LOC103311878	DUPLICATION - DIFFERENT CONTIG - RETROCOPY	558	186	37.63	0.62	0.55	S	0.021	0	0	0	0	2	0.4	expansion	F	0.829	Optimized codon usage
Phy00429YG_ACYPI	duplication_8	LOC100158690	DUPLICATION - DIFFERENT CONTIG - DNA-based dupli (SAME NUM INTRONS)	969	323	39.42	0.87	0.87	F	0.029	0.026	0.91	0	0	19	2	expansion	F	0.798	Optimized codon usage
Phy00429TD_ACYPI	duplication_80	LOC100570197	DUPLICATION - DIFFERENT CONTIG - DNA-based dupli (SAME NUM INTRONS)	450	150	30	0.53	0.48	S	0	0.009	954.667	0	0	2	0.4	expansion	F	0.831	Optimized codon usage
Phy00BWYR2_ACYPI	duplication_80	LOC107882863	DUPLICATION - DIFFERENT CONTIG - DNA-based dupli (SAME NUM INTRONS)	354	118	33.33	0.51	0.46	F	0.02	0.003	0.146	0	0	2	0.6	expansion	F	0.802	Optimized codon usage
Phy00427EU_ACYPI	duplication_800	LOC100163443	TANDEM REPEAT - DNA-based dupli (DIFF NUM INTRONS)	1497	499	36.61	0.78	0.89	F	0.018	0	0	0	0	1	0.1	strict duplicate	F	0.799	Optimized codon usage
Phy0042DAF_ACYPI	duplication_800	LOC100572688	TANDEM REPEAT - DNA-based dupli (DIFF NUM INTRONS)	276	92	32.61	0.3	0.16	S	0	0	0	0	0	0	0	strict duplicate	F	0.792	Optimized codon usage
Phy0041Z6Z_ACYPI	duplication_801	LOC100160335	DUPLICATION - DIFFERENT CONTIG - DNA-based dupli (DIFF NUM INTRONS)	1092	364	34.25	0.7	0.77	F	0.076	0	0	0	0	4	0.4	strict duplicate	F	0.805	Optimized codon usage
Phy00BX4U1_ACYPI	duplication_801	LOC107883635	DUPLICATION - DIFFERENT CONTIG - DNA-based dupli (DIFF NUM INTRONS)	342	114	32.16	0.39	0.25	S	0.019	0.047	2.546	0	0	12	3.5	strict duplicate	F	0.859	Optimized codon usage
Phy00BWXXH_ACYPI	duplication_802	LOC100575576	DUPLICATION - DIFFERENT CONTIG - DNA-based dupli (DIFF NUM INTRONS)	645	215	47.6	0.38	0.28	F	0	0.003	877	0	0	1	0.2	strict duplicate	F	0.685	-
Phy00422A1_ACYPI	duplication_802	LOC100571040	DUPLICATION - DIFFERENT CONTIG - DNA-based dupli (DIFF NUM INTRONS)	2070	690	48.26	0.71	0.76	S	0	0	0	0	0	0	0	strict duplicate	F	0.662	-
Phy00BX0GJ_ACYPI	duplication_803	LOC107883013	TANDEM REPEAT - DNA-based dupli (DIFF NUM INTRONS)	1272	424	34.75	0.56	0.52	F	0	0.005	1008.2	0	0	2	0.2	strict duplicate	F	0.809	Optimized codon usage
Phy00BWZKN_ACYPI	duplication_803	LOC107883015	TANDEM REPEAT - DNA-based dupli (DIFF NUM INTRONS)	567	189	31.75	0.53	0.39	S	0	0	0	0	0	0	0	strict duplicate	F	0.817	Optimized codon usage
Phy0042AY6_ACYPI	duplication_804	LOC100160148	DUPLICATION - DIFFERENT CONTIG - DNA-based dupli (DIFF NUM INTRONS)	2700	900	49.3	0.8	0.89	S	0.007	0	0	0	0	1	0	strict duplicate	F	0.651	-
Phy00BWX4N_ACYPI	duplication_804	LOC107885830	DUPLICATION - DIFFERENT CONTIG - DNA-based dupli (DIFF NUM INTRONS)	597	199	54.27	0.33	0.21	F	0.009	0	0	0	0	1	0.2	strict duplicate	F	0.615	-
Phy0041ZET_ACYPI	duplication_805	LOC100573058	DUPLICATION - DIFFERENT CONTIG - DNA-based dupli (DIFF NUM INTRONS)	198	66	28.79	0.26	0.14	F	0	0.007	984.143	0	0	1	0.5	strict duplicate	F	0.853	Optimized codon usage
Phy00BWXH4_ACYPI	duplication_805	LOC100169217	DUPLICATION - DIFFERENT CONTIG - DNA-based dupli (DIFF NUM INTRONS)	1254	418	29.9	0.78	0.92	S	0	0	0	0	0	0	0	strict duplicate	F	0.875	Optimized codon usage
Phy00424QD_ACYPI	duplication_806	LOC100572620	DUPLICATION - DIFFERENT CONTIG - DNA-based dupli (DIFF NUM INTRONS)	1503	501	28.01	0.57	0.54	F	0.108	0.034	0.315	0	0	51	3.4	strict duplicate	F	0.856	Optimized codon usage
Phy00426WL_ACYPI	duplication_806	LOC100574506	DUPLICATION - DIFFERENT CONTIG - DNA-based dupli (DIFF NUM INTRONS)	2127	709	28.63	0.77	0.81	S	0.083	0.012	0.146	0	0	26	1.2	strict duplicate	F	0.852	Optimized codon usage
Phy00BWX9Z_ACYPI	duplication_807	LOC107884159	DUPLICATION - DIFFERENT CONTIG - DNA-based dupli (DIFF NUM INTRONS)	558	186	38.71	0.48	0.6	S	0.022	0.026	1.161	0	0	12	2.2	strict duplicate	F	0.754	-
Phy00BX3XI_ACYPI	duplication_807	LOC100571582	DUPLICATION - DIFFERENT CONTIG - DNA-based dupli (DIFF NUM INTRONS)	627	209	39.23	0.47	0.58	F	0.04	0.036	0.906	0	0	17	2.7	strict duplicate	F	0.749	-
Phy000XPQJ_ACYPI	duplication_808	LOC100159285	DUPLICATION - DIFFERENT CONTIG - DNA-based dupli (SAME NUM INTRONS)	1401	467	33.12	0.9	0.9	F	0.013	0.001	0.078	0	0	3	0.2	strict duplicate	F	0.833	Optimized codon usage
Phy00426UL_ACYPI	duplication_808	LOC100571155	DUPLICATION - DIFFERENT CONTIG - DNA-based dupli (SAME NUM INTRONS)	1236	412	32.69	0.86	0.85	S	0.004	0	0	0	0	1	0.1	strict duplicate	F	0.84	Optimized codon usage
Phy00421D8_ACYPI	duplication_809	LOC100163739	DUPLICATION - DIFFERENT CONTIG - DNA-based dupli (DIFF NUM INTRONS)	1635	545	30.09	0.79	0.8	S	0	0.002	1034.5	0	0	2	0.1	expansion	T	0.851	Optimized codon usage
Phy00BX16C_ACYPI	duplication_81	LOC103308408	DUPLICATION - DIFFERENT CONTIG - RETROCOPY	4779	1593	44.17	0.36	0.2	Eq	0	0	0	0	0	0	0	strict duplicate	F	0.742	-
Phy00BX0DQ_ACYPI	duplication_81	LOC103309552	DUPLICATION - DIFFERENT CONTIG - RETROCOPY	1647	549	43.66	0.53	0.44	Eq	0	0	0	0	0	0	0	strict duplicate	F	0.747	-
Phy00422N3_ACYPI	duplication_810	LOC100169263	DUPLICATION - SAME CONTIG - DNA-based dupli (DIFF NUM INTRONS)	1506	502	39.18	0.75	0.77	S	0	0	0	0	0	0	0	strict duplicate	T	0.734	-
Phy00BWWWR_ACYPI	duplication_811	LOC100572538	DUPLICATION - DIFFERENT CONTIG - DNA-based dupli (SAME NUM INTRONS)	882	294	32.65	0.68	0.8	S	0	0	0.333	0	0	0	0	strict duplicate	F	0.835	Optimized codon usage
Phy0010CS8_ACYPI	duplication_812	LOC100167453	DUPLICATION - DIFFERENT CONTIG - DNA-based dupli (SAME NUM INTRONS)	1431	477	46.89	0.76	0.82	S	0.04	0.042	1.034	0	0	53	3.7	strict duplicate	F	0.671	-
Phy00422O5_ACYPI	duplication_812	LOC100572715	DUPLICATION - DIFFERENT CONTIG - DNA-based dupli (SAME NUM INTRONS)	1521	507	47.34	0.77	0.83	F	0.061	0.015	0.252	0	0	34	2.2	strict duplicate	F	0.672	-
Phy004260Q_ACYPI	duplication_813	LOC100575819	DUPLICATION - SAME CONTIG - DNA-based dupli (DIFF NUM INTRONS)	939	313	44.2	0.55	0.46	S	0	0.003	1093	0	0	2	0.2	expansion	F	0.699	-
Phy00429D1_ACYPI	duplication_813	LOC100166788	DUPLICATION - SAME CONTIG - DNA-based dupli (DIFF NUM INTRONS)	1596	532	41.1	0.78	0.76	F	0.01	0.004	0.356	0	0	4	0.3	expansion	F	0.721	-
Phy0041ZXE_ACYPI	duplication_814	LOC100162149	TANDEM REPEAT - DNA-based dupli (SAME NUM INTRONS)	1659	553	38.16	0.87	0.88	S	0.037	0.014	0.377	0	0	22	1.3	strict duplicate	F	0.789	Optimized codon usage
Phy00BWZQL_ACYPI	duplication_814	LOC100166286	TANDEM REPEAT - DNA-based dupli (SAME NUM INTRONS)	1656	552	38.29	0.88	0.91	F	0.06	0.008	0.127	0	0	21	1.3	strict duplicate	F	0.782	Optimized codon usage
Phy000XQ8N_ACYPI	duplication_815	LOC100144801	DUPLICATION - SAME CONTIG - DNA-based dupli (SAME NUM INTRONS)	462	154	42.42	0.85	0.9	Eq	0	0	0.5	0	0	0	0	strict duplicate	F	0.739	-
Phy00BWVYX_ACYPI	duplication_815	LOC100569808	DUPLICATION - SAME CONTIG - DNA-based dupli (SAME NUM INTRONS)	294	98	44.9	0.62	0.56	Eq	0	0	0.5	0	0	0	0	strict duplicate	F	0.698	-
Phy00420VW_ACYPI	duplication_816	LOC100571826	DUPLICATION - DIFFERENT CONTIG - DNA-based dupli (DIFF NUM INTRONS)	1002	334	36.33	0.45	0.39	F	0.041	0.055	1.351	0	0	13	1.3	strict duplicate	F	0.735	-
Phy00BX3XE_ACYPI	duplication_816	LOC107883796	DUPLICATION - DIFFERENT CONTIG - DNA-based dupli (DIFF NUM INTRONS)	399	133	39.6	0.39	0.31	S	0.038	0.045	1.173	0	0	11	2.8	strict duplicate	F	0.707	-
Phy00BX4VG_ACYPI	duplication_818	LOC107885877	DUPLICATION - DIFFERENT CONTIG - DNA-based dupli (SAME NUM INTRONS)	750	250	37.2	0.5	0.41	Eq	0	0	0	0	0	0	0	strict duplicate	F	0.787	Optimized codon usage
Phy00BX2W7_ACYPI	duplication_818	LOC107885831	DUPLICATION - DIFFERENT CONTIG - DNA-based dupli (SAME NUM INTRONS)	655	218	38.47	0.49	0.35	Eq	0	0	0	0	0	0	0	strict duplicate	F	0.789	Optimized codon usage
Phy000XPQ7_ACYPI	duplication_819	LOC100159299	DUPLICATION - SAME CONTIG - DNA-based dupli (DIFF NUM INTRONS)	1020	340	35.59	0.87	0.94	S	0	0	0	0	0	0	0	strict duplicate	T	0.809	Optimized codon usage
Phy0010EM3_ACYPI	duplication_82	LOC100164919	DUPLICATION - DIFFERENT CONTIG - DNA-based dupli (DIFF NUM INTRONS)	1524	508	37.53	0.86	0.94	F	0.01	0	0	0	0	1	0.1	strict duplicate	F	0.83	Optimized codon usage
Phy00BX22X_ACYPI	duplication_82	LOC100574549	DUPLICATION - DIFFERENT CONTIG - DNA-based dupli (DIFF NUM INTRONS)	630	210	36.03	0.51	0.41	S	0	0	0	0	0	0	0	strict duplicate	F	0.87	Optimized codon usage
Phy00428YU_ACYPI	duplication_820	LOC100167074	DUPLICATION - DIFFERENT CONTIG - DNA-based dupli (DIFF NUM INTRONS)	4611	1537	35	0.79	0.88	S	0.013	0	0	0	0	2	0	strict duplicate	F	0.839	Optimized codon usage
Phy00BX1YA_ACYPI	duplication_821	LOC100576019	DUPLICATION - DIFFERENT CONTIG - DNA-based dupli (DIFF NUM INTRONS)	763	254	54.91	0.27	0.13	F	0.005	0	0	0	0	1	0.1	strict duplicate	F	0.592	-
Phy00BWZ3U_ACYPI	duplication_821	LOC100169160	DUPLICATION - DIFFERENT CONTIG - DNA-based dupli (DIFF NUM INTRONS)	5166	1722	45.78	0.76	0.86	S	0	0	0	0	0	0	0	strict duplicate	F	0.706	-
Phy00105S7_ACYPI	duplication_822	LOC100574624	DUPLICATION - DIFFERENT CONTIG - DNA-based dupli (DIFF NUM INTRONS)	1458	486	29.84	0.77	0.8	S	0.046	0.007	0.144	0	0	12	0.8	strict duplicate	F	0.846	Optimized codon usage
Phy00427G1_ACYPI	duplication_823	LOC107885396	DUPLICATION - DIFFERENT CONTIG - DNA-based dupli (DIFF NUM INTRONS)	204	68	29.9	0.24	0.1	F	0.082	0	0	0	0	2	1	expansion	F	0.825	Optimized codon usage
Phy00BWWYQ_ACYPI	duplication_823	LOC107882143	DUPLICATION - DIFFERENT CONTIG - DNA-based dupli (DIFF NUM INTRONS)	1119	373	34.32	0.56	0.55	S	0	0	0	0	0	0	0	expansion	F	0.818	Optimized codon usage
Phy0042DY0_ACYPI	duplication_824	LOC100166520	DUPLICATION - DIFFERENT CONTIG - DNA-based dupli (DIFF NUM INTRONS)	2376	792	31.99	0.81	0.78	F	0.071	0.006	0.085	0	0	25	1.1	expansion	F	0.847	Optimized codon usage
Phy00BWY1R_ACYPI	duplication_824	LOC100572827	DUPLICATION - DIFFERENT CONTIG - DNA-based dupli (DIFF NUM INTRONS)	1605	535	32.83	0.67	0.6	S	0.071	0.016	0.231	0	0	40	2.5	expansion	F	0.841	Optimized codon usage
Phy00423XY_ACYPI	duplication_826	LOC100573035	DUPLICATION - DIFFERENT CONTIG - DNA-based dupli (SAME NUM INTRONS)	789	263	36.12	0.65	0.67	F	0	0.004	1034	0	0	2	0.3	expansion	F	0.823	Optimized codon usage
Phy0042EPU_ACYPI	duplication_826	LOC100160906	DUPLICATION - DIFFERENT CONTIG - DNA-based dupli (SAME NUM INTRONS)	789	263	35.74	0.65	0.67	S	0	0	0	0	0	0	0	expansion	F	0.827	Optimized codon usage
Phy00422L1_ACYPI	duplication_827	LOC100165011	DUPLICATION - SAME CONTIG - DNA-based dupli (DIFF NUM INTRONS)	1854	618	36.57	0.75	0.74	S	0.139	0.048	0.346	0	0	91	4.9	strict duplicate	T	0.821	Optimized codon usage
Phy0042EGI_ACYPI	duplication_827	LOC100160903	DUPLICATION - SAME CONTIG - DNA-based dupli (DIFF NUM INTRONS)	1797	599	36.39	0.77	0.76	F	0.19	0.048	0.252	0	0	97	5.4	strict duplicate	T	0.833	Optimized codon usage
Phy0042BTV_ACYPI	duplication_828	LOC100569674	DUPLICATION - DIFFERENT CONTIG - DNA-based dupli (DIFF NUM INTRONS)	2298	766	31.64	0.9	0.92	F	0.018	0.001	0.068	0	0	7	0.3	expansion	F	0.871	Optimized codon usage
Phy00BWYDV_ACYPI	duplication_828	LOC100166276	DUPLICATION - DIFFERENT CONTIG - DNA-based dupli (DIFF NUM INTRONS)	1920	640	31.2	0.81	0.78	S	0	0.001	1254	0	0	2	0.1	expansion	F	0.871	Optimized codon usage
Phy00BWZJN_ACYPI	duplication_829	LOC100572106	DUPLICATION - DIFFERENT CONTIG - DNA-based dupli (SAME NUM INTRONS)	1581	527	43.07	0.81	0.82	F	0.037	0.005	0.134	0	0	18	1.1	expansion	F	0.7	-
Phy00BX3L3_ACYPI	duplication_829	LOC100163544	DUPLICATION - DIFFERENT CONTIG - DNA-based dupli (SAME NUM INTRONS)	1437	479	43.98	0.79	0.75	S	0.008	0.003	0.325	0	0	5	0.3	expansion	F	0.696	-
Phy00427MC_ACYPI	duplication_83	LOC103310376	DUPLICATION - DIFFERENT CONTIG - DNA-based dupli (DIFF NUM INTRONS)	1584	528	33.4	0.59	0.59	F	0.017	0.004	0.232	0	0	2	0.1	strict duplicate	F	0.837	Optimized codon usage
Phy0042EMB_ACYPI	duplication_83	LOC100165148	DUPLICATION - DIFFERENT CONTIG - DNA-based dupli (DIFF NUM INTRONS)	573	191	33.33	0.53	0.41	S	0	0	0	0	0	0	0	strict duplicate	F	0.85	Optimized codon usage
Phy0010ECS_ACYPI	duplication_830	LOC100165275	TANDEM REPEAT - DNA-based dupli (SAME NUM INTRONS)	1398	466	59.66	0.81	0.84	F	0.079	0.028	0.355	0	0	41	2.9	strict duplicate	F	0.577	-
Phy0042707_ACYPI	duplication_830	LOC100163202	TANDEM REPEAT - DNA-based dupli (SAME NUM INTRONS)	1398	466	60.16	0.83	0.87	S	0.041	0.005	0.12	0	0	12	0.9	strict duplicate	F	0.574	-
Phy000YF66_ACYPI	duplication_831	LOC103310381	TANDEM REPEAT - DNA-based dupli (SAME NUM INTRONS)	426	142	50.47	0.82	0.81	F	0.188	0.025	0.13	0	0	20	4.7	strict duplicate	F	0.592	-
Phy0010767_ACYPI	duplication_831	ACYPI38480	TANDEM REPEAT - DNA-based dupli (SAME NUM INTRONS)	435	145	51.72	0.79	0.77	S	0.115	0.056	0.486	0	0	20	4.6	strict duplicate	F	0.598	-
Phy004209I_ACYPI	duplication_832	LOC100576037	DUPLICATION - DIFFERENT CONTIG - DNA-based dupli (SAME NUM INTRONS)	1869	623	37.67	0.75	0.68	F	0.047	0.036	0.757	0	0	57	3	expansion	T	0.775	Optimized codon usage
Phy00BX1YE_ACYPI	duplication_832	LOC100573372	DUPLICATION - DIFFERENT CONTIG - DNA-based dupli (SAME NUM INTRONS)	1872	624	36.75	0.76	0.69	S	0.026	0.022	0.866	0	0	35	1.9	expansion	T	0.783	Optimized codon usage
Phy0042DKL_ACYPI	duplication_833	LOC100572496	DUPLICATION - SAME CONTIG - DNA-based dupli (DIFF NUM INTRONS)	1563	521	45.43	0.77	0.78	F	0.005	0	0	0	0	1	0.1	strict duplicate	F	0.677	-
Phy00BWZAC_ACYPI	duplication_833	LOC103309349	DUPLICATION - SAME CONTIG - DNA-based dupli (DIFF NUM INTRONS)	915	305	42.95	0.62	0.55	S	0	0.008	1053.88	0	0	5	0.5	strict duplicate	F	0.702	-
Phy0042AJ7_ACYPI	duplication_834	LOC100164355	DUPLICATION - SAME CONTIG - DNA-based dupli (DIFF NUM INTRONS)	3267	1089	36.18	0.74	0.7	F	0.017	0.001	0.064	0	0	12	0.4	strict duplicate	F	0.849	Optimized codon usage
Phy00421TD_ACYPI	duplication_834	LOC100164560	DUPLICATION - SAME CONTIG - DNA-based dupli (DIFF NUM INTRONS)	4596	1532	35.94	0.92	0.98	S	0	0	0	0	0	0	0	strict duplicate	F	0.843	Optimized codon usage
Phy00421GJ_ACYPI	duplication_835	LOC100574230	DUPLICATION - DIFFERENT CONTIG - DNA-based dupli (DIFF NUM INTRONS)	1770	590	31.24	0.83	0.83	F	0.032	0.025	0.784	0	0	31	1.8	strict duplicate	F	0.837	Optimized codon usage
Phy00427IF_ACYPI	duplication_836	LOC100571161	DUPLICATION - DIFFERENT CONTIG - DNA-based dupli (SAME NUM INTRONS)	354	118	34.46	0.55	0.42	S	0	0.006	1048.83	0	0	1	0.3	strict duplicate	F	0.794	Optimized codon usage
Phy00428L1_ACYPI	duplication_836	LOC100575809	DUPLICATION - DIFFERENT CONTIG - DNA-based dupli (SAME NUM INTRONS)	354	118	34.46	0.55	0.41	F	0	0.014	1027.5	0	0	2	0.6	strict duplicate	F	0.791	Optimized codon usage
Phy0042EXX_ACYPI	duplication_837	LOC100158807	DUPLICATION - DIFFERENT CONTIG - DNA-based dupli (DIFF NUM INTRONS)	891	297	37.37	0.67	0.62	S	0.034	0.046	1.362	0	0	18	2	expansion	F	0.829	Optimized codon usage
Phy00BX4VJ_ACYPI	duplication_837	LOC100168899	DUPLICATION - DIFFERENT CONTIG - DNA-based dupli (DIFF NUM INTRONS)	489	163	36.2	0.55	0.41	F	0.046	0.078	1.677	0	0	28	5.7	expansion	F	0.805	Optimized codon usage
Phy00BWVGR_ACYPI	duplication_838	LOC103309647	DUPLICATION - DIFFERENT CONTIG - DNA-based dupli (DIFF NUM INTRONS)	1662	554	30.14	0.57	0.54	S	0.008	0.004	0.479	0	0	3	0.2	strict duplicate	F	0.854	Optimized codon usage
Phy00BX1Y7_ACYPI	duplication_838	LOC100573937	DUPLICATION - DIFFERENT CONTIG - DNA-based dupli (DIFF NUM INTRONS)	1767	589	29.49	0.57	0.55	F	0.019	0.003	0.175	0	0	4	0.2	strict duplicate	F	0.863	Optimized codon usage
Phy000YNIH_ACYPI	duplication_839	LOC103310737	DUPLICATION - DIFFERENT CONTIG - DNA-based dupli (SAME NUM INTRONS)	984	328	44.72	0.72	0.78	F	0.005	0.002	0.347	0	0	2	0.2	expansion	F	0.71	-
Phy000YGYX_ACYPI	duplication_839	LOC103311850	DUPLICATION - DIFFERENT CONTIG - DNA-based dupli (SAME NUM INTRONS)	984	328	45.22	0.72	0.78	S	0	0	0	0	0	0	0	expansion	F	0.705	-
Phy0042E2H_ACYPI	duplication_84	LOC100572461	DUPLICATION - DIFFERENT CONTIG - DNA-based dupli (DIFF NUM INTRONS)	1263	421	65.32	0.71	0.73	S	0	0	0	0	0	0	0	strict duplicate	T	0.579	-
Phy00424MR_ACYPI	duplication_840	LOC100571978	DUPLICATION - DIFFERENT CONTIG - DNA-based dupli (DIFF NUM INTRONS)	873	291	28.29	0.45	0.33	S	0.111	0.036	0.325	0	0	13	1.5	strict duplicate	F	0.836	Optimized codon usage
Phy0042A0H_ACYPI	duplication_841	LOC100573696	DUPLICATION - DIFFERENT CONTIG - DNA-based dupli (SAME NUM INTRONS)	1872	624	30.56	0.49	0.37	F	0.005	0.001	0.219	0	0	2	0.1	strict duplicate	F	0.862	Optimized codon usage
Phy0042DDQ_ACYPI	duplication_841	LOC103308033	DUPLICATION - DIFFERENT CONTIG - DNA-based dupli (SAME NUM INTRONS)	1185	395	31.98	0.41	0.24	S	0	0	0	0	0	0	0	strict duplicate	F	0.863	Optimized codon usage
Phy00422X0_ACYPI	duplication_842	LOC100161868	DUPLICATION - DIFFERENT CONTIG - DNA-based dupli (SAME NUM INTRONS)	4716	1572	37.15	0.97	0.97	F	0.077	0.001	0.007	0	0	64	1.4	strict duplicate	F	0.842	Optimized codon usage
Phy00424K3_ACYPI	duplication_842	LOC100164533	DUPLICATION - DIFFERENT CONTIG - DNA-based dupli (SAME NUM INTRONS)	4644	1548	36.15	0.93	0.93	S	0.065	0.02	0.306	0	0	114	2.5	strict duplicate	F	0.847	Optimized codon usage
Phy00BWXH0_ACYPI	duplication_844	LOC100568712	DUPLICATION - DIFFERENT CONTIG - DNA-based dupli (DIFF NUM INTRONS)	816	272	53.06	0.75	0.73	S	0	0	0	0	0	0	0	strict duplicate	T	0.641	-
Phy0042DAT_ACYPI	duplication_845	LOC100165518	TANDEM REPEAT - DNA-based dupli (DIFF NUM INTRONS)	15171	5057	43.25	0.62	0.76	F	0.027	0.001	0.054	0	0	6	0	strict duplicate	F	0.751	-
Phy0042BJF_ACYPI	duplication_845	LOC100573752	TANDEM REPEAT - DNA-based dupli (DIFF NUM INTRONS)	1197	399	60.99	0.29	0.09	S	0.003	0	0	0	0	0	0	strict duplicate	F	0.609	-
Phy00BWVGV_ACYPI	duplication_847	LOC100165440	DUPLICATION - DIFFERENT CONTIG - DNA-based dupli (DIFF NUM INTRONS)	2022	674	36.15	0.7	0.61	F	0.085	0.036	0.426	0	0	28	1.4	strict duplicate	T	0.798	Optimized codon usage
Phy00BX3KK_ACYPI	duplication_847	LOC103310223	DUPLICATION - DIFFERENT CONTIG - DNA-based dupli (DIFF NUM INTRONS)	1332	444	35.81	0.54	0.53	S	0.044	0.049	1.133	0	0	24	1.8	strict duplicate	T	0.809	Optimized codon usage
Phy00107AY_ACYPI	duplication_848	LOC103310340	DUPLICATION - DIFFERENT CONTIG - DNA-based dupli (DIFF NUM INTRONS)	342	114	32.16	0.32	0.14	F	0.025	0.053	2.126	0	0	8	2.3	strict duplicate	F	0.806	Optimized codon usage
Phy00BWYGD_ACYPI	duplication_848	LOC103309915	DUPLICATION - DIFFERENT CONTIG - DNA-based dupli (DIFF NUM INTRONS)	1296	432	33.26	0.5	0.44	S	0	0.012	999.75	0	0	2	0.2	strict duplicate	F	0.826	Optimized codon usage
Phy00BWXXA_ACYPI	duplication_849	LOC107884885	DUPLICATION - DIFFERENT CONTIG - DNA-based dupli (DIFF NUM INTRONS)	723	241	48.41	0.39	0.24	Eq	0	0	0	0	0	0	0	strict duplicate	F	0.749	-
Phy00BWZ2I_ACYPI	duplication_849	LOC107883525	DUPLICATION - DIFFERENT CONTIG - DNA-based dupli (DIFF NUM INTRONS)	1344	448	46.58	0.47	0.41	Eq	0	0	0	0	0	0	0	strict duplicate	F	0.755	-
Phy00BX2UO_ACYPI	duplication_85	LOC100166166	DUPLICATION - DIFFERENT CONTIG - DNA-based dupli (DIFF NUM INTRONS)	1134	378	34.22	0.49	0.43	S	0.154	0.096	0.625	0	0	40	3.5	strict duplicate	F	0.821	Optimized codon usage
Phy00BX376_ACYPI	duplication_850	LOC100572451	DUPLICATION - DIFFERENT CONTIG - DNA-based dupli (DIFF NUM INTRONS)	2796	932	29.33	0.51	0.45	S	0.004	0.002	0.53	0	0	3	0.1	strict duplicate	F	0.85	Optimized codon usage
Phy00BX2X5_ACYPI	duplication_851	LOC100569331	DUPLICATION - DIFFERENT CONTIG - DNA-based dupli (SAME NUM INTRONS)	402	134	32.59	0.59	0.63	F	0	0.003	1134	0	0	1	0.2	expansion	F	0.785	Optimized codon usage
Phy00BX13X_ACYPI	duplication_851	LOC100574070	DUPLICATION - DIFFERENT CONTIG - DNA-based dupli (SAME NUM INTRONS)	402	134	32.59	0.59	0.63	S	0	0	0	0	0	0	0	expansion	F	0.785	Optimized codon usage
Phy00420RC_ACYPI	duplication_852	LOC100167468	DUPLICATION - SAME CONTIG - DNA-based dupli (DIFF NUM INTRONS)	1503	501	34.66	0.75	0.86	S	0.034	0.005	0.156	0	0	2	0.1	strict duplicate	F	0.836	Optimized codon usage
Phy00BX2AE_ACYPI	duplication_852	LOC107884558	DUPLICATION - SAME CONTIG - DNA-based dupli (DIFF NUM INTRONS)	225	75	36.44	0.29	0.12	F	0.152	0.095	0.623	0	0	15	6.7	strict duplicate	F	0.835	Optimized codon usage
Phy00BX2L7_ACYPI	duplication_853	LOC103309285	DUPLICATION - DIFFERENT CONTIG - DNA-based dupli (SAME NUM INTRONS)	807	269	62.58	0.61	0.65	S	0	0.005	165.897	0	0	1	0.1	expansion	F	0.573	-
Phy00BX2RX_ACYPI	duplication_853	LOC103308979	DUPLICATION - DIFFERENT CONTIG - DNA-based dupli (SAME NUM INTRONS)	807	269	61.83	0.61	0.65	F	0.039	0	0	0	0	3	0.4	expansion	F	0.582	-
Phy00BWX1F_ACYPI	duplication_854	LOC103310073	DUPLICATION - DIFFERENT CONTIG - DNA-based dupli (SAME NUM INTRONS)	798	266	31.58	0.49	0.37	F	0.011	0.014	1.239	0	0	8	1	expansion	F	0.864	Optimized codon usage
Phy00BX3J4_ACYPI	duplication_854	LOC103308975	DUPLICATION - DIFFERENT CONTIG - DNA-based dupli (SAME NUM INTRONS)	1557	519	30.44	0.57	0.44	S	0	0.001	440.5	0	0	0	0	expansion	F	0.867	Optimized codon usage
Phy00423B8_ACYPI	duplication_855	LOC100163820	DUPLICATION - SAME CONTIG - DNA-based dupli (DIFF NUM INTRONS)	4128	1376	33.72	0.81	0.9	S	0	0	0.5	0	0	0	0	strict duplicate	T	0.863	Optimized codon usage
Phy0042143_ACYPI	duplication_856	LOC100169326	DUPLICATION - SAME CONTIG - DNA-based dupli (DIFF NUM INTRONS)	1563	521	34.8	0.91	0.95	F	0.006	0	0	0	0	1	0.1	strict duplicate	F	0.861	Optimized codon usage
Phy00428D9_ACYPI	duplication_856	LOC100161131	DUPLICATION - SAME CONTIG - DNA-based dupli (DIFF NUM INTRONS)	1119	373	35.3	0.72	0.69	S	0	0.002	1084	0	0	2	0.2	strict duplicate	F	0.872	Optimized codon usage
Phy0010CHA_ACYPI	duplication_857	LOC100167891	DUPLICATION - DIFFERENT CONTIG - DNA-based dupli (SAME NUM INTRONS)	846	282	40.07	0.45	0.41	F	0.216	0.07	0.324	0	0	30	3.5	strict duplicate	F	0.75	-
Phy00425WZ_ACYPI	duplication_857	LOC100569660	DUPLICATION - DIFFERENT CONTIG - DNA-based dupli (SAME NUM INTRONS)	612	204	39.54	0.46	0.45	S	0	0.137	998.007	0	0	40	6.5	strict duplicate	F	0.743	-
Phy00BX3Y5_ACYPI	duplication_858	LOC100568750	DUPLICATION - DIFFERENT CONTIG - DNA-based dupli (SAME NUM INTRONS)	1524	508	31.5	0.63	0.67	Eq	0	0	0	0	0	0	0	strict duplicate	F	0.865	Optimized codon usage
Phy00BX0HC_ACYPI	duplication_858	LOC100572739	DUPLICATION - DIFFERENT CONTIG - DNA-based dupli (SAME NUM INTRONS)	1362	454	31.72	0.63	0.67	Eq	0	0	0	0	0	0	0	strict duplicate	F	0.864	Optimized codon usage
Phy0042829_ACYPI	duplication_859	LOC100164883	DUPLICATION - DIFFERENT CONTIG - DNA-based dupli (DIFF NUM INTRONS)	1737	579	36.9	0.66	0.63	Eq	0	0.001	1260	0	0	1	0.1	strict duplicate	F	0.834	Optimized codon usage
Phy004284E_ACYPI	duplication_859	LOC100166195	DUPLICATION - DIFFERENT CONTIG - DNA-based dupli (DIFF NUM INTRONS)	1137	379	34.65	0.63	0.55	Eq	0	0.001	1351	0	0	1	0.1	strict duplicate	F	0.827	Optimized codon usage
Phy00429ZE_ACYPI	duplication_86	LOC100168855	DUPLICATION - DIFFERENT CONTIG - DNA-based dupli (DIFF NUM INTRONS)	13920	4640	48.61	0.71	0.91	S	0.024	0.001	0.037	0	0	10	0.1	strict duplicate	F	0.683	-
Phy00BWY9R_ACYPI	duplication_86	LOC100169278	DUPLICATION - DIFFERENT CONTIG - DNA-based dupli (DIFF NUM INTRONS)	2709	903	45.4	0.35	0.19	F	0.025	0.011	0.435	0	0	19	0.7	strict duplicate	F	0.718	-
Phy0042C5C_ACYPI	duplication_860	LOC103311991	TANDEM REPEAT - DNA-based dupli (DIFF NUM INTRONS)	4041	1347	35.09	0.65	0.64	S	0.072	0.034	0.472	0	0	58	1.4	expansion	F	0.812	Optimized codon usage
Phy00BWVBW_ACYPI	duplication_861	LOC107882393	DUPLICATION - DIFFERENT CONTIG - DNA-based dupli (SAME NUM INTRONS)	282	94	42.2	0.36	0.21	Eq	0	0.007	983	0	0	1	0.4	expansion	F	0.744	-
Phy00BX1UF_ACYPI	duplication_861	LOC107884093	DUPLICATION - DIFFERENT CONTIG - DNA-based dupli (SAME NUM INTRONS)	312	104	41.03	0.37	0.22	Eq	0	0.007	965	0	0	1	0.3	expansion	F	0.767	-
Phy00BX2LZ_ACYPI	duplication_862	LOC100575122	DUPLICATION - DIFFERENT CONTIG - DNA-based dupli (DIFF NUM INTRONS)	786	262	42.49	0.39	0.23	Eq	0	0	0	0	0	0	0	strict duplicate	F	0.822	Optimized codon usage
Phy00BX4XG_ACYPI	duplication_862	LOC103308266	DUPLICATION - DIFFERENT CONTIG - DNA-based dupli (DIFF NUM INTRONS)	1251	417	39.73	0.49	0.38	Eq	0	0	0	0	0	0	0	strict duplicate	F	0.819	Optimized codon usage
Phy000XQ3A_ACYPI	duplication_863	LOC100158783	DUPLICATION - DIFFERENT CONTIG - DNA-based dupli (DIFF NUM INTRONS)	1701	567	46.97	0.91	0.96	F	0.004	0	0	0	0	1	0.1	strict duplicate	F	0.704	-
Phy00BWX0E_ACYPI	duplication_863	LOC100158796	DUPLICATION - DIFFERENT CONTIG - DNA-based dupli (DIFF NUM INTRONS)	1050	350	46.1	0.65	0.61	S	0.004	0	0	0	0	1	0.1	strict duplicate	F	0.69	-
Phy0010H0B_ACYPI	duplication_864	Rhogdi	DUPLICATION - DIFFERENT CONTIG - DNA-based dupli (DIFF NUM INTRONS)	621	207	38.33	0.93	0.97	S	0.014	0	0	0	0	1	0.2	strict duplicate	F	0.761	-
Phy00BX0RQ_ACYPI	duplication_865	LOC100161527	DUPLICATION - DIFFERENT CONTIG - DNA-based dupli (DIFF NUM INTRONS)	2367	789	35.4	0.49	0.41	S	0	0	0	0	0	0	0	expansion	F	0.797	Optimized codon usage
Phy00426H9_ACYPI	duplication_866	LOC100168868	DUPLICATION - DIFFERENT CONTIG - DNA-based dupli (DIFF NUM INTRONS)	1458	486	35.25	0.82	0.93	S	0	0.004	1034.25	0	0	1	0.1	expansion	T	0.826	Optimized codon usage
Phy0010BM5_ACYPI	duplication_87	LOC100169100	DUPLICATION - DIFFERENT CONTIG - DNA-based dupli (DIFF NUM INTRONS)	984	328	39.84	0.74	0.88	F	0.017	0.007	0.384	0	0	2	0.2	strict duplicate	F	0.741	-
Phy00BX0MS_ACYPI	duplication_87	LOC100163184	DUPLICATION - DIFFERENT CONTIG - DNA-based dupli (DIFF NUM INTRONS)	273	91	37.73	0.34	0.24	S	0	0.013	1028.85	0	0	3	1.1	strict duplicate	F	0.769	-
Phy0010D3V_ACYPI	duplication_88	LOC100167010	DUPLICATION - DIFFERENT CONTIG - DNA-based dupli (SAME NUM INTRONS)	786	262	37.66	0.71	0.65	F	0.093	0.078	0.838	0	0	49	6.2	strict duplicate	F	0.799	Optimized codon usage
Phy004250V_ACYPI	duplication_89	LOC100571312	DUPLICATION - DIFFERENT CONTIG - DNA-based dupli (DIFF NUM INTRONS)	1245	415	37.51	0.47	0.31	S	0.053	0.03	0.564	0	0	9	0.7	expansion	F	0.83	Optimized codon usage
Phy0010CGR_ACYPI	duplication_9	LOC100569662	DUPLICATION - SAME CONTIG - DNA-based dupli (DIFF NUM INTRONS)	2472	824	37.14	0.9	0.92	S	0.049	0.008	0.17	0	0	25	1	strict duplicate	F	0.847	Optimized codon usage
Phy00BX2SV_ACYPI	duplication_9	LOC100165469	DUPLICATION - SAME CONTIG - DNA-based dupli (DIFF NUM INTRONS)	2268	756	37.17	0.83	0.83	F	0.074	0.025	0.343	0	0	67	3	strict duplicate	F	0.843	Optimized codon usage
Phy000XPZ9_ACYPI	duplication_90	LOC100158944	DUPLICATION - DIFFERENT CONTIG - RETROCOPY	1551	517	51.26	0.67	0.65	S	0.007	0.008	1.156	0	0	2	0.1	strict duplicate	F	0.653	-
Phy00BX2PS_ACYPI	duplication_91	LOC103309686	DUPLICATION - DIFFERENT CONTIG - DNA-based dupli (DIFF NUM INTRONS)	1566	522	32.06	0.46	0.37	S	0.038	0.007	0.196	0	0	3	0.2	strict duplicate	F	0.805	Optimized codon usage
Phy00BX0QL_ACYPI	duplication_92	LOC100574775	DUPLICATION - DIFFERENT CONTIG - DNA-based dupli (SAME NUM INTRONS)	519	173	39.5	0.4	0.17	S	0.037	0.041	1.099	0	0	19	3.7	expansion	F	0.744	-
Phy00BX2VM_ACYPI	duplication_92	LOC100571412	DUPLICATION - DIFFERENT CONTIG - DNA-based dupli (SAME NUM INTRONS)	531	177	37.66	0.4	0.17	F	0.046	0.021	0.447	0	0	10	1.9	expansion	F	0.752	-
Phy00BWZDP_ACYPI	duplication_93	LOC103309922	DUPLICATION - DIFFERENT CONTIG - RETROCOPY	1020	340	35	0.64	0.66	Eq	0	0	0	0	0	0	0	expansion	F	0.825	Optimized codon usage
Phy007B2LF_ACYPI	duplication_93	LOC103310877	DUPLICATION - DIFFERENT CONTIG - RETROCOPY	777	259	35.65	0.71	0.75	Eq	0	0	0	0	0	0	0	expansion	F	0.829	Optimized codon usage
Phy00BX0U4_ACYPI	duplication_94	LOC103311606	DUPLICATION - DIFFERENT CONTIG - DNA-based dupli (DIFF NUM INTRONS)	555	185	38.56	0.43	0.32	S	0	0.005	959.4	0	0	1	0.2	expansion	F	0.802	Optimized codon usage
Phy00425TU_ACYPI	duplication_94	LOC100569852	DUPLICATION - DIFFERENT CONTIG - DNA-based dupli (DIFF NUM INTRONS)	1770	590	47.23	0.67	0.71	F	0	0	0	0	0	0	0	expansion	F	0.714	-
Phy00420WE_ACYPI	duplication_95	LOC100166749	TANDEM REPEAT - DNA-based dupli (DIFF NUM INTRONS)	3591	1197	32.3	0.77	0.84	S	0.084	0.008	0.093	0	0	30	0.8	strict duplicate	F	0.845	Optimized codon usage
Phy00BX32G_ACYPI	duplication_95	LOC100571699	TANDEM REPEAT - DNA-based dupli (DIFF NUM INTRONS)	1734	578	33.91	0.48	0.38	F	0.138	0.075	0.546	0	0	112	6.5	strict duplicate	F	0.821	Optimized codon usage
Phy004262N_ACYPI	duplication_96	LOC100164575	TANDEM REPEAT - RETROCOPY	1260	420	53.81	0.83	0.83	F	0.009	0.002	0.209	0	0	2	0.2	strict duplicate	F	0.654	-
Phy00BWYJI_ACYPI	duplication_96	LOC100162399	TANDEM REPEAT - RETROCOPY	894	298	60.51	0.66	0.62	S	0.007	0	0	0	0	2	0.2	strict duplicate	F	0.613	-
Phy0042AOW_ACYPI	duplication_97	LOC100165798	DUPLICATION - DIFFERENT CONTIG - DNA-based dupli (SAME NUM INTRONS)	411	137	40.88	0.76	0.71	S	0.091	0.021	0.233	0	0	12	2.9	strict duplicate	F	0.863	Optimized codon usage
Phy0010DTK_ACYPI	duplication_98	LOC100166013	DUPLICATION - DIFFERENT CONTIG - DNA-based dupli (SAME NUM INTRONS)	711	237	37.41	0.89	0.91	S	0.007	0.002	0.251	0	0	2	0.3	strict duplicate	F	0.796	Optimized codon usage
Phy00422ZY_ACYPI	duplication_98	LOC100159081	DUPLICATION - DIFFERENT CONTIG - DNA-based dupli (SAME NUM INTRONS)	711	237	37.41	0.89	0.92	F	0.013	0	0	0	0	2	0.3	strict duplicate	F	0.797	Optimized codon usage
Phy0010FCZ_ACYPI	duplication_99	LOC100163881	DUPLICATION - DIFFERENT CONTIG - DNA-based dupli (SAME NUM INTRONS)	1683	561	39.28	0.81	0.81	S	0.041	0.008	0.2	0	0	22	1.3	strict duplicate	F	0.799	Optimized codon usage
Phy00429ED_ACYPI	duplication_99	LOC100160085	DUPLICATION - DIFFERENT CONTIG - DNA-based dupli (SAME NUM INTRONS)	1629	543	38.61	0.79	0.79	F	0.042	0.022	0.535	0	0	38	2.3	strict duplicate	F	0.79	Optimized codon usage

## Sheet: TableS4
Table S4: Tissue expression divergence and positive selection
Hamming distance: the number of differences between two profiles divided it by the total number of considered tissues
Tissue expression complementarity (TEC) distance: the relative number of tissues in which only one set but not the other was expressed over the total number of tissues in which each gene is expressed
Tissue expression divergence (dT): subtracts tissues were one or the two copies are expressed from tissues were the two copies are expressed divided by tissues were one or the two copies are expressed
PS=2: the two copies of a given duplication are under positive selection; PS=1: one copy is under selection; PS=0: no copies are under selection
duplication_name	PS	BS+MNMs	classification	Hamming_distance	TEC_distance	dT	Sum_of_differences_nonBinary	Square_of_differences_nonBinary	RNASeq.Hamming_distance_subsetTissues	RNASeq.TEC_distance_subsetTissues	RNASeq.sum_of_differences_subsetTissues	RNASeq.square_of_differences_subsetTissues	FaireSeq.Hamming_distance_subsetTissues	FaiseSeq.TEC_distance_subsetTissues
duplication_10	0	0	strict duplicate	0	0	0	0.128	0.043	0	0	0.167	0.056	0	0
duplication_100	0	0	strict duplicate	0	0	0	0	0	0	0	0	0	0.222	1
duplication_101	0	0	strict duplicate	0	0	0	0.056	0.019	0	0	0	0	0	0
duplication_103	0	0	strict duplicate	0	0	0	0.042	0.014	0	0	0	0	0	0
duplication_104	1	1	expansion	0	0	0	0.059	0.02	0	0	0.037	0.012	0.111	0.5
duplication_105	0	0	strict duplicate	0.667	0.5	1	0.179	0.06	0.875	0.5	0.259	0.086	0	0
duplication_106	1	1	strict duplicate	0	0	0	0.137	0.046	0	0	0.185	0.062	0.111	0.5
duplication_107	0	0	strict duplicate	0.091	0.25	0.666667	0.104	0.035	0.143	0.25	0.111	0.037	0	0
duplication_108	0	0	strict duplicate	0	0	0	0.205	0.068	0	0	0.333	0.111	0	0
duplication_109	0	0	strict duplicate	0	0	0	0.222	0.074	0	0	0.333	0.111	0.556	0.5
duplication_11	0	0	strict duplicate	0.154	0.083	0.166667	0.143	0.048	0.111	0.056	0.143	0.048	0	0
duplication_110	1	1	strict duplicate	0	0	0	0.267	0.104	0	0	0.333	0.111	0.222	0.5
duplication_111	0	0	strict duplicate	0.286	0.333	0.666667	0.182	0.061	0.5	0.5	0.267	0.089	0	0
duplication_112	0	0	expansion	0.333	0.167	0.333333	0.133	0.044	0	0	0.083	0.028	0.111	0.5
duplication_113	1	1	strict duplicate	0.571	0.286	0.571429	0.095	0.032	0.5	0.25	0.048	0.016	0	0
duplication_114	2	0	strict duplicate	0.182	0.333	0.75	0.067	0.022	0	0	0.048	0.016	0	0
duplication_115	0	0	strict duplicate	0	0	0	0.019	0.006	0	0	0	0	0	0
duplication_116	1	0	strict duplicate	0	0	0	0.062	0.021	0	0	0.037	0.012	0.111	0.5
duplication_117	0	0	strict duplicate	0.067	0.033	0.0666667	0.196	0.065	0	0	0.208	0.069	0.111	0.5
duplication_118	1	1	strict duplicate	0	0	0	0.067	0.022	0	0	0.083	0.028	0	0
duplication_119	0	0	strict duplicate	0	0	0	0.067	0.022	0	0	0	0	0.111	0.5
duplication_12	0	0	expansion	0	0	0	0.083	0.028	0	0	0	0	0	0
duplication_120	1	1	expansion	0	0	0	0.071	0.024	0	0	0.056	0.019	0.111	0.5
duplication_121	0	0	strict duplicate	0.2	0.143	0.285714	0.128	0.043	0.333	0.5	0.222	0.074	0	0
duplication_122	0	0	strict duplicate	0	0	0	0.02	0.007	0	0	0	0	0.111	0.5
duplication_123	0	0	strict duplicate	0	0	0	0.417	0.231	0	0	0.389	0.204	0.444	0.5
duplication_124	0	0	strict duplicate	0	0	0	0.026	0.009	0	0	0	0	0.111	0.5
duplication_125	0	0	expansion	0	0	0	0	0	0	0	0	0	0	0
duplication_126	0	0	expansion	0.111	0.167	0.333333	0.095	0.032	0.2	0.25	0.125	0.042	0.333	1
duplication_127	1	0	strict duplicate	0	0	0	0	0	0	0	0	0	0.444	0.5
duplication_128	1	0	expansion	0.8	0.4	0.8	0.292	0.111	0.6	0.3	0.296	0.123	0	0
duplication_129	0	0	strict duplicate	0.615	0.308	0.615385	0.625	0.458	0.333	0.167	0.476	0.254	0	0
duplication_13	1	1	strict duplicate	0.071	0.036	0.0714286	0.222	0.074	0	0	0.238	0.079	0	0
duplication_130	1	0	strict duplicate	1	0.5	1	0.619	0.444	1	0.5	0.5	0.278	0	0
duplication_131	1	1	strict duplicate	0.375	0.188	0.375	0.462	0.256	0.25	0.125	0.389	0.167	0.111	0.5
duplication_133	1	1	strict duplicate	0	0	0	0.037	0.012	0	0	0	0	0	0
duplication_134	1	0	strict duplicate	0	0	0	0.333	0.148	0	0	0.25	0.139	0	0
duplication_135	0	0	strict duplicate	0.083	0.042	0.0833333	0.067	0.022	0	0	0	0	0	0
duplication_136	0	0	strict duplicate	0	0	0	0.021	0.007	0	0	0	0	0.222	0.5
duplication_137	2	1	expansion	0	0	0	0.022	0.007	0	0	0	0	0.333	0.5
duplication_138	0	0	expansion	0.111	0.167	0.333333	0.028	0.009	0.25	0.167	0.056	0.019	0	0
duplication_139	0	0	strict duplicate	0.143	0.071	0.142857	0.548	0.341	0	0	0.5	0.278	0	0
duplication_14	0	1	expansion	0	0	0	0.067	0.022	0	0	0.067	0.022	0.111	0.5
duplication_140	0	1	strict duplicate	0	0	0	0.222	0.074	0	0	0.19	0.063	0.111	0.5
duplication_141	0	0	expansion	0	0	0	0.178	0.059	0	0	0.222	0.074	0.111	0.5
duplication_142	0	0	strict duplicate	0.182	0.091	0.181818	0.361	0.139	0.125	0.062	0.375	0.153	0	0
duplication_143	0	0	strict duplicate	0.083	0.045	0.0909091	0.231	0.111	0.2	0.1	0.267	0.133	0	0
duplication_144	1	1	strict duplicate	0	0	0	0.121	0.04	0	0	0.048	0.016	0	0
duplication_146	1	1	strict duplicate	0	0	0	0.083	0.028	0	0	0.074	0.025	0.111	0.5
duplication_147	0	0	strict duplicate	0.062	0.031	0.0625	0.044	0.015	0	0	0	0	0	0
duplication_148	0	0	expansion	0.062	0.031	0.0625	0.311	0.119	0	0	0.286	0.095	0	0
duplication_149	1	1	strict duplicate	0	0	1	0.062	0.021	0	0	0.143	0.048	0.111	0.5
duplication_15	0	0	strict duplicate	0	0	0	0.083	0.028	0	0	0.048	0.016	0.444	0.667
duplication_150	1	0	strict duplicate	0	0	0	0.182	0.061	0	0	0.19	0.063	0.222	0.5
duplication_151	2	1	expansion	0	0	0	0.028	0.009	0	0	0	0	0	0
duplication_152	1	0	strict duplicate	0	0	0	0.02	0.007	0	0	0.037	0.012	0.111	0.25
duplication_153	0	0	strict duplicate	0.615	0.364	0.727273	0.178	0.059	0.889	0.444	0.296	0.099	0	0
duplication_154	1	0	strict duplicate	0	0	0	0	0	0	0	0	0	0.111	0.5
duplication_155	1	0	strict duplicate	0.25	0.125	0.25	0.745	0.575	0.125	0.062	0.708	0.514	0.778	0.5
duplication_156	0	0	strict duplicate	0.143	0.25	0.666667	0.133	0.044	0.25	0.25	0.2	0.067	0	0
duplication_157	0	0	strict duplicate	0	0	0	0.095	0.032	0	0	0.083	0.028	0.333	0.5
duplication_158	0	0	strict duplicate	0	0	0	0.074	0.025	0	0	0	0	0	0
duplication_159	1	0	strict duplicate	0.5	0.5	1	0.222	0.093	1	0.5	0.333	0.111	0	0
duplication_16	1	1	strict duplicate	0	0	0	0.044	0.015	0	0	0.048	0.016	0.667	0.333
duplication_160	0	0	expansion	0	0	0	0.089	0.03	0	0	0.042	0.014	0	0
duplication_161	0	0	strict duplicate	0	0	0	0.235	0.078	0	0	0.25	0.083	0.111	0.5
duplication_162	0	0	strict duplicate	0.125	0.5	1	0.056	0.019	0.333	0.5	0.067	0.022	0	0
duplication_163	1	1	strict duplicate	0	0	0	0.037	0.012	0	0	0.037	0.012	0	0
duplication_164	0	0	strict duplicate	0.143	0.071	0.142857	0.167	0.056	0	0	0.111	0.037	0.111	0.25
duplication_165	0	0	strict duplicate	0	0	1	0.083	0.028	0	0	0.048	0.016	0	0
duplication_166	0	0	strict duplicate	0.154	0.091	0.166667	0.103	0.034	0	0	0	0	0	0
duplication_167	1	1	strict duplicate	0	0	0	0.133	0.044	0	0	0.208	0.069	0.111	0.5
duplication_168	1	0	strict duplicate	0	0	0	0.229	0.09	0	0	0.286	0.127	0	0
duplication_169	1	1	strict duplicate	0	0	0	0.048	0.016	0	0	0.037	0.012	0	0
duplication_17	0	0	strict duplicate	0	0	0	0.178	0.059	0	0	0.143	0.048	0.111	0.5
duplication_170	0	0	strict duplicate	0	0	0	0.042	0.014	0	0	0.074	0.025	0	0
duplication_171	1	0	strict duplicate	0	0	0	0	0	0	0	0	0	0.111	0.5
duplication_172	0	0	strict duplicate	0	0	0	0.083	0.028	0	0	0	0	0.111	0.5
duplication_173	1	0	strict duplicate	0.2	0.1	0.2	0.556	0.378	0	0	0.381	0.159	0	0
duplication_174	0	0	expansion	0	0	0	0.078	0.026	0	0	0.074	0.025	0	0
duplication_175	1	0	expansion	0.143	0.083	0.166667	0.167	0.056	0.167	0.083	0.222	0.074	0	0
duplication_176	1	0	strict duplicate	0	0	0	0	0	0	0	0	0	0	0
duplication_178	0	0	expansion	0.625	0.312	0.625	0.467	0.244	0.25	0.125	0.429	0.206	0	0
duplication_179	0	0	strict duplicate	0.333	0.3	0.6	0.179	0.06	0	0	0.143	0.048	0.222	0.5
duplication_18	0	0	expansion	0	0	0	0.205	0.068	0	0	0.267	0.089	0.111	0.5
duplication_180	1	1	strict duplicate	0	0	0	0.037	0.012	0	0	0	0	0.556	0.45
duplication_181	0	0	strict duplicate	0	0	0	0.312	0.104	0	0	0.333	0.111	0.667	0.5
duplication_182	0	0	strict duplicate	0	0	0	0.021	0.007	0	0	0	0	0.222	0.5
duplication_183	1	1	expansion	0	0	0	0.255	0.085	0	0	0.222	0.074	0.222	0.5
duplication_184	1	1	expansion	0	0	0	0.044	0.015	0	0	0	0	0.222	1
duplication_185	1	1	expansion	0.062	0.033	0.0666667	0.154	0.051	0	0	0.111	0.037	0.444	0.625
duplication_186	0	0	expansion	0.062	0.031	0.0625	0.357	0.167	0.111	0.056	0.267	0.133	0.111	0.5
duplication_187	1	1	strict duplicate	0	0	0	0.024	0.008	0	0	0	0	0.222	0.5
duplication_189	0	0	expansion	1	0.5	1	0.648	0.426	1	0.5	0.63	0.407	0	0
duplication_19	1	1	expansion	0.062	0.031	0.0625	0.022	0.007	0.111	0.056	0.037	0.012	0.333	0.583
duplication_190	1	0	strict duplicate	0	0	0	0.03	0.01	0	0	0	0	0.444	0.625
duplication_191	0	0	strict duplicate	0	0	0	0.222	0.074	0	0	0.222	0.074	0.667	0.5
duplication_192	0	0	strict duplicate	0	0	0	0.098	0.033	0	0	0.167	0.056	1	0.5
duplication_193	0	0	strict duplicate	0	0	0	0.056	0.019	0	0	0.083	0.028	0.667	1
duplication_194	1	0	strict duplicate	0	0	0	0.5	0.278	0	0	0.481	0.259	0	0
duplication_195	0	0	strict duplicate	0	0	0	0	0	0	0	0	0	0.333	0.375
duplication_197	1	0	strict duplicate	0.286	0.25	0.5	0.103	0.034	0.333	0.25	0.111	0.037	0.111	0.5
duplication_198	1	0	strict duplicate	0.5	0.25	0.5	0.7	0.567	0.167	0.083	0.556	0.333	0	0
duplication_199	0	0	strict duplicate	0.875	0.438	0.888889	0.583	0.398	0.667	0.333	0.667	0.476	0	0
duplication_2	0	0	strict duplicate	0	0	0	0.1	0.033	0	0	0.143	0.048	0.111	0.5
duplication_20	0	0	expansion	0	0	0	0.156	0.052	0	0	0.19	0.063	0.111	0.5
duplication_200	0	0	expansion	0.067	0.036	0.0714286	0.044	0.015	0.143	0.083	0.042	0.014	0	0
duplication_201	0	0	strict duplicate	0	0	0	0	0	0	0	0	0	0	0
duplication_202	1	0	strict duplicate	0	0	0	0.067	0.022	0	0	0	0	0.333	0.5
duplication_203	1	0	strict duplicate	0	0	0	0.056	0.019	0	0	0	0	0	0
duplication_204	1	0	strict duplicate	0	0	0	0.103	0.034	0	0	0	0	0.222	0.5
duplication_205	0	0	strict duplicate	0	0	1	0.095	0.032	0	0	0.042	0.014	0	0
duplication_206	0	0	strict duplicate	0	0	0	0.137	0.046	0	0	0.208	0.069	0.444	1
duplication_207	1	0	strict duplicate	0	0	0	0.128	0.043	0	0	0.111	0.037	0.111	0.5
duplication_208	0	0	strict duplicate	0	0	0	0	0	0	0	0	0	0.778	0.5
duplication_21	0	0	expansion	0	0	0	0.275	0.092	0	0	0.259	0.086	0.222	0.5
duplication_210	1	0	expansion	0	0	0	0.022	0.007	0	0	0.042	0.014	0	0
duplication_211	0	0	strict duplicate	0.071	0.038	0.0769231	0.067	0.022	0	0	0.037	0.012	0	0
duplication_212	0	0	strict duplicate	0	0	0	0	0	0	0	0	0	0	0
duplication_213	1	0	strict duplicate	0.429	0.214	0.428571	0.128	0.043	0.2	0.1	0.111	0.037	0	0
duplication_214	0	2	strict duplicate	0.143	0.167	0.333333	0.121	0.04	0	0	0.083	0.028	0.111	0.5
duplication_215	2	1	strict duplicate	0	0	0	0.424	0.202	0	0	0.4	0.178	0	0
duplication_216	0	0	expansion	0.083	0.042	0.0833333	0.511	0.304	0	0	0.63	0.407	0	0
duplication_217	0	0	strict duplicate	0	0	0	0.1	0.033	0	0	0.111	0.037	0	0
duplication_218	0	0	strict duplicate	0	0	0	0.059	0.02	0	0	0	0	0	0
duplication_219	0	0	expansion	0.062	0.031	0.0625	0.2	0.067	0	0	0.292	0.097	0	0
duplication_22	0	0	expansion	0	0	0	0.056	0.019	0	0	0	0	0	0
duplication_220	0	0	strict duplicate	0	0	0	0.02	0.007	0	0	0.042	0.014	0	0
duplication_221	1	0	strict duplicate	0.643	0.321	0.642857	0.833	0.722	0.857	0.429	0.905	0.841	0	0
duplication_222	0	0	strict duplicate	0.429	0.214	0.428571	0.784	0.641	0.125	0.062	0.708	0.514	0.667	0.5
duplication_223	0	0	strict duplicate	0	0	0	0.021	0.007	0	0	0	0	0.111	0.5
duplication_224	0	0	expansion	0.062	0.031	0.0625	0.667	0.458	0	0	0.667	0.444	1	0.5
duplication_225	1	1	expansion	0.333	0.5	0.666667	0.091	0.03	0.667	1	0.133	0.044	0	0
duplication_226	1	1	strict duplicate	0	0	0	0	0	0	0	0	0	0.111	0.5
duplication_227	0	0	expansion	0	0	0	0.111	0.056	0	0	0	0	0	0
duplication_228	0	0	expansion	0	0	0	0.125	0.042	0	0	0.048	0.016	0	0
duplication_229	1	2	strict duplicate	0	0	0	0.146	0.049	0	0	0.095	0.032	0	0
duplication_23	2	0	expansion	0.071	0.036	0.0714286	0.071	0.024	0	0	0.037	0.012	0	0
duplication_230	1	0	expansion	0	0	0	0.139	0.046	0	0	0.19	0.063	0.111	0.5
duplication_231	0	0	strict duplicate	0	0	0	0.098	0.033	0	0	0.037	0.012	0.333	0.5
duplication_232	0	0	strict duplicate	0.1	0.05	0.1	0.083	0.028	0.125	0.062	0.111	0.037	0.222	0.5
duplication_233	0	0	strict duplicate	0	0	0	0.048	0.016	0	0	0.048	0.016	0.222	0.5
duplication_234	1	1	strict duplicate	0	0	0	0.125	0.056	0	0	0.125	0.069	0	0
duplication_235	0	0	expansion	0.143	0.1	0.2	0.028	0.009	0	0	0	0	0	0
duplication_236	1	0	strict duplicate	0.833	0.417	0.833333	0.4	0.222	0.875	0.438	0.542	0.319	0	0
duplication_237	0	0	strict duplicate	0.083	0.042	0.0833333	0.667	0.444	0.111	0.056	0.667	0.444	0	0
duplication_238	0	0	expansion	0.091	0.056	0.111111	0.071	0.024	0.125	0.062	0.042	0.014	0	0
duplication_239	0	0	strict duplicate	0	0	0	0.02	0.007	0	0	0	0	0.111	0.5
duplication_24	1	0	strict duplicate	0.273	0.136	0.272727	0.738	0.563	0.4	0.2	0.762	0.603	0	0
duplication_240	0	0	expansion	0.875	0.438	0.888889	0.244	0.081	0.833	0.417	0.333	0.111	0	0
duplication_241	1	1	strict duplicate	0.9	0.45	0.909091	0.533	0.311	1	0.5	0.476	0.254	0.556	0.5
duplication_242	1	0	strict duplicate	1	0.5	1	0.667	0.472	1	0.5	0.625	0.403	0	0
duplication_243	0	0	strict duplicate	0	0	0	0	0	0	0	0	0	0	0
duplication_244	1	0	strict duplicate	0	0	0	0.296	0.099	0	0	0.296	0.099	0.333	0.5
duplication_245	1	1	expansion	0.143	0.25	0.666667	0.083	0.028	0.333	0.25	0.083	0.028	0	0
duplication_246	0	0	strict duplicate	0	0	0	0.021	0.007	0	0	0	0	0.111	0.5
duplication_247	0	0	strict duplicate	0	0	0	0.244	0.081	0	0	0.167	0.056	0.222	0.5
duplication_248	0	0	strict duplicate	0	0	0	0.078	0.026	0	0	0.083	0.028	0.444	0.5
duplication_249	0	0	expansion	0.286	0.333	0.75	0.167	0.056	0.333	0.25	0.167	0.056	0	0
duplication_25	1	0	strict duplicate	0	0	0	0.028	0.009	0	0	0.083	0.028	0	0
duplication_250	1	1	strict duplicate	0	0	0	0.083	0.028	0	0	0	0	0	0
duplication_251	1	0	expansion	0.222	0.111	0.222222	0.091	0.03	0	0	0	0	0	0
duplication_252	0	0	strict duplicate	0	0	0	0.056	0.019	0	0	0.037	0.012	0.667	0.5
duplication_253	2	2	expansion	0.222	0.111	0.222222	0.361	0.139	0	0	0.333	0.111	0	0
duplication_254	0	0	expansion	0	0	0	0	0	0	0	0	0	0.111	0.5
duplication_255	0	0	expansion	0	0	0	0.067	0.022	0	0	0.067	0.022	0.333	0.375
duplication_256	0	0	strict duplicate	1	0.5	1	0.622	0.415	1	0.5	0.571	0.349	0	0
duplication_257	1	1	strict duplicate	0	0	0	0.022	0.007	0	0	0	0	0	0
duplication_258	1	1	strict duplicate	0	0	0	0.118	0.039	0	0	0.083	0.028	0	0
duplication_259	0	0	expansion	0.5	0.3	0.6	0.167	0.071	0.5	0.25	0.167	0.083	0.222	0.5
duplication_26	0	0	strict duplicate	0.143	0.25	0.5	0.033	0.011	0.333	0.25	0.111	0.037	0	0
duplication_260	1	1	strict duplicate	0	0	0	0	0	0	0	0	0	0	0
duplication_261	0	0	strict duplicate	0	0	0	0.051	0.017	0	0	0	0	0	0
duplication_262	1	1	strict duplicate	0	0	0	0.078	0.026	0	0	0.042	0.014	0.111	0.5
duplication_263	2	1	expansion	0.889	0.5	1	0.282	0.094	1	0.5	0.333	0.111	0	0
duplication_264	1	1	strict duplicate	0	0	0	0	0	0	0	0	0	0	0
duplication_265	0	0	expansion	0	0	0	0.02	0.007	0	0	0.037	0.012	0	0
duplication_266	0	0	expansion	0.182	0.1	0.181818	0.042	0.014	0.111	0.056	0.037	0.012	0	0
duplication_267	0	0	expansion	0.077	0.038	0.0769231	0.364	0.141	0.143	0.071	0.333	0.111	0	0
duplication_268	0	0	expansion	0.167	0.083	0.166667	0.128	0.043	0.25	0.125	0.125	0.042	0	0
duplication_269	0	0	strict duplicate	0	0	0	0	0	0	0	0	0	0.222	0.167
duplication_27	1	0	strict duplicate	0	0	0	0.412	0.242	0	0	0.556	0.358	0	0
duplication_270	0	0	strict duplicate	0.143	0.083	0.153846	0.179	0.077	0.286	0.167	0.167	0.056	0	0
duplication_271	0	0	strict duplicate	0	0	0	0.333	0.111	0	0	0.333	0.111	0	0
duplication_273	1	1	strict duplicate	0	0	0	0	0	0	0	0	0	0.111	0.5
duplication_274	0	0	strict duplicate	0	0	0	0.021	0.007	0	0	0.042	0.014	0	0
duplication_275	0	0	strict duplicate	0	0	0	0.167	0.056	0	0	0.125	0.042	0	0
duplication_276	1	1	strict duplicate	0	0	0	0.214	0.071	0	0	0.222	0.074	0.222	0.5
duplication_277	0	0	expansion	0	0	0	0.028	0.009	0	0	0	0	0	0
duplication_278	2	1	expansion	0.083	0.042	0.0833333	0.121	0.04	0.111	0.056	0.143	0.048	0	0
duplication_279	1	0	expansion	0	0	0	0.048	0.016	0	0	0.067	0.022	0	0
duplication_28	1	0	strict duplicate	0	0	0	0	0	0	0	0	0	0	0
duplication_280	0	0	strict duplicate	0.75	0.375	0.75	0.806	0.694	0.333	0.167	0.667	0.5	0.889	0.5
duplication_281	2	0	expansion	0.286	0.143	0.285714	0.077	0.026	0	0	0.048	0.016	0.222	1
duplication_282	0	0	strict duplicate	0.75	0.375	0.75	0.806	0.694	0.5	0.25	0.8	0.667	0.667	0.5
duplication_283	0	1	strict duplicate	0.111	0.056	0.111111	0.078	0.026	0.111	0.056	0.037	0.012	0.111	0.5
duplication_284	0	0	strict duplicate	0	0	0	0.037	0.012	0	0	0	0	0	0
duplication_285	0	0	strict duplicate	0	0	0	0	0	0	0	0	0	0.222	0.5
duplication_286	0	0	strict duplicate	0	0	0	0.118	0.052	0	0	0.083	0.028	0	0
duplication_287	1	1	expansion	0	0	0	0.157	0.052	0	0	0.185	0.062	0.222	0.25
duplication_288	1	1	strict duplicate	0.176	0.096	0.176471	0.31	0.119	0.111	0.056	0.381	0.159	0	0
duplication_289	1	1	expansion	0	0	0	0.02	0.007	0	0	0	0	0	0
duplication_29	1	1	strict duplicate	0	0	1	0	0	0	0	0	0	0	0
duplication_290	1	1	expansion	0	0	0	0.044	0.015	0	0	0	0	0	0
duplication_291	0	0	expansion	0	0	0	0.542	0.333	0	0	0.625	0.403	0.333	0.5
duplication_292	0	0	strict duplicate	0.214	0.107	0.214286	0.622	0.4	0	0	0.63	0.407	0	0
duplication_293	0	0	strict duplicate	0.071	0.036	0.0714286	0.048	0.016	0	0	0	0	0.444	0.467
duplication_294	1	0	strict duplicate	0	0	0	0	0	0	0	0	0	0	0
duplication_295	0	0	expansion	0	0	0	0.028	0.009	0	0	0	0	0	0
duplication_296	0	0	strict duplicate	1	0.5	1	0.511	0.289	1	0.5	0.429	0.206	0.889	0.444
duplication_297	0	0	strict duplicate	0	0	1	0.039	0.013	0	0	0	0	0	0
duplication_298	2	0	strict duplicate	0.125	0.062	0.125	0.111	0.056	0.5	0.25	0.2	0.111	0	0
duplication_299	0	0	expansion	0	0	0	0.019	0.006	0	0	0.037	0.012	0	0
duplication_3	0	0	strict duplicate	1	0.5	1	0.604	0.41	1	0.5	0.667	0.508	0.111	0.5
duplication_30	0	0	strict duplicate	0	0	0	0	0	0	0	0	0	0	0
duplication_300	0	0	strict duplicate	0	0	0	0.286	0.095	0	0	0.296	0.099	0.333	1
duplication_301	0	0	strict duplicate	0.067	0.033	0.0666667	0.521	0.312	0	0	0.417	0.194	0.333	0.5
duplication_302	0	0	strict duplicate	0	0	0	0.048	0.016	0	0	0	0	0	0
duplication_303	0	0	expansion	0	0	0	0.154	0.051	0	0	0.095	0.032	0.444	0.5
duplication_304	0	0	strict duplicate	0.125	0.083	0.166667	0.061	0.02	0	0	0.067	0.022	0.222	0.5
duplication_305	1	1	strict duplicate	0.056	0.028	0.0555556	0.048	0.016	0	0	0.042	0.014	0	0
duplication_306	0	0	expansion	0	0	0	0.061	0.02	0	0	0	0	0	0
duplication_307	0	0	strict duplicate	0	0	0	0.071	0.024	0	0	0	0	0	0
duplication_308	1	0	expansion	0	0	0	0.111	0.037	0	0	0.074	0.025	0	0
duplication_309	0	0	strict duplicate	0	0	0	0.267	0.089	0	0	0.292	0.097	0.111	0.5
duplication_31	2	0	strict duplicate	0.083	0.056	0.111111	0.056	0.019	0.2	0.125	0.111	0.037	0.111	0.5
duplication_310	1	1	expansion	0.2	0.125	0.25	0.125	0.042	0	0	0	0	0.222	1
duplication_311	0	0	strict duplicate	0	0	0	0.039	0.013	0	0	0	0	0.444	0.5
duplication_312	1	0	expansion	0	0	0	0.03	0.01	0	0	0	0	0	0
duplication_313	0	1	strict duplicate	0	0	0	0.389	0.167	0	0	0.407	0.185	0.556	0.5
duplication_314	1	0	strict duplicate	0	0	0	0.271	0.09	0	0	0.292	0.097	0	0
duplication_316	0	0	strict duplicate	0.143	0.333	0.75	0.118	0.052	0.125	0.25	0.125	0.069	0	0
duplication_317	1	0	strict duplicate	0	0	0	0	0	0	0	0	0	0	0
duplication_318	0	0	strict duplicate	0	0	0	0	0	0	0	0	0	0	0
duplication_319	1	0	strict duplicate	0	0	0	0.467	0.259	0	0	0.375	0.181	0	0
duplication_32	0	0	expansion	0.25	0.143	0.285714	0.083	0.028	0.5	0.25	0.095	0.032	0.111	0.5
duplication_320	0	0	expansion	0.462	0.5	1	0.178	0.059	0.667	0.5	0.222	0.074	0	0
duplication_321	0	0	strict duplicate	0	0	0	0.143	0.048	0	0	0.167	0.056	0.111	0.5
duplication_322	1	1	strict duplicate	0.083	0.042	0.0833333	0.051	0.017	0.167	0.083	0.048	0.016	0	0
duplication_323	0	0	strict duplicate	0.125	0.5	1	0.071	0.024	0	0	0.111	0.037	0	0
duplication_324	0	1	expansion	0.357	1	1	0.137	0.046	0.143	0.5	0.074	0.025	0.222	1
duplication_325	0	0	strict duplicate	0	0	0	0.044	0.015	0	0	0.037	0.012	0.333	1
duplication_326	0	0	strict duplicate	0	0	0	0.119	0.071	0	0	0	0	0	0
duplication_327	0	0	strict duplicate	0	0	1	0.019	0.006	0	0	0.037	0.012	0	0
duplication_328	2	0	expansion	0.133	0.067	0.133333	0.179	0.077	0.333	0.167	0.19	0.063	0	0
duplication_329	0	0	expansion	0.167	0.5	1	0.067	0.022	0.333	0.5	0.143	0.048	0	0
duplication_33	0	0	strict duplicate	0.556	0.312	0.625	0.154	0.051	0.8	0.4	0.167	0.056	0	0
duplication_330	0	0	expansion	1	0.5	1	0.529	0.307	1	0.5	0.5	0.278	0.111	0.5
duplication_331	1	1	expansion	0.059	0.029	0.0588235	0.167	0.056	0	0	0.333	0.111	0	0
duplication_332	1	0	strict duplicate	0.125	0.062	0.125	0.352	0.142	0.111	0.056	0.37	0.148	0	0
duplication_333	0	0	strict duplicate	0	0	0	0.037	0.012	0	0	0.074	0.025	0.667	0.5
duplication_334	0	1	expansion	0	0	0	0.062	0.021	0	0	0.125	0.042	0	0
duplication_335	0	0	strict duplicate	0.111	0.083	0.166667	0.077	0.026	0	0	0.067	0.022	0	0
duplication_336	0	0	expansion	0.143	0.167	0.333333	0.194	0.065	0.333	0.167	0.333	0.111	0	0
duplication_337	0	0	strict duplicate	0.818	0.409	0.818182	0.843	0.739	0.5	0.25	0.75	0.583	0	0
duplication_339	0	0	expansion	0	0	0	0.039	0.013	0	0	0	0	0.111	0.5
duplication_34	0	0	strict duplicate	0	0	0	0.119	0.04	0	0	0.167	0.056	0.222	0.5
duplication_340	1	0	strict duplicate	0.846	0.5	1	0.444	0.252	1	0.5	0.556	0.333	0	0
duplication_341	0	0	strict duplicate	0	0	0	0.039	0.013	0	0	0.037	0.012	0	0
duplication_342	1	1	expansion	0.091	0.056	0.111111	0.089	0.03	0.111	0.062	0.037	0.012	0.111	0.5
duplication_343	1	0	expansion	0	0	0	0.062	0.021	0	0	0.042	0.014	0.333	0.5
duplication_344	0	0	strict duplicate	0	0	0	0.089	0.03	0	0	0.083	0.028	0	0
duplication_345	0	1	strict duplicate	0.556	0.278	0.555556	0.697	0.535	0.75	0.375	0.733	0.6	0.333	0.5
duplication_346	0	0	strict duplicate	0.545	0.273	0.545455	0.182	0.061	0.833	0.417	0.278	0.093	0.333	0.5
duplication_347	0	0	strict duplicate	0	0	0	0.208	0.069	0	0	0.286	0.095	0.222	0.5
duplication_348	0	0	expansion	0.077	0.038	0.0769231	0.167	0.056	0	0	0.185	0.062	0	0
duplication_349	1	0	strict duplicate	0	0	0	0.077	0.026	0	0	0.095	0.032	0	0
duplication_35	0	0	strict duplicate	0	0	0	0.196	0.065	0	0	0.111	0.037	1	0.5
duplication_350	0	0	strict duplicate	0	0	0	0.078	0.026	0	0	0	0	0	0
duplication_351	0	0	strict duplicate	0	0	0	0.059	0.02	0	0	0.037	0.012	0	0
duplication_352	1	0	expansion	0.083	0.5	1	0.083	0.028	0	0	0.042	0.014	0	0
duplication_353	0	1	strict duplicate	0.5	0.5	1	0.152	0.051	0.4	0.5	0.133	0.044	0	0
duplication_354	1	0	strict duplicate	0.231	0.115	0.230769	0.378	0.17	0.111	0.056	0.333	0.136	0	0
duplication_355	1	0	expansion	0	0	0	0.033	0.011	0	0	0	0	0	0
duplication_356	0	1	strict duplicate	0.5	0.25	0.5	0.121	0.04	0	0	0.048	0.016	0	0
duplication_357	0	1	strict duplicate	0	0	0	0.125	0.042	0	0	0.111	0.037	0	0
duplication_358	0	0	strict duplicate	0.167	0.083	0.166667	0.714	0.524	0.111	0.056	0.704	0.506	0	0
duplication_359	0	0	strict duplicate	0.062	0.036	0.0714286	0.042	0.014	0	0	0	0	0	0
duplication_36	0	0	strict duplicate	0	0	0	0.267	0.104	0	0	0.381	0.159	0	0
duplication_360	0	0	strict duplicate	0.625	0.312	0.625	0.433	0.211	0.4	0.2	0.4	0.178	0	0
duplication_361	0	0	strict duplicate	0.25	0.167	0.333333	0.121	0.04	0.333	0.167	0.133	0.044	0	0
duplication_362	0	0	strict duplicate	0.273	0.5	1	0.103	0.034	0	0	0.056	0.019	0	0
duplication_363	2	0	expansion	0.833	0.5	1	0.231	0.128	1	0.5	0.238	0.175	0	0
duplication_364	1	0	strict duplicate	0.455	0.5	1	0.167	0.074	0.833	0.5	0.333	0.156	0	0
duplication_365	0	0	expansion	0.091	0.05	0.1	0.133	0.044	0	0	0.167	0.056	0	0
duplication_366	0	0	expansion	0	0	0	0	0	0	0	0	0	0	0
duplication_367	0	0	strict duplicate	0.909	0.455	0.916667	0.644	0.452	0.857	0.429	0.762	0.603	0.111	0.5
duplication_368	1	1	strict duplicate	0	0	0	0.074	0.025	0	0	0.148	0.049	0.333	1
duplication_369	1	0	expansion	0	0	0	0.157	0.052	0	0	0.111	0.037	0	0
duplication_37	0	0	strict duplicate	0	0	0	0.222	0.074	0	0	0.143	0.048	0	0
duplication_370	0	0	strict duplicate	0.062	0.031	0.0625	0.472	0.25	0.111	0.056	0.571	0.349	0	0
duplication_371	0	0	strict duplicate	0	0	0	0.039	0.013	0	0	0	0	0	0
duplication_372	1	1	strict duplicate	0	0	0	0.643	0.421	0	0	0.63	0.407	0	0
duplication_373	0	0	strict duplicate	0.067	0.033	0.0666667	0.431	0.209	0	0	0.5	0.278	0.333	0.5
duplication_374	1	0	strict duplicate	0	0	0	0.089	0.03	0	0	0.125	0.042	0.222	0.5
duplication_375	2	0	expansion	0	0	0	0.098	0.033	0	0	0.111	0.037	0.111	0.5
duplication_376	0	0	strict duplicate	0	0	0	0.167	0.056	0	0	0.037	0.012	0	0
duplication_378	0	0	strict duplicate	0.429	0.214	0.428571	0.556	0.358	0	0	0.333	0.111	0	0
duplication_379	0	0	strict duplicate	0	0	0	0.022	0.007	0	0	0.042	0.014	0	0
duplication_38	0	0	strict duplicate	0	0	0	0.071	0.024	0	0	0.111	0.037	0.111	0.5
duplication_380	0	0	strict duplicate	0	0	0	0.205	0.068	0	0	0.167	0.056	0	0
duplication_381	0	0	strict duplicate	0	0	0	0	0	0	0	0	0	0.889	0.444
duplication_382	0	0	strict duplicate	0	0	1	0.051	0.017	0	0	0.111	0.037	0	0
duplication_383	0	0	strict duplicate	0	0	0.5	0	0	0	0	0	0	0	0
duplication_384	0	0	strict duplicate	0	0	0	0.037	0.012	0	0	0	0	0.111	0.25
duplication_385	0	0	strict duplicate	0.1	0.25	0.666667	0.095	0.032	0.143	0.25	0.148	0.049	0	0
duplication_386	0	0	strict duplicate	0	0	0	0.019	0.006	0	0	0	0	0.111	0.5
duplication_387	0	0	strict duplicate	0	0	0	0.315	0.105	0	0	0.333	0.111	0	0
duplication_388	0	0	strict duplicate	0.545	0.5	1	0.2	0.096	0.833	0.5	0.389	0.204	0	0
duplication_389	1	1	strict duplicate	0	0	0	0.273	0.091	0	0	0.25	0.083	0	0
duplication_39	1	1	strict duplicate	0	0	0	0.039	0.013	0	0	0.037	0.012	0.111	0.5
duplication_390	2	0	expansion	0.091	0.05	0.1	0.111	0.037	0.2	0.125	0.111	0.037	0	0
duplication_391	0	0	strict duplicate	0.125	0.25	0.5	0.103	0.034	0	0	0.143	0.048	0	0
duplication_392	0	1	strict duplicate	0	0	0	0.098	0.033	0	0	0.125	0.042	0	0
duplication_393	1	0	expansion	0.125	0.1	0.2	0.103	0.034	0	0	0.083	0.028	0	0
duplication_394	2	0	expansion	0.067	0.033	0.0666667	0.356	0.133	0.111	0.056	0.37	0.148	0	0
duplication_395	0	0	expansion	0	0	0	0.071	0.024	0	0	0	0	0	0
duplication_396	0	0	expansion	0.1	0.5	1	0.059	0.02	0.167	0.5	0.125	0.042	0.111	0.5
duplication_397	1	0	strict duplicate	0.333	1	1	0.208	0.069	0.2	0.5	0.167	0.056	0	0
duplication_398	0	0	strict duplicate	0	0	0	0.083	0.028	0	0	0.083	0.028	0.222	0.5
duplication_399	0	0	strict duplicate	0.4	0.25	0.5	0.103	0.034	0.333	0.25	0.125	0.042	0	0
duplication_4	1	0	strict duplicate	0.182	0.091	0.181818	0.179	0.06	0	0	0.238	0.079	0	0
duplication_40	0	0	strict duplicate	0.7	0.35	0.7	0.214	0.071	0.857	0.429	0.25	0.083	0	0
duplication_400	0	0	strict duplicate	0	0	0	0.296	0.099	0	0	0.296	0.099	0.778	0.5
duplication_401	0	0	strict duplicate	0.556	0.278	0.555556	0.139	0.046	0.6	0.3	0.143	0.048	0	0
duplication_402	1	1	expansion	0.714	0.5	1	0.306	0.139	0.667	0.5	0.278	0.093	0	0
duplication_403	1	0	expansion	0.4	0.625	0.8	0.119	0.04	0.6	0.375	0.167	0.056	0	0
duplication_405	0	0	strict duplicate	0	0	0	0.154	0.051	0	0	0.222	0.074	0.111	0.5
duplication_406	0	0	strict duplicate	0	0	0.5	0.042	0.014	0	0	0	0	0.111	0.5
duplication_407	0	0	strict duplicate	0	0	0	0.212	0.071	0	0	0.2	0.067	0.556	0.708
duplication_408	0	0	expansion	0	0	0	0.022	0.007	0	0	0	0	0	0
duplication_409	0	0	strict duplicate	0.4	0.2	0.4	0.167	0.056	0.333	0.167	0.2	0.067	0	0
duplication_41	0	0	strict duplicate	0	0	0	0.071	0.024	0	0	0.048	0.016	0	0
duplication_410	1	0	expansion	0	0	0	0.024	0.008	0	0	0	0	0	0
duplication_411	0	0	strict duplicate	0	0	0	0.143	0.048	0	0	0.167	0.056	0	0
duplication_412	0	0	strict duplicate	0.154	0.333	0.5	0.071	0.024	0.167	0.25	0.125	0.042	0.111	0.5
duplication_413	0	0	strict duplicate	0	0	0	0.019	0.006	0	0	0	0	0	0
duplication_414	0	0	strict duplicate	0	0	0	0	0	0	0	0	0	0	0
duplication_415	0	0	strict duplicate	0	0	0	0.037	0.012	0	0	0.074	0.025	0	0
duplication_416	0	0	strict duplicate	0.154	0.077	0.153846	0.062	0.021	0	0	0	0	0	0
duplication_417	1	0	strict duplicate	0.083	0.5	1	0.093	0.031	0.167	0.5	0.148	0.049	0	0
duplication_418	2	0	expansion	0	0	0	0.067	0.022	0	0	0	0	0	0
duplication_419	1	1	strict duplicate	0.333	0.2	0.4	0.095	0.032	0	0	0	0	0	0
duplication_42	0	0	strict duplicate	0	0	0	0.229	0.076	0	0	0.296	0.099	0.111	0.5
duplication_420	0	0	strict duplicate	0	0	0	0.083	0.028	0	0	0	0	0	0
duplication_421	2	1	expansion	0	0	0	0.156	0.052	0	0	0.208	0.069	0.111	0.5
duplication_422	1	0	strict duplicate	0.091	0.045	0.0909091	0.333	0.126	0	0	0.292	0.097	0	0
duplication_423	0	0	strict duplicate	0	0	0	0.429	0.206	0	0	0.375	0.153	0	0
duplication_424	0	0	expansion	0.067	0.033	0.0666667	0.222	0.099	0.167	0.083	0.333	0.167	0	0
duplication_425	1	0	strict duplicate	0	0	0	0.02	0.007	0	0	0.037	0.012	0.222	0.5
duplication_426	0	1	expansion	0.167	0.5	1	0.056	0.019	0.5	0.5	0.083	0.028	0	0
duplication_427	1	0	expansion	0.091	0.045	0.0909091	0.091	0.03	0	0	0.111	0.037	0	0
duplication_428	0	0	strict duplicate	0	0	0	0	0	0	0	0	0	0	0
duplication_429	0	0	expansion	0	0	0	0.2	0.067	0	0	0.238	0.079	0	0
duplication_43	0	0	strict duplicate	0	0	0	0.104	0.035	0	0	0.042	0.014	0.778	0.438
duplication_430	1	0	strict duplicate	0	0	0	0.373	0.15	0	0	0.417	0.194	0	0
duplication_431	0	0	strict duplicate	0.062	0.031	0.0625	0.022	0.007	0.111	0.056	0.037	0.012	0.111	0.5
duplication_432	0	0	strict duplicate	0.083	0.042	0.0833333	0.071	0.024	0	0	0.042	0.014	0.444	1
duplication_433	0	0	strict duplicate	0	0	0	0	0	0	0	0	0	0.111	0.5
duplication_434	0	0	strict duplicate	0	0	0	0.143	0.048	0	0	0.208	0.069	0.111	0.5
duplication_435	0	0	strict duplicate	0.286	0.143	0.285714	0.571	0.381	0	0	0.524	0.302	0	0
duplication_436	0	0	expansion	0.083	0.042	0.0833333	0.125	0.042	0	0	0.074	0.025	0	0
duplication_437	0	0	expansion	0	0	0	0.128	0.043	0	0	0.083	0.028	0.111	0.5
duplication_438	0	0	expansion	0.167	0.25	0.5	0.077	0.026	0.5	0.5	0.2	0.067	0.111	0.5
duplication_439	1	0	strict duplicate	0.083	0.042	0.0833333	0.583	0.361	0	0	0.63	0.407	0	0
duplication_44	0	0	strict duplicate	0.833	0.5	1	0.25	0.083	0.667	0.5	0.2	0.067	0.111	0.5
duplication_440	1	1	strict duplicate	0	0	0	0.037	0.012	0	0	0.037	0.012	0	0
duplication_441	0	0	expansion	0	0	0	0.056	0.019	0	0	0	0	0	0
duplication_442	1	1	expansion	0.2	0.333	0.5	0.067	0.022	0.25	0.25	0.095	0.032	0	0
duplication_443	0	0	strict duplicate	0	0	0	0.02	0.007	0	0	0.042	0.014	0.222	0.5
duplication_444	0	0	strict duplicate	0.154	0.077	0.153846	0.595	0.405	0	0	0.556	0.358	0	0
duplication_445	0	0	expansion	0.077	0.038	0.0769231	0.111	0.037	0	0	0.111	0.037	0	0
duplication_446	0	0	strict duplicate	0	0	0	0.479	0.257	0	0	0.417	0.194	0.778	0.5
duplication_447	0	0	expansion	0	0	0	0.229	0.076	0	0	0.296	0.099	0	0
duplication_448	2	0	strict duplicate	0	0	0	0.067	0.022	0	0	0.125	0.042	0	0
duplication_449	0	0	strict duplicate	0.2	0.167	0.333333	0.083	0.028	0.333	0.25	0.133	0.044	0	0
duplication_45	0	0	expansion	0.143	0.071	0.142857	0.067	0.022	0	0	0	0	0	0
duplication_450	1	1	expansion	0.167	0.125	0.25	0.074	0.025	0	0	0	0	0.111	0.5
duplication_451	0	0	strict duplicate	1	0.5	1	0.625	0.417	1	0.5	0.667	0.444	0	0
duplication_452	1	1	strict duplicate	0	0	0	0.039	0.013	0	0	0	0	0	0
duplication_453	2	2	strict duplicate	0	0	0	0	0	0	0	0	0	0.111	0.5
duplication_454	1	0	expansion	0.2	0.167	0.333333	0.133	0.044	0	0	0	0	0	0
duplication_455	0	0	expansion	0	0	0.5	0.111	0.037	0	0	0.083	0.028	0.111	0.5
duplication_456	1	1	expansion	0.125	0.167	0.333333	0.077	0.026	0.2	0.5	0.083	0.028	0	0
duplication_457	0	0	strict duplicate	0	0	0	0.022	0.007	0	0	0.042	0.014	0.111	0.5
duplication_458	0	0	strict duplicate	0	0	0.5	0.067	0.022	0	0	0.067	0.022	0	0
duplication_459	0	0	strict duplicate	0.444	0.222	0.444444	0.641	0.436	0.2	0.1	0.611	0.389	0	0
duplication_46	0	0	expansion	0	0	0	0.627	0.405	0	0	0.63	0.407	0	0
duplication_460	1	0	strict duplicate	0.111	0.5	1	0.104	0.035	0.333	0.5	0.208	0.069	0	0
duplication_461	0	0	strict duplicate	0	0	0	0	0	0	0	0	0	0.444	0.5
duplication_462	1	0	strict duplicate	0	0	0	0	0	0	0	0	0	0.111	0.5
duplication_463	0	0	strict duplicate	0	0	0	0.2	0.067	0	0	0.25	0.083	0	0
duplication_464	0	0	strict duplicate	0.273	0.156	0.272727	0.31	0.151	0.2	0.1	0.286	0.127	0	0
duplication_465	1	0	strict duplicate	0	0	0	0.148	0.049	0	0	0.111	0.037	0.889	0.444
duplication_466	1	0	strict duplicate	0	0	0	0.044	0.015	0	0	0	0	0	0
duplication_467	1	0	expansion	0.231	0.115	0.230769	0.067	0.022	0	0	0	0	0	0
duplication_469	1	0	strict duplicate	0	0	0	0.089	0.03	0	0	0.037	0.012	0.333	0.583
duplication_47	0	0	strict duplicate	0	0	0	0	0	0	0	0	0	0	0
duplication_470	2	1	strict duplicate	0.154	0.077	0.153846	0.208	0.069	0	0	0.143	0.048	0	0
duplication_471	1	1	strict duplicate	0	0	0	0.125	0.042	0	0	0.143	0.048	0.778	0.5
duplication_472	0	0	strict duplicate	0	0	0	0.037	0.012	0	0	0.037	0.012	0	0
duplication_473	0	0	strict duplicate	0.1	0.056	0.111111	0.077	0.026	0	0	0	0	0	0
duplication_474	0	0	strict duplicate	0.067	0.033	0.0666667	0.641	0.436	0	0	0.667	0.444	0	0
duplication_475	0	0	strict duplicate	0	0	0	0.204	0.068	0	0	0.148	0.049	0.889	0.5
duplication_476	1	0	expansion	0	0	0	0.048	0.016	0	0	0.042	0.014	0	0
duplication_477	1	0	strict duplicate	0	0	0	0.02	0.007	0	0	0	0	0.222	1
duplication_478	0	0	strict duplicate	0	0	0	0.396	0.201	0	0	0.296	0.099	1	0.5
duplication_479	0	0	strict duplicate	0.444	0.286	0.571429	0.128	0.043	0.4	0.2	0.111	0.037	0.111	0.5
duplication_480	0	0	strict duplicate	0.059	0.029	0.0588235	0.103	0.034	0	0	0.056	0.019	0.222	0.5
duplication_481	0	0	strict duplicate	0	0	0	0.111	0.037	0	0	0.037	0.012	0.111	0.5
duplication_482	0	0	expansion	0.167	0.5	0.5	0.167	0.056	1	0.5	0.278	0.093	0	0
duplication_483	1	0	expansion	0	0	0	0.067	0.022	0	0	0	0	0	0
duplication_484	1	0	strict duplicate	0.077	0.038	0.0769231	0.051	0.017	0	0	0.056	0.019	0	0
duplication_485	0	0	expansion	0.167	0.083	0.166667	0.273	0.111	0	0	0.286	0.095	0.111	0.5
duplication_486	0	0	strict duplicate	0	0	0	0.294	0.111	0	0	0.333	0.136	0	0
duplication_487	1	1	strict duplicate	0	0	0	0.021	0.007	0	0	0.048	0.016	0	0
duplication_488	0	0	expansion	0.625	0.312	0.625	0.133	0.044	1	0.5	0.148	0.049	0	0
duplication_489	1	0	strict duplicate	0.067	0.033	0.0666667	0.417	0.208	0	0	0.5	0.278	0	0
duplication_49	0	0	strict duplicate	0	0	0	0.083	0.028	0	0	0	0	0.222	0.333
duplication_490	0	0	strict duplicate	0.333	0.188	0.375	0.436	0.248	0.5	0.333	0.381	0.19	0	0
duplication_491	0	0	expansion	0	0	0	0.042	0.014	0	0	0	0	0	0
duplication_492	0	0	strict duplicate	0	0	0	0.019	0.006	0	0	0	0	0.333	1
duplication_493	2	1	expansion	0.059	0.029	0.0588235	0.133	0.044	0.111	0.056	0.167	0.056	0.222	0.5
duplication_494	0	0	strict duplicate	0	0	0	0.039	0.013	0	0	0.074	0.025	0.111	0.5
duplication_495	0	0	expansion	0	0	0	0	0	0	0	0	0	0.111	0.5
duplication_496	0	0	strict duplicate	0.818	0.45	0.909091	0.216	0.072	0.875	0.5	0.259	0.086	0	0
duplication_497	0	0	strict duplicate	0	0	0	0.154	0.051	0	0	0.143	0.048	0	0
duplication_498	0	0	expansion	0.545	0.5	1	0.178	0.059	0.833	0.5	0.238	0.079	0.111	0.5
duplication_499	0	0	strict duplicate	0.091	0.1	0.2	0.077	0.026	0.167	0.167	0.143	0.048	0	0
duplication_5	2	1	strict duplicate	0	0	0	0.048	0.016	0	0	0.056	0.019	0.111	0.167
duplication_50	0	0	expansion	0	0	0	0	0	0	0	0	0	0.111	0.5
duplication_500	2	1	expansion	0	0	0	0.176	0.059	0	0	0.208	0.069	0.333	0.5
duplication_501	0	0	strict duplicate	0.308	0.154	0.307692	0.745	0.575	0.111	0.056	0.704	0.506	0.111	0.5
duplication_502	2	1	strict duplicate	0	0	0	0.059	0.02	0	0	0.074	0.025	0.111	0.5
duplication_503	0	0	strict duplicate	0	0	0	0.311	0.133	0	0	0.278	0.093	0	0
duplication_504	1	0	expansion	0	0	0.5	0.062	0.021	0	0	0.042	0.014	0.111	0.5
duplication_505	1	0	strict duplicate	0	0	0	0.089	0.03	0	0	0.19	0.063	0	0
duplication_506	1	0	strict duplicate	0.143	0.071	0.142857	0.083	0.028	0	0	0	0	0	0
duplication_507	0	0	expansion	0.333	0.188	0.375	0.242	0.141	0.143	0.083	0.278	0.204	0	0
duplication_508	1	1	strict duplicate	0	0	0	0.103	0.034	0	0	0.083	0.028	0.111	0.5
duplication_509	0	0	expansion	0.556	0.5	1	0.154	0.051	1	0.5	0.222	0.074	0	0
duplication_51	0	0	strict duplicate	0	0	0	0.111	0.037	0	0	0.167	0.056	0.111	0.125
duplication_510	2	2	expansion	0.067	0.033	0.0666667	0.139	0.065	0.125	0.062	0.267	0.133	0.556	1
duplication_511	1	0	expansion	0.9	0.694	0.9	0.31	0.151	1	1	0.333	0.194	0	0
duplication_512	1	0	strict duplicate	0	0	0	0.289	0.096	0	0	0.333	0.111	0.889	0.444
duplication_513	0	0	strict duplicate	0	0	0	0.083	0.028	0	0	0.037	0.012	0	0
duplication_514	1	0	strict duplicate	0	0	0	0.019	0.006	0	0	0	0	0	0
duplication_515	1	0	strict duplicate	0	0	0	0.167	0.056	0	0	0.208	0.069	0	0
duplication_516	0	0	expansion	0	0	0	0.078	0.026	0	0	0.083	0.028	0.444	0.5
duplication_517	0	0	strict duplicate	0	0	0	0	0	0	0	0	0	0.444	0.467
duplication_518	1	0	expansion	0.714	0.357	0.714286	0.8	0.667	0.75	0.375	0.815	0.691	0	0
duplication_519	0	0	strict duplicate	0	0	0	0.074	0.025	0	0	0	0	0	0
duplication_52	1	0	strict duplicate	0	0	0	0.267	0.089	0	0	0.292	0.097	0	0
duplication_520	0	0	strict duplicate	0	0	0	0.353	0.131	0	0	0.333	0.111	0	0
duplication_521	0	0	strict duplicate	0	0	0	0.235	0.078	0	0	0.296	0.099	0.222	0.5
duplication_522	0	0	strict duplicate	0.727	0.364	0.727273	0.556	0.363	0.6	0.3	0.458	0.236	0.111	0.5
duplication_523	0	0	strict duplicate	0	0	0	0.022	0.007	0	0	0.048	0.016	0	0
duplication_524	0	0	strict duplicate	0.067	0.033	0.0666667	0.044	0.015	0	0	0	0	0.111	0.5
duplication_525	0	0	strict duplicate	0	0	1	0.02	0.007	0	0	0	0	0	0
duplication_526	0	0	strict duplicate	0	0	0	0	0	0	0	0	0	0	0
duplication_527	0	0	expansion	0.333	0.333	0.75	0.121	0.04	0.5	0.333	0.133	0.044	0	0
duplication_528	0	0	expansion	0.5	0.333	0.75	0.152	0.051	0.667	0.333	0.167	0.056	0	0
duplication_529	0	0	expansion	0	0	0	0.188	0.062	0	0	0.125	0.042	0	0
duplication_53	0	0	strict duplicate	0	0	0	0.077	0.026	0	0	0.056	0.019	0	0
duplication_530	1	1	strict duplicate	0	0	0	0.238	0.079	0	0	0.292	0.097	0	0
duplication_531	0	0	strict duplicate	0	0	0	0.4	0.193	0	0	0.333	0.111	0	0
duplication_532	1	1	strict duplicate	0	0	0	0.033	0.011	0	0	0	0	0	0
duplication_533	1	0	strict duplicate	0.929	0.464	0.933333	0.812	0.701	0.875	0.438	0.792	0.681	0	0
duplication_534	1	0	strict duplicate	0	0	0	0.021	0.007	0	0	0.037	0.012	0.111	0.5
duplication_535	0	0	strict duplicate	0.909	0.455	0.916667	0.729	0.59	0.833	0.417	0.619	0.46	0	0
duplication_536	0	0	strict duplicate	0.182	0.1	0.2	0.061	0.02	0.286	0.167	0.095	0.032	0	0
duplication_537	1	1	expansion	0.056	0.028	0.0555556	0.056	0.019	0	0	0	0	0	0
duplication_538	0	0	strict duplicate	0.2	0.1	0.2	0.643	0.437	0	0	0.593	0.37	0.111	0.5
duplication_539	0	0	strict duplicate	0	0	0	0.235	0.078	0	0	0.259	0.086	0.444	0.5
duplication_54	1	1	expansion	0	0	0	0.292	0.097	0	0	0.296	0.099	0	0
duplication_540	0	0	strict duplicate	0	0	0	0	0	0	0	0	0	0.444	1
duplication_541	1	0	expansion	0.5	0.25	0.5	0.067	0.022	1	0	0	0	0	0
duplication_542	0	0	expansion	0	0	0	0.13	0.043	0	0	0.111	0.037	0.667	0.5
duplication_543	0	0	strict duplicate	0	0	0	0.267	0.104	0	0	0.296	0.099	0	0
duplication_544	1	1	strict duplicate	0.071	0.036	0.0714286	0.154	0.051	0.167	0.083	0.111	0.037	0	0
duplication_545	0	1	strict duplicate	0	0	0	0.042	0.014	0	0	0.042	0.014	0	0
duplication_546	1	0	strict duplicate	0.214	0.107	0.214286	0.455	0.232	0	0	0.333	0.111	0.111	0.5
duplication_547	1	1	expansion	0.167	0.083	0.166667	0.205	0.068	0	0	0.167	0.056	0	0
duplication_548	0	0	strict duplicate	0.091	0.045	0.0909091	0.1	0.033	0.167	0.083	0.056	0.019	0	0
duplication_549	0	0	strict duplicate	0	0	0	0.167	0.056	0	0	0.095	0.032	1	0.5
duplication_55	0	0	strict duplicate	0	0	0	0.051	0.017	0	0	0	0	0	0
duplication_550	0	0	strict duplicate	0	0	0	0.021	0.007	0	0	0	0	0.111	0.5
duplication_551	0	0	strict duplicate	0	0	0	0.089	0.03	0	0	0.125	0.042	0	0
duplication_552	0	0	strict duplicate	0.75	0.375	0.75	0.278	0.093	0.8	0.4	0.278	0.093	0	0
duplication_553	0	0	strict duplicate	0	0	0	0.119	0.04	0	0	0.125	0.042	0	0
duplication_554	0	0	strict duplicate	0	0	0	0	0	0	0	0	0	0	0
duplication_555	1	0	expansion	0.714	0.5	1	0.241	0.08	1	0.5	0.333	0.111	0	0
duplication_556	0	0	strict duplicate	0.375	0.5	1	0.179	0.06	0.333	0.5	0.222	0.074	0	0
duplication_557	0	0	strict duplicate	0.062	0.031	0.0625	0.078	0.026	0	0	0.042	0.014	0	0
duplication_558	1	1	strict duplicate	0	0	0	0.222	0.074	0	0	0.222	0.074	0	0
duplication_559	1	0	strict duplicate	0	0	0	0.039	0.013	0	0	0.037	0.012	0	0
duplication_56	0	1	strict duplicate	0	0	0	0	0	0	0	0	0	0	0
duplication_560	0	0	strict duplicate	0	0	0	0.062	0.021	0	0	0.042	0.014	0.222	0.5
duplication_561	0	0	strict duplicate	0	0	0	0.098	0.033	0	0	0.037	0.012	0	0
duplication_562	0	0	strict duplicate	0	0	0	0	0	0	0	0	0	0	0
duplication_563	0	0	strict duplicate	0	0	0	0.048	0.016	0	0	0.111	0.037	0	0
duplication_564	0	0	strict duplicate	0	0	0	0.039	0.013	0	0	0.037	0.012	0	0
duplication_565	1	0	expansion	0	0	0	0.125	0.042	0	0	0.095	0.032	0	0
duplication_566	0	0	expansion	0.125	0.071	0.142857	0.033	0.011	0	0	0	0	0	0
duplication_567	1	1	expansion	0	0	0	0.026	0.009	0	0	0	0	0	0
duplication_568	1	1	strict duplicate	0	0	0	0.022	0.007	0	0	0	0	0	0
duplication_569	0	0	strict duplicate	0.75	0.375	0.75	0.75	0.62	1	0.5	0.722	0.574	0.667	0.5
duplication_57	1	1	expansion	0.455	0.227	0.454545	0.333	0.162	0	0	0.167	0.056	0.111	0.5
duplication_570	0	0	strict duplicate	0	0	0	0.033	0.011	0	0	0	0	0	0
duplication_571	1	1	expansion	0.071	0.036	0.0714286	0.205	0.103	0.143	0.071	0.143	0.079	0.444	1
duplication_572	0	0	strict duplicate	0.273	0.136	0.272727	0.104	0.035	0	0	0.083	0.028	0	0
duplication_573	0	0	strict duplicate	0.923	0.462	0.928571	0.556	0.333	0.75	0.375	0.444	0.222	0.111	0.5
duplication_574	0	0	strict duplicate	1	1	1	0.208	0.069	1	1	0.222	0.074	0	0
duplication_575	0	0	strict duplicate	0	0	0	0.271	0.09	0	0	0.333	0.111	0.111	0.5
duplication_576	1	1	strict duplicate	0.125	0.25	0.666667	0.095	0.032	0	0	0.048	0.016	0	0
duplication_577	0	0	strict duplicate	0	0	0	0.024	0.008	0	0	0	0	0	0
duplication_578	1	0	expansion	0	0	1	0.083	0.028	0	0	0.083	0.028	0	0
duplication_579	0	0	strict duplicate	0	0	0	0.157	0.052	0	0	0.185	0.062	0.111	0.5
duplication_58	1	1	expansion	0.154	0.077	0.153846	0.111	0.037	0.2	0.1	0.133	0.044	0	0
duplication_580	0	0	strict duplicate	0.143	0.25	0.666667	0.083	0.028	0.5	0.5	0.2	0.067	0	0
duplication_581	0	0	strict duplicate	0	0	0	0.093	0.031	0	0	0.185	0.062	0.556	0.708
duplication_582	1	0	strict duplicate	0.111	0.056	0.111111	0.103	0.034	0	0	0.067	0.022	0	0
duplication_583	0	0	strict duplicate	0.111	0.125	0.25	0.033	0.011	0	0	0	0	0.333	0.5
duplication_584	0	0	strict duplicate	0	0	0	0.019	0.006	0	0	0	0	0	0
duplication_585	0	0	expansion	0	0	0	0	0	0	0	0	0	0.111	0.5
duplication_586	2	0	expansion	0	0	0	0.048	0.016	0	0	0.037	0.012	0	0
duplication_587	0	0	strict duplicate	0.308	0.154	0.307692	0.762	0.603	0	0	0.667	0.444	0	0
duplication_588	0	0	expansion	0	0	0	0.146	0.049	0	0	0.125	0.042	0	0
duplication_589	0	0	strict duplicate	0.7	0.35	0.7	0.8	0.681	0.333	0.167	0.667	0.481	0	0
duplication_59	0	0	strict duplicate	0.167	0.5	1	0.137	0.046	0	0	0.148	0.049	0	0
duplication_590	0	0	expansion	0	0	0	0	0	0	0	0	0	0	0
duplication_591	0	0	strict duplicate	0	0	0	0.021	0.007	0	0	0	0	0.222	0.2
duplication_592	0	0	strict duplicate	0.25	0.125	0.25	0.091	0.03	0	0	0	0	0	0
duplication_593	0	0	expansion	0.143	0.1	0.2	0.051	0.017	0.5	0.25	0.048	0.016	0.222	1
duplication_594	0	0	expansion	0.125	0.125	0.25	0.098	0.033	0	0	0.074	0.025	0	0
duplication_595	0	0	strict duplicate	0	0	0	0.405	0.214	0	0	0.286	0.127	0.333	0.5
duplication_596	1	1	strict duplicate	0	0	0	0.185	0.062	0	0	0.222	0.074	0	0
duplication_597	1	0	strict duplicate	0	0	0	0.059	0.02	0	0	0	0	0.222	0.5
duplication_598	0	0	strict duplicate	0	0	0	0	0	0	0	0	0	0	0
duplication_599	0	1	expansion	0	0	0	0.037	0.012	0	0	0.074	0.025	0.222	1
duplication_6	0	0	expansion	0	0	0	0.039	0.013	0	0	0	0	0	0
duplication_60	0	0	strict duplicate	0	0	0	0.152	0.051	0	0	0.222	0.074	0.222	0.5
duplication_600	0	0	strict duplicate	0	0	0	0.098	0.033	0	0	0.042	0.014	0.333	0.5
duplication_601	0	0	expansion	0.3	0.267	0.428571	0.157	0.052	0.4	0.25	0.167	0.056	0	0
duplication_602	1	0	strict duplicate	0	0	0	0.214	0.071	0	0	0.208	0.069	0	0
duplication_603	1	0	expansion	0.111	0.083	0.166667	0.128	0.043	0.333	0.25	0.143	0.048	0.111	0.25
duplication_604	0	0	strict duplicate	0.846	0.5	1	0.405	0.246	0.833	0.5	0.333	0.148	0	0
duplication_605	0	0	strict duplicate	0	0	0	0.2	0.067	0	0	0.238	0.079	0	0
duplication_606	0	0	expansion	0	0	0	0.333	0.139	0	0	0.37	0.148	0	0
duplication_607	0	0	strict duplicate	0.071	0.036	0.0714286	0.167	0.056	0	0	0.167	0.056	0	0
duplication_608	0	0	expansion	0	0	1	0.071	0.024	0	0	0.083	0.028	0.111	0.5
duplication_609	0	2	strict duplicate	0	0	0	0.062	0.021	0	0	0.125	0.042	0	0
duplication_61	1	0	strict duplicate	0	0	0	0.022	0.007	0	0	0	0	0.556	0.417
duplication_610	0	0	strict duplicate	0	0	0	0.289	0.096	0	0	0.333	0.111	0.111	0.5
duplication_611	2	1	strict duplicate	0	0	0	0.104	0.035	0	0	0.148	0.049	0	0
duplication_612	0	0	strict duplicate	0	0	0	0.078	0.026	0	0	0	0	0	0
duplication_613	2	0	strict duplicate	0	0	0	0.071	0.024	0	0	0.048	0.016	0	0
duplication_614	0	0	strict duplicate	0	0	0	0.104	0.035	0	0	0.111	0.037	0	0
duplication_615	0	0	expansion	0.9	0.5	1	0.25	0.097	0.857	0.5	0.259	0.086	0	0
duplication_616	0	0	expansion	0	0	0	0.111	0.037	0	0	0.125	0.042	0.111	0.5
duplication_617	1	1	strict duplicate	0	0	0	0.214	0.071	0	0	0.19	0.063	0.111	0.5
duplication_618	0	0	strict duplicate	0	0	0	0.311	0.133	0	0	0.333	0.16	0	0
duplication_619	0	0	strict duplicate	0.333	0.167	0.333333	0.089	0.03	0.5	0.25	0.095	0.032	0.111	0.5
duplication_62	0	0	expansion	0.077	0.038	0.0769231	0.205	0.068	0.143	0.071	0.286	0.095	0	0
duplication_620	1	0	strict duplicate	0	0	0	0.051	0.017	0	0	0.056	0.019	0	0
duplication_621	0	0	strict duplicate	0.545	0.273	0.545455	0.356	0.178	0.5	0.25	0.417	0.194	0	0
duplication_622	0	1	strict duplicate	0.583	0.292	0.583333	0.562	0.354	0.286	0.143	0.417	0.194	0.111	0.5
duplication_623	0	0	strict duplicate	0	0	0.5	0.022	0.007	0	0	0.037	0.012	0	0
duplication_624	0	0	strict duplicate	0	0	0	0.024	0.008	0	0	0	0	0.111	0.5
duplication_625	0	0	strict duplicate	0	0	0	0.071	0.024	0	0	0.2	0.067	0.333	0.5
duplication_628	0	0	strict duplicate	0	0	0	0	0	0	0	0	0	0.778	0.5
duplication_629	0	0	strict duplicate	0.188	0.094	0.1875	0.311	0.148	0.111	0.056	0.208	0.097	0	0
duplication_63	0	0	strict duplicate	0	0	0.5	0.02	0.007	0	0	0	0	0	0
duplication_630	0	2	strict duplicate	0	0	0	0.019	0.006	0	0	0	0	0.889	0.5
duplication_631	1	0	strict duplicate	0	0	0	0.019	0.006	0	0	0	0	0.111	0.5
duplication_632	1	0	strict duplicate	0	0	0	0.143	0.048	0	0	0.125	0.042	0	0
duplication_633	1	0	strict duplicate	0.111	0.5	1	0.103	0.051	0	0	0.083	0.028	0	0
duplication_634	1	1	expansion	0.75	0.375	0.75	0.738	0.579	0.667	0.333	0.722	0.537	0	0
duplication_635	0	0	strict duplicate	0.929	0.5	1	0.353	0.144	1	0.5	0.37	0.148	0	0
duplication_636	0	0	strict duplicate	0	0	0	0.194	0.065	0	0	0.2	0.067	0	0
duplication_637	0	0	expansion	0	0	0	0.119	0.04	0	0	0.095	0.032	0	0
duplication_638	1	0	strict duplicate	0	0	0	0.021	0.007	0	0	0	0	0.667	0.5
duplication_639	1	0	strict duplicate	0	0	0	0.139	0.046	0	0	0.143	0.048	0.111	0.5
duplication_64	1	0	strict duplicate	0	0	0	0.02	0.007	0	0	0	0	0.222	1
duplication_640	0	0	expansion	0.111	0.125	0.25	0.095	0.032	0.2	0.125	0.056	0.019	0.111	0.5
duplication_641	0	0	strict duplicate	0.067	0.033	0.0666667	0.188	0.062	0.111	0.056	0.185	0.062	0.667	0.5
duplication_642	0	0	strict duplicate	0.8	0.4	0.8	0.188	0.062	1	0.5	0.208	0.069	0	0
duplication_643	1	0	strict duplicate	0.143	0.5	1	0.143	0.048	0	0	0.143	0.048	0	0
duplication_644	1	1	expansion	0	0	0	0	0	0	0	0	0	0	0
duplication_645	0	0	strict duplicate	0	0	0	0.098	0.033	0	0	0.083	0.028	0.778	0.438
duplication_646	0	0	strict duplicate	0	0	0	0.178	0.059	0	0	0.208	0.069	0.111	0.5
duplication_647	0	0	strict duplicate	0	0	0	0.048	0.016	0	0	0	0	0	0
duplication_648	0	0	strict duplicate	0	0	0	0.044	0.015	0	0	0.037	0.012	0	0
duplication_649	0	0	expansion	0.1	0.167	0.333333	0.028	0.009	0	0	0	0	0	0
duplication_65	0	0	strict duplicate	0	0	0	0.154	0.068	0	0	0.278	0.13	0	0
duplication_650	0	0	strict duplicate	0	0	0	0.154	0.051	0	0	0.095	0.032	0.111	0.5
duplication_651	0	0	expansion	0.125	0.062	0.125	0.089	0.03	0.111	0.056	0.074	0.025	0	0
duplication_652	0	0	strict duplicate	0.083	0.25	0.666667	0.078	0.026	0	0	0.074	0.025	0	0
duplication_653	1	1	strict duplicate	0	0	0	0.256	0.085	0	0	0.278	0.093	0	0
duplication_654	0	0	strict duplicate	0.1	0.25	0.666667	0.133	0.044	0	0	0.125	0.042	0	0
duplication_655	0	0	strict duplicate	0	0	0	0.037	0.012	0	0	0.037	0.012	0	0
duplication_656	0	0	expansion	0	0	0	0	0	0	0	0	0	0	0
duplication_657	0	1	strict duplicate	0.7	0.35	0.7	0.333	0.128	0.25	0.125	0.417	0.194	0	0
duplication_658	0	0	strict duplicate	0	0	0	0	0	0	0	0	0	0	0
duplication_659	0	0	strict duplicate	0	0	0	0.125	0.042	0	0	0.148	0.049	0.333	0.583
duplication_66	0	0	strict duplicate	0.2	0.1	0.2	0.513	0.308	0.111	0.056	0.481	0.259	0.444	0.5
duplication_660	0	0	strict duplicate	0.8	0.5	1	0.214	0.071	0.75	0.5	0.267	0.089	0	0
duplication_661	1	1	strict duplicate	0.417	0.208	0.416667	0.476	0.27	0.25	0.125	0.467	0.244	0	0
duplication_662	0	0	strict duplicate	0.533	0.267	0.533333	0.196	0.065	0.875	0.438	0.259	0.086	0.222	1
duplication_663	1	0	strict duplicate	0.444	0.25	0.5	0.205	0.12	0.25	0.125	0.167	0.056	0	0
duplication_664	1	0	expansion	0.167	0.083	0.166667	0.167	0.056	0	0	0.133	0.044	0	0
duplication_665	1	0	strict duplicate	0.846	0.423	0.846154	0.875	0.792	0.889	0.444	0.926	0.877	0.778	0.5
duplication_666	0	0	strict duplicate	0	0	0	0.196	0.065	0	0	0.222	0.074	0.111	0.5
duplication_667	0	0	strict duplicate	0.1	0.5	1	0.104	0.035	0	0	0.143	0.048	0.333	0.417
duplication_668	0	0	strict duplicate	0	0	0	0.067	0.022	0	0	0.042	0.014	0	0
duplication_669	0	0	strict duplicate	0	0	0	0.194	0.065	0	0	0.222	0.074	0.111	0.25
duplication_67	0	0	expansion	0	0	0	0.083	0.028	0	0	0.111	0.037	0	0
duplication_670	1	1	strict duplicate	0	0	0	0.214	0.071	0	0	0.111	0.037	0	0
duplication_671	1	0	expansion	0.5	0.5	1	0.222	0.074	0.2	0.5	0.185	0.062	0	0
duplication_672	0	0	strict duplicate	0	0	0	0.022	0.007	0	0	0	0	0.778	0.5
duplication_673	0	0	strict duplicate	0	0	0	0.048	0.016	0	0	0.042	0.014	0	0
duplication_674	2	0	strict duplicate	0	0	0	0.059	0.02	0	0	0.074	0.025	0.778	0.5
duplication_675	0	0	strict duplicate	0.267	0.133	0.266667	0.59	0.368	0.111	0.056	0.542	0.319	0	0
duplication_676	1	1	strict duplicate	0	0	0	0.037	0.012	0	0	0	0	0	0
duplication_677	0	0	strict duplicate	0	0	0	0.196	0.065	0	0	0.148	0.049	0.333	0.5
duplication_678	0	0	expansion	0	0	0	0	0	0	0	0	0	0	0
duplication_679	0	0	strict duplicate	0	0	1	0	0	0	0	0	0	0	0
duplication_68	0	0	strict duplicate	0.133	0.067	0.133333	0.471	0.248	0.111	0.056	0.458	0.236	0.556	0.5
duplication_680	1	0	strict duplicate	0	0	0	0	0	0	0	0	0	0	0
duplication_681	0	0	strict duplicate	0	0	0	0.042	0.014	0	0	0	0	0.222	0.167
duplication_682	0	0	strict duplicate	0	0	0	0.256	0.12	0	0	0.167	0.056	0.333	0.325
duplication_683	0	0	strict duplicate	0	0	0	0.042	0.014	0	0	0	0	0.111	0.5
duplication_684	1	1	strict duplicate	0	0	0	0.311	0.133	0	0	0.333	0.111	0.889	0.5
duplication_685	0	0	strict duplicate	0	0	1	0.059	0.02	0	0	0.037	0.012	0.111	0.25
duplication_686	0	0	strict duplicate	0.231	0.5	1	0.111	0.037	0	0	0.074	0.025	0	0
duplication_687	0	0	strict duplicate	0	0	0	0.396	0.174	0	0	0.37	0.148	0.444	0.5
duplication_688	0	0	expansion	0	0	0	0	0	0	0	0	0	0	0
duplication_689	0	0	expansion	0.2	0.1	0.2	0.25	0.083	0.2	0.1	0.222	0.074	0.111	0.5
duplication_69	0	0	strict duplicate	0	0	0	0.042	0.014	0	0	0	0	0.333	0.188
duplication_690	1	0	expansion	0	0	0	0.222	0.074	0	0	0.333	0.111	0.111	0.5
duplication_691	0	0	expansion	0	0	0	0.19	0.063	0	0	0.167	0.056	0	0
duplication_692	0	0	strict duplicate	0	0	0	0	0	0	0	0	0	0	0
duplication_693	1	1	strict duplicate	0.75	0.429	0.857143	0.167	0.056	1	0.5	0.278	0.093	0	0
duplication_694	0	0	strict duplicate	0.385	0.192	0.384615	0.588	0.379	0.125	0.062	0.583	0.361	0.222	0.5
duplication_695	1	0	expansion	0	0	0	0.139	0.065	0	0	0.056	0.019	0	0
duplication_696	0	1	strict duplicate	0	0	0	0.333	0.111	0	0	0.333	0.111	0.111	0.5
duplication_697	0	0	expansion	0.273	0.188	0.375	0.121	0.04	0.167	0.083	0.111	0.037	0	0
duplication_698	0	1	strict duplicate	0	0	0	0.267	0.119	0	0	0.286	0.095	0.111	0.5
duplication_699	0	0	expansion	0.167	0.083	0.166667	0.056	0.019	0.25	0.125	0.083	0.028	0.222	0.5
duplication_7	0	0	strict duplicate	0	0	0	0.089	0.03	0	0	0.095	0.032	0	0
duplication_70	0	0	strict duplicate	0	0	0	0.044	0.015	0	0	0.048	0.016	0.111	0.5
duplication_700	0	0	expansion	0.143	0.071	0.142857	0.311	0.133	0.143	0.071	0.296	0.123	0	0
duplication_701	0	0	strict duplicate	0.5	0.25	0.5	0.804	0.673	0.25	0.125	0.75	0.583	0	0
duplication_702	0	0	strict duplicate	0	0	0	0.156	0.052	0	0	0.048	0.016	0.444	0.5
duplication_703	2	0	strict duplicate	0.5	0.375	0.8	0.2	0.067	0.25	0.25	0.185	0.062	0	0
duplication_704	0	0	strict duplicate	0.077	0.038	0.0769231	0.2	0.067	0.167	0.083	0.267	0.089	0	0
duplication_705	0	0	expansion	0	0	0	0.067	0.022	0	0	0.083	0.028	0.111	0.5
duplication_706	0	0	expansion	0.75	0.5	1	0.267	0.089	0.667	0.5	0.222	0.074	0	0
duplication_707	0	0	strict duplicate	0.083	0.042	0.0833333	0.119	0.04	0.2	0.1	0.111	0.037	0.111	0.5
duplication_708	1	0	strict duplicate	0	0	0	0.143	0.048	0	0	0.19	0.063	0.222	0.5
duplication_709	2	1	expansion	0	0	0	0.333	0.111	0	0	0.333	0.111	0	0
duplication_71	0	0	strict duplicate	0.818	0.409	0.818182	0.4	0.267	0.833	0.417	0.25	0.111	0.111	0.25
duplication_711	1	1	expansion	0.5	0.25	0.5	0.119	0.04	0.333	0.167	0.037	0.012	0.111	0.5
duplication_712	1	1	strict duplicate	0	0	0	0.095	0.032	0	0	0.048	0.016	0.222	1
duplication_713	0	0	strict duplicate	0	0	0	0.286	0.095	0	0	0.333	0.111	0	0
duplication_714	0	0	strict duplicate	0	0	0	0.235	0.078	0	0	0.292	0.097	0.889	0.5
[truncated: 181 more rows]

## Sheet: TableS5
Table S5: Tissue expression for each studied tissue: 0 (no expressed) and 1 (expressed).
[truncated: 1,692 more rows]

[truncated: 5 more sheets: Table S6, TableS7, TableS8, TableS9, TableS10]
